# Supplementary material for: Concentrate supplementation improves cold-season environmental fitness of grazing yaks: responsive changes in the rumen microbiota and metabolome
Source: Front Microbiol. 2023 Aug 28;14:1247251. doi: 10.3389/fmicb.2023.1247251 (PMC10494446; doi:10.3389/fmicb.2023.1247251)
Supplement: Supplementary Table 3 — List of identified metabolites. [file Table_3.xlsx]

## Sheet: CONvsLCS
ID	Metab ID	Metabolite	Formula	Library ID	Retention time	M/Z	VIP_pred_OPLS-DA	FC(LCS/CON)	P_value	FDR	mode	L1	L2	L3	L4	L5	L6	C1	C2	C3	C4	C5	C6
neg_8128	metab_19257	()-Enterolactone	C18H18O4	-	6.73862	297.113	2.55401	1.2973	0.02378	0.09415	neg	5.0356	4.9532	3.5963	2.9593	4.0231	4.1978	3.7137	3.5419	2.972	2.9522	2.9497	2.965
pos_2917	metab_2916	(2E)-1-(4-methoxyphenyl)-3-phenylprop-2-en-1-ol	C16H16O2	HMDB0135612	1.60857	263.103	2.95461	1.22867	7.901e-05	0.006749	pos	5.5667	5.0441	5.2468	4.761	5.5051	5.5047	4.1658	4.3087	4.3647	4.2506	4.6184	4.0303
neg_546	metab_11675	(3,4,5,6-tetrahydroxyoxan-2-yl)methyl acetate	C8H14O7	HMDB0125202	0.788367	267.074	2.29843	1.12224	0.000383	0.01282	neg	6.4743	6.3838	6.306	6.375	6.242	6.3349	6.1585	5.9223	5.6023	5.497	5.4392	5.349
neg_8207	metab_19336	(3beta,5alpha,6beta,22E,24R)-23-Methylergosta-7,22-diene-3,5,6-triol	C29H48O3	HMDB0033633	6.63127	489.359	1.93086	1.11662	0.007614	0.05466	neg	4.5776	4.4292	4.153	4.1668	4.6001	4.2688	4.091	4.2075	3.7614	3.7398	4.1289	3.53
pos_227	metab_226	(3R)-3,4-Dihydroxy-3-(hydroxymethyl)butanenitrile 4-glucoside	C11H19NO8	HMDB0034085	0.779233	316.101	1.56769	1.0557	0.00634	0.05058	pos	5.6972	5.6469	5.7351	5.4682	5.5987	5.7411	5.5334	5.5513	5.208	5.3244	5.4041	5.0784
pos_2153	metab_2152	(5S,6S)-6-Amino-5-hydroxycyclohexane-1,3-diene-1-carboxyate	C7H9NO3	-	0.733067	156.066	2.23572	1.1245	3.466e-05	0.005535	pos	5.3043	5.0989	5.0635	4.836	5.2515	5.0616	4.5028	4.5013	4.5191	4.5121	4.7457	4.45
pos_4535	metab_4534	(9R,13R)-1a,1b-dihomo-jasmonic acid	C14H22O3	LMFA02010010	5.73777	239.165	1.06501	0.96242	0.01739	0.08096	pos	5.1206	4.9665	5.3725	5.3165	5.3174	5.4074	5.385	5.516	5.4483	5.46	5.4859	5.436
neg_9450	metab_20579	(E,E)-4,4''-Bi(N-4-hydroxycinnamoylserotonin)	C38H34N4O6	HMDB0041431	5.6867	679.2	1.7263	1.08595	0.0008149	0.01808	neg	5.0806	4.823	4.7686	4.9668	4.8356	4.7888	4.434	4.7218	4.5558	4.5405	4.4523	4.2409
pos_3813	metab_3812	(R)-2',4',7-Trihydroxy-3',8-diprenylisoflavan	C25H30O4	HMDB0029793	3.58492	412.245	2.6001	1.19336	0.0003068	0.0117	pos	5.1298	4.7171	4.7862	4.2772	5.0886	4.9222	3.8988	3.9792	4.1764	4.072	4.2801	3.8285
neg_11375	metab_22504	(R)-lipoic acid	C8H14O2S2	HMDB0001451	3.54132	227.02	1.15786	0.951788	0.005971	0.04883	neg	4.1629	4.091	4.2445	4.3978	4.3562	4.4506	4.4228	4.541	4.4688	4.4972	4.5966	4.4822
neg_11886	metab_23015	(R)-Pelletierine	C8H15NO	HMDB0030324	2.92348	186.113	1.56668	1.06932	0.0001567	0.008853	neg	4.6448	4.4242	4.4963	4.4142	4.646	4.4939	4.1821	4.2236	4.1994	4.158	4.342	4.256
pos_8940	metab_8939	(R)-S-lactoylglutathionate(1-)	C13H21N3O8S	HMDB0062624	3.12393	362.101	3.92258	2.05484	0.01663	0.07945	pos	4.1776	3.8799	4	3.8726	4.0457	4.0802	3.8172	3.4768	0.3648	0.3601	3.338	0.352
pos_8544	metab_8543	(S)-(-)-Perillyl alcohol	C10H16O	-	3.79005	135.117	1.27264	1.0389	0.007872	0.05557	pos	5.5261	5.3285	5.4613	5.1804	5.4989	5.5378	5.1433	5.2339	5.2487	5.2044	5.2982	5.1829
pos_3050	metab_3049	(S)-10,16-Dihydroxyhexadecanoic acid	C16H32O4	HMDB0037798	1.92802	327.192	2.74047	1.25389	8.373e-05	0.006876	pos	4.7231	4.3304	4.3612	4.0014	4.6252	4.5708	3.2845	3.2957	3.7419	3.5588	3.842	3.4986
pos_9548	metab_9547	(Z)-2-Methyl-2-butene-1,4-diol 4-O-beta-D-Glucopyranoside	C11H20O7	HMDB0041187	2.19487	306.155	1.56136	1.09837	0.02873	0.1026	pos	4.3962	3.89	3.7741	3.4364	4.1166	3.8355	3.4184	3.5043	3.6424	3.614	3.6229	3.5453
neg_9795	metab_20924	[3,4-dihydroxy-4-(1-oxo-1H-isochromen-3-yl)butoxy]sulfonic acid	C13H14O8S	HMDB0130088	5.21817	329.031	1.16525	0.966673	0.001397	0.02367	neg	5.3568	5.3045	5.3618	5.4623	5.5282	5.5299	5.6337	5.629	5.6409	5.5441	5.5731	5.6462
neg_11115	metab_22244	1-(4-hydroxy-3-methoxyphenyl)-7-(3-methoxyphenyl)hept-1-ene-3,5-dione	C21H22O5	HMDB0133465	3.85093	335.125	1.63489	1.06699	0.001587	0.02499	neg	5.187	4.9341	4.9879	4.7336	5.1317	5.1303	4.6336	4.7143	4.7301	4.6977	4.7993	4.635
neg_5163	metab_16292	1-(beta-D-Glucopyranosyloxy)-3-octanone	C14H26O7	HMDB0031315	5.0299	343.119	2.38448	1.16321	0.0003182	0.01193	neg	5.3295	5.0754	5.002	4.4617	4.9737	4.7513	4.2985	4.1206	4.3915	4.1299	4.3125	4.1884
pos_3794	metab_3793	1,2-Bis(4-hydroxyphenyl)-2-propanol	C15H16O3	-	3.54708	245.118	1.2969	0.946272	0.007238	0.05352	pos	4.3903	4.2478	4.6137	4.6553	4.6368	4.7212	4.7527	4.8675	4.7861	4.7987	4.7767	4.8329
pos_4204	metab_4203	1,4-Benzothiazine-O-quinonimine	C12H12N2O5S	HMDB0012491	4.74983	338.08	1.27947	0.953555	0.000702	0.01697	pos	4.5338	4.5874	4.6969	4.7047	4.7395	4.8215	4.8238	4.8891	4.9183	4.951	4.9683	4.9045
pos_8504	metab_8503	11,13-Dihydrotaraxinic acid glucosyl ester	C21H30O9	HMDB0035867	3.8743	490.209	1.60138	1.08577	0.01837	0.08323	pos	4.8007	4.6962	4.3528	4.8752	4.7046	4.9011	4.6077	4.2907	4.2717	4.2893	4.6679	3.9668
pos_9341	metab_9340	11-Dehydrocorticosterone	C21H28O4	HMDB0004029;LMST02030192	2.48315	309.182	3.73033	1.4069	0.0001677	0.009064	pos	6.1225	5.7559	5.7188	5.1757	6.0639	5.8922	4.2118	3.658	4.844	3.4779	4.8425	3.6513
pos_7310	metab_7309	12b-Hydroxy-5b-cholanoic acid	C24H40O3	HMDB0002431	5.95563	421.27	1.69428	1.09927	0.001003	0.01988	pos	4.9166	4.96	4.5795	4.8509	4.9494	4.775	4.2029	4.2038	4.6272	4.3283	4.5585	4.4916
pos_9251	metab_9250	13-Ethyl-6a,17-dihydroxy-18,19-dinor-17a-pregna-4,9,11-trien-20-yn-3-one	C21H24O3	-	2.62027	325.177	2.70109	1.16417	0.0001332	0.008258	pos	6.3763	6.1117	5.9772	5.4818	6.3124	6.1627	5.3012	5.04	5.3163	5.1235	5.3844	5.1207
pos_6089	metab_6088	13-heptadecyn-1-ol	C17H32O	HMDB0013813	7.2147	253.253	3.15514	1.4921	0.002317	0.03021	pos	4.8099	5.1101	4.5895	3.9154	3.082	3.9969	2.8152	3.6875	2.745	2.5918	2.611	2.6456
pos_1790	metab_1789	15-keto Latanoprost (free acid)	C23H32O5	-	5.74532	389.229	1.05469	0.959372	0.009699	0.06131	pos	4.3489	4.2693	4.4808	4.5837	4.5171	4.5797	4.5743	4.6389	4.6426	4.7027	4.7588	4.5958
neg_10643	metab_21772	1-hydroxyoct-2-enoylglycine	C10H17NO4	HMDB0094732	4.36405	196.098	1.7631	1.10377	0.004178	0.04069	neg	4.1427	3.8007	3.8683	3.7616	4.2172	4.08	3.6974	3.6109	3.4411	3.7242	3.766	3.3866
pos_10305	metab_10304	1-Kestose	C18H32O16	HMDB0011729	0.831817	527.16	2.51078	1.18656	0.0112	0.06598	pos	5.4268	5.3921	5.0485	4.1494	5.2697	5.4338	4.6619	3.9695	4.4467	3.9844	4.8597	3.9666
pos_407	metab_406	1-Linoleoylglycerophosphocholine	C26H50NO7P	HMDB0061692	6.35882	520.341	1.95395	1.07878	0.01337	0.07116	pos	7.5913	6.9851	6.8384	6.7355	6.8524	6.7318	6.8005	6.6029	6.5139	6.2075	6.4636	6.0981
pos_2290	metab_2289	1-Methylguanosine	C11H15N5O5	HMDB0001563	1.38123	320.097	2.48657	1.21136	0.0009092	0.01912	pos	4.3522	4.2081	4.5821	4.4052	4.4093	4.5196	3.9306	4.1909	3.3456	3.6212	3.6418	3.1287
neg_8861	metab_19990	1-O-E-Cinnamoyl-(6-arabinosylglucose)	C20H26O11	HMDB0030294	6.0899	477.119	1.0514	1.03391	0.0009186	0.01924	neg	5.6109	5.7114	5.4792	5.6259	5.5824	5.472	5.3854	5.3745	5.416	5.3899	5.3653	5.449
pos_1567	metab_1566	1-Palmitoyl Lysophosphatidic Acid	C19H39O7P	-	6.45583	433.233	1.50416	1.05226	0.003652	0.03843	pos	5.8941	6.0575	5.8328	5.7545	5.7617	5.971	5.7481	5.5985	5.6473	5.4908	5.6912	5.3479
neg_8368	metab_19497	1-Stearoylglycerophosphoserine	C24H48NO9P	HMDB0061698	6.47052	546.282	1.85397	1.09242	0.0108	0.06476	neg	6.0149	6.0511	5.6504	5.4768	5.7968	5.6181	5.6151	5.2406	5.4996	4.7828	5.4437	5.0978
neg_5487	metab_16616	2-(4-methoxy-1-benzofuran-5-yl)-2-oxoacetic acid	C11H8O5	HMDB0129373	5.5406	219.029	1.3897	0.929103	0.01855	0.08358	neg	4.0027	3.7675	4.0165	4.2263	3.9918	3.9791	4.2216	4.658	4.2241	4.0838	4.1386	4.4885
pos_10027	metab_10026	2-(4-Methyl-5-thiazolyl)ethyl butanoate	C10H15NO2S	HMDB0032418	1.54058	214.09	1.22764	0.947276	0.005257	0.04564	pos	4.1772	4.092	4.3571	4.3759	4.319	4.55	4.4888	4.5707	4.5417	4.5907	4.5833	4.5342
neg_1493	metab_12622	2-(5-hydroxy-3,7-dimethylocta-2,6-dien-1-yl)benzene-1,3,5-triol	C16H22O4	HMDB0133089	6.26548	323.15	1.29113	0.949887	0.003728	0.03878	neg	4.9346	5.0116	4.8636	5.0575	4.9933	5.2756	5.489	5.2716	5.2275	5.2416	5.2727	5.2269
pos_6432	metab_6431	2-(8-[3]-ladderane-octanyl)-sn-glycero-3-phosphoethanolamine	C25H46NO6P	LMGP02060001	6.62775	488.312	1.50501	1.0629	0.04197	0.1247	pos	6.1268	5.8864	5.4013	5.3802	5.8678	5.6079	5.5609	5.3202	5.4722	5.0705	5.5565	5.2648
pos_62	metab_61	2,4,6-Phenanthrenetriol 2-O-b-D-glucoside	C20H20O8	HMDB0036335	5.0351	371.113	1.84106	1.07375	0.0005442	0.01509	pos	6.0562	5.8287	5.8042	5.5703	5.801	5.6223	5.2807	5.4488	5.3995	5.3817	5.5084	5.2778
pos_6891	metab_6890	2-amino-octadecanoic acid	C18H37NO2	LMFA01100009	6.22437	300.29	2.08972	0.894696	0.0011	0.02092	pos	4.4238	4.9403	4.425	4.901	4.3128	4.5267	5.139	5.013	5.3224	4.9965	5.1108	5.1883
pos_8319	metab_8318	2beta,9xi-Dihydroxy-8-oxo-1(10),4,11(13)-germacratrien-12,6alpha-olide	C15H18O5	HMDB0036662	4.20672	296.149	1.26574	0.956753	0.001034	0.02021	pos	4.9911	4.9274	5.0396	5.0334	5.0274	5.2476	5.1893	5.2524	5.262	5.3566	5.2589	5.3139
pos_3236	metab_3235	2E,4E,8E,10E-Dodecatetraenedioic acid	C12H14O4	LMFA01170008	2.2956	223.096	2.13825	0.873563	0.001385	0.02353	pos	4.327	3.9135	4.0324	4.774	4.4461	4.498	5.0329	4.7902	4.9149	4.7849	5.1104	5.1201
pos_172	metab_171	2-Ethylacrylic acid	C5H8O2	HMDB0001862	0.628	118.087	1.06385	1.02687	0.004613	0.0428	pos	5.9732	5.9453	6.0184	5.9498	6.034	6.0847	6.0155	5.857	5.7615	5.8188	5.8301	5.7813
pos_10422	metab_10421	2-Hydroxycinnamic acid	C9H8O3	HMDB0002641	0.779233	165.055	1.43065	1.05018	0.003561	0.03806	pos	5.7412	5.7041	5.6775	5.8163	5.6617	5.8045	5.696	5.5543	5.338	5.4269	5.5154	5.2317
pos_3699	metab_3698	2-Hydroxy-imipramine glucuronide	C25H32N2O7	HMDB0060717	3.32035	455.219	1.84843	1.15678	0.01205	0.06797	pos	3.9339	3.6921	3.7154	3.4118	3.9462	3.8806	2.9348	2.9872	3.6701	2.9417	3.6771	3.3099
pos_10698	metab_10697	2-Methylfuran	C5H6O	HMDB0013749	0.628	83.0499	1.16675	1.03836	6.225e-05	0.006205	pos	4.418	4.3805	4.357	4.2923	4.4464	4.4163	4.2696	4.2167	4.208	4.2017	4.2259	4.2168
neg_3406	metab_14535	2-Pentanamido-3-phenylpropanoic acid	C14H19NO3	HMDB0094646	2.53082	294.136	2.29782	1.26111	0.001446	0.02393	neg	3.5891	3.199	3.0404	2.4952	3.2984	3.2689	2.505	2.4968	2.5079	2.4881	2.4857	2.5009
neg_4237	metab_15366	3-(3,4-dihydroxyphenyl)-2-(sulfooxy)propanoic acid	C9H10O8S	HMDB0124972	3.80312	258.992	1.66147	1.10547	0.007838	0.0555	neg	4.4588	4.0035	3.9884	3.8051	3.8786	3.8919	3.4138	3.8513	3.5538	3.5167	3.671	3.7252
pos_8039	metab_8038	3-(4-Hydroxyphenyl)-1-propanol	C9H12O2	HMDB0032599	4.68195	153.091	1.0017	0.962469	0.04219	0.1251	pos	4.8041	4.9218	5.0055	5.1957	5.1494	5.2376	5.0962	5.3428	5.1945	5.3727	5.3399	5.1478
pos_1000	metab_999	3,4,5-trihydroxy-6-{4-[(1E)-3-oxopent-1-en-1-yl]phenoxy}oxane-2-carboxylic acid	C17H20O8	HMDB0132988	4.14663	317.103	1.08973	0.961928	0.02149	0.08989	pos	4.9529	4.7772	5.0596	5.129	5.0775	5.1705	5.0553	5.3689	5.2449	5.2791	5.1567	5.2585
pos_9199	metab_9198	3,4-Dimethoxy-benzaldehyde	C9H10O3	-	2.71102	167.071	1.00003	0.97006	0.006568	0.0515	pos	5.222	5.2014	5.4098	5.4015	5.3757	5.4644	5.4477	5.5151	5.5001	5.5281	5.5938	5.4834
neg_2717	metab_13846	3-Deoxyguanosine	C10H13N5O4	-	1.13605	266.09	1.72337	1.11917	0.01205	0.06797	neg	3.8596	3.9315	3.8784	3.7893	3.8057	4.0617	3.8297	3.8555	3.0941	3.2917	3.5167	3.2568
pos_223	metab_222	3-Formyl-6-hydroxyindole	C9H7NO2	HMDB0031172	3.44888	162.055	2.80361	1.176	0.0002129	0.009908	pos	6.8586	6.3577	6.696	5.8258	6.7223	6.7103	5.8374	5.3703	5.6077	5.3915	5.4365	5.6605
neg_2293	metab_13422	3-Galactosyllactose	C18H32O16	HMDB0006599	0.60785	539.14	2.57585	1.19781	0.003822	0.03907	neg	5.6681	5.7275	5.1413	4.3634	5.3847	5.2861	4.6309	4.0243	4.5062	4.0958	4.7144	4.3853
pos_10016	metab_10015	3-Hydroxy-4-methoxyphenylacetic acid	C9H10O4	-	1.57085	183.066	1.06797	0.959288	0.004132	0.04051	pos	4.2087	4.2798	4.3915	4.3746	4.3644	4.255	4.4037	4.4323	4.4773	4.5982	4.6276	4.4293
neg_2692	metab_13821	3-Hydroxyadipic acid 3,6-lactone	C6H8O4	HMDB0029171	1.07975	189.04	1.18736	0.960424	0.001429	0.02384	neg	5.0627	5.0922	5.0945	5.2158	5.226	5.3244	5.3793	5.3057	5.374	5.4128	5.4835	5.3368
pos_9984	metab_9983	3-hydroxyphenylpropionylglycine	C11H13NO4	HMDB0094724	1.6236	256.118	2.01239	1.11072	0.000594	0.01575	pos	4.9009	4.6291	4.6109	4.3774	4.8594	4.9128	4.3152	4.1856	4.263	4.2277	4.3741	4.1014
neg_8801	metab_19930	3-Hydroxytetradecanedioic acid	C14H26O5	HMDB0000394	6.12798	255.16	1.03841	0.975797	0.00156	0.02487	neg	5.9669	6.0197	6.1402	6.1688	6.0719	6.1624	6.2414	6.2472	6.2177	6.2582	6.2584	6.2083
pos_2841	metab_2840	3-Methylcrotonylglycine	C7H11NO3	HMDB0000459	1.39647	199.108	1.77987	1.09693	0.0001198	0.008021	pos	4.2554	4.0697	4.1046	3.9416	4.2404	4.2386	3.8763	3.7368	3.8126	3.7132	3.8388	3.681
pos_7241	metab_7240	3-O-Methylrosmarinic acid	C19H18O8	HMDB0041667	6.00053	375.108	1.26695	0.958048	0.003871	0.03923	pos	5.6653	5.4632	5.6959	5.8899	5.8599	5.8154	5.9834	6.0236	5.9434	5.9378	6.0472	5.9637
pos_2291	metab_2290	3-Pyridinaldehyde	C6H5NO	-	0.66555	108.045	1.53273	1.06983	0.0004322	0.01345	pos	4.5373	4.5031	4.4709	4.2669	4.4898	4.6646	4.0989	4.1972	4.207	4.1912	4.2532	4.229
neg_11746	metab_22875	4-(2-Furanylmethylene)-3,4-dihydro-2H-pyrrole	C9H9NO	HMDB0040009	3.1163	192.066	1.09872	1.03847	0.002799	0.0335	neg	4.2634	4.3822	4.2185	4.2525	4.3254	4.3111	4.238	4.132	4.0953	4.0636	4.2196	4.0502
neg_12970	metab_24099	4-Acetyl-2(3H)-benzoxazolone	C9H7NO3	HMDB0040612	1.46245	222.041	1.65784	1.09546	0.004037	0.04009	neg	4.5615	4.2507	4.2587	4.32	4.4533	4.5269	4.393	3.9399	3.9223	3.7538	4.0527	4.0089
pos_690	metab_689	4-Coumaroyl-2-hydroxyputrescine	C13H18N2O3	HMDB0033462	1.79847	268.166	3.12487	1.32883	0.0001452	0.008549	pos	4.7344	4.4343	4.4269	3.7207	4.6387	4.6191	3.1712	3.5586	3.1153	3.5348	3.6123	3.0068
pos_8419	metab_8418	4-Dimethylamino-L-phenylalanine	C11H16N2O2	-	4.04837	209.129	2.01718	1.14651	0.0006186	0.01593	pos	4.5669	4.2183	4.2077	4.0724	4.407	4.3534	4.1156	3.66	3.871	3.6248	3.5204	3.733
pos_9535	metab_9534	4-formyl Indole	C9H7NO	-	2.20988	146.06	1.01088	1.0296	0.01388	0.07257	pos	5.5696	5.4001	5.554	5.5864	5.5924	5.6921	5.5777	5.3641	5.3181	5.3714	5.431	5.3728
pos_8887	metab_8886	4-Hydroxy tolbutamide	C12H18N2O4S	HMDB0006408	3.22217	304.13	2.14862	1.14828	0.005296	0.04568	pos	4.6326	4.2901	4.3737	3.6163	4.5942	4.4642	3.7767	3.8367	3.7668	3.78	3.8779	3.5818
neg_3570	metab_14699	4-hydroxy-2H,8H-[1,3]dioxolo[4,5-h]chromen-8-one	C10H6O5	HMDB0131684	2.79527	251.02	1.10448	0.959543	0.004253	0.04101	neg	4.6925	4.6141	4.7892	4.8394	4.856	4.9578	4.942	5.0309	5.0368	5.0108	5.0284	4.9089
neg_8850	metab_19979	4-hydroxy-3-(3-hydroxy-1-phenylbutyl)-2H-chromen-2-one	C19H18O4	HMDB0140994	6.09752	355.119	1.39418	1.07449	0.02967	0.1044	neg	4.7835	4.7507	4.4341	4.5093	4.8109	4.4046	4.4823	4.2868	4.3746	3.8273	4.5033	4.3018
neg_6152	metab_17281	4-Hydroxy-3-prenylbenzoic acid glucoside	C18H24O8	HMDB0039891	6.26548	367.14	1.4009	0.93652	0.006413	0.05083	neg	4.6792	4.8877	4.5063	4.8051	4.6982	5.1011	5.3088	5.1215	5.0684	5.0829	5.051	4.9885
pos_4670	metab_4669	4-Hydroxy-5-(3',4',5'-trihydroxyphenyl)-valeric acid-O-methyl-O-glucuronide	C18H24O13	HMDB0059970	5.97063	471.112	2.06435	0.866751	0.01232	0.06874	pos	5.3637	4.5505	4.1922	4.5954	4.448	5.4553	5.3724	5.3528	5.4752	5.3607	5.3737	6.0723
neg_4638	metab_15767	4-Hydroxyhippuric acid	C9H9NO4	HMDB0013678	4.34713	176.035	2.97607	1.255	5.105e-05	0.00583	neg	5.5143	5.2334	5.1304	4.4671	5.349	5.1617	4.0794	3.9695	4.2912	4.0051	4.1956	4.047
pos_10367	metab_10366	4-Hydroxyphenytoin glucuronide	C21H20N2O9	HMDB0060769	0.779233	427.109	2.94089	1.28087	0.01043	0.06354	pos	5.5313	5.366	5.4474	5.6244	5.3913	5.5009	5.2442	5.0276	4.4037	4.1839	4.191	2.6034
pos_2159	metab_2158	4-Methyl-5-(2-phosphoethyl)-thiazole	C6H10NO4PS	-	0.733067	224.015	2.36522	1.2312	0.01878	0.08414	pos	4.2354	4.561	4.3795	4.81	3.8278	4.4205	3.6777	4.3359	3.1532	3.5103	4.0677	2.5641
pos_2302	metab_2301	4-Methyl-5-thiazoleethanol	C6H9NOS	-	1.4574	144.048	1.84435	1.13896	0.04201	0.1247	pos	4.6327	5.1372	4.9954	5.2363	4.368	4.9404	4.0615	5.1842	3.7692	4.1414	4.6656	3.9111
pos_11073	metab_11072	4-Pyrimidine Methanamine (hydrochloride)	C5H7N3	-	0.501017	110.072	1.85632	1.11082	0.0001941	0.009548	pos	4.3248	4.1192	4.1952	3.9922	4.2951	4.2734	4.0108	3.6591	3.7721	3.8176	3.7522	3.6727
pos_7799	metab_7798	5-(3-methoxyphenyl)-4-(sulfooxy)pentanoic acid	C12H16O7S	HMDB0127785	5.05017	337.096	1.4565	0.950658	0.001588	0.025	pos	5.5554	5.4798	5.7539	5.8597	5.7389	5.828	5.8648	6.0571	6.019	5.9651	6.0651	6.0257
pos_827	metab_826	5,6-epoxy,18R-HEPE	C20H28O4	HMDB0062410	2.65808	297.182	2.81797	1.18865	6.531e-05	0.006313	pos	6.0302	5.6923	5.6855	5.1927	5.9761	5.8604	4.741	4.8114	5.0224	4.7673	5.0057	4.6253
pos_7652	metab_7651	5-Acetyl-2,3-dihydro-1H-pyrrolizine	C9H11NO	HMDB0040051	5.42055	150.092	1.50155	1.0548	0.0008967	0.01897	pos	5.485	5.2556	5.2878	5.0493	5.3679	5.3134	5.0136	4.9944	5.0244	5.031	5.0209	5.0247
neg_13328	metab_24457	5-formamido-1-(5-phospho-D-ribosyl)imidazole-4-carboxamide(2-)	C10H15N4O9P	HMDB0062708	0.788367	387.034	2.54519	1.23093	0.004951	0.04451	neg	4.5051	4.9242	4.5615	4.6225	4.6337	4.739	4.4907	4.2405	3.8428	3.3926	3.8792	2.8893
pos_2118	metab_2117	5-Methylcytidine	C10H15N3O5	HMDB0000982	0.66555	290.135	1.78391	1.08001	0.0003125	0.01182	pos	5.3363	5.2487	5.1238	4.9381	5.3456	5.3489	4.8137	4.749	4.8949	4.887	4.892	4.7852
pos_8747	metab_8746	6-Formylumbelliferone	C10H6O4	HMDB0039147	3.43388	208.061	1.0119	0.965664	0.006651	0.05179	pos	5.1281	5.0813	5.2821	5.1987	5.2866	5.4108	5.335	5.4289	5.4041	5.4365	5.512	5.388
pos_3406	metab_3405	6-Hydroxy-1H-indole-3-acetamide	C10H10N2O2	HMDB0031173	2.65052	191.082	1.22263	1.05947	0.03231	0.1087	pos	4.0028	3.6285	3.9441	3.822	4.0061	3.9019	3.5307	3.6209	3.7829	3.7976	3.8269	3.4391
pos_3448	metab_3447	6-Hydroxy-4-methoxy-3-(3-methyl-2-butenyl)-2-(2-phenylethenyl)benzoic acid	C21H22O4	HMDB0039439	2.77267	361.14	1.35756	0.95001	0.003646	0.0384	pos	4.509	4.7679	4.9079	4.8824	4.6798	4.7603	5.1147	4.9977	4.9244	4.9265	5.0062	5.0367
pos_789	metab_788	6-Methylquinoline	C10H9N	HMDB0033115	2.40777	144.081	1.15778	1.03259	0.01771	0.08178	pos	5.9019	5.7254	5.8926	5.6536	5.8775	5.7423	5.7821	5.5684	5.6934	5.5909	5.6275	5.4349
neg_974	metab_12103	6-Oxopiperidine-2-carboxylic acid	C6H9NO3	HMDB0061705	0.780733	188.056	1.22213	1.04311	0.0179	0.08226	neg	5.4268	5.4145	5.4215	5.4397	5.3353	5.4812	5.5117	5.2914	5.0276	5.0677	5.2292	5.0502
pos_6787	metab_6786	7,12-Dihydroxy-3,11,15,23-tetraoxolanost-8-en-26-oic acid	C30H42O8	HMDB0033023	6.29907	553.282	1.28242	0.959324	0.03688	0.1166	pos	5.1991	5.6023	5.2951	5.7379	5.3403	5.512	5.8563	5.609	5.6438	5.5525	5.6244	5.7902
neg_6917	metab_18046	7alpha-1(10->19)-Abeo-7-acetoxyobacun-9(11)-ene	C28H32O8	HMDB0036033	7.63978	495.198	1.57518	1.10458	0.01181	0.06757	neg	4.0339	4.004	3.9698	3.45	3.4355	3.9873	3.4599	3.4516	3.4627	3.4429	3.4404	3.4557
neg_4044	metab_15173	7-DESHYDROXYPYROGALLIN-4-CARBOXYLIC ACID	C12H8O6	-	3.51733	247.025	1.11881	0.967497	0.001498	0.02432	neg	5.0133	4.9852	5.0305	5.1493	5.1717	5.1898	5.2296	5.289	5.3177	5.2341	5.2338	5.263
neg_3722	metab_14851	7-hydroxy-1-oxo-1H-isochromene-3-carboxylic acid	C10H6O5	HMDB0128623	3.02717	251.02	1.05156	0.961905	0.01009	0.06242	neg	4.7149	4.6612	4.8479	4.9018	4.9296	5.0333	4.985	5.0995	5.0779	5.0377	5.0683	4.9705
neg_12291	metab_23420	7-Hydroxy-2-methyl-4-oxo-4H-1-benzopyran-5-carboxylic acid	C11H8O5	HMDB0036346	2.35375	241.01	1.08381	0.948134	0.029	0.1031	neg	4.1999	4.0183	4.4448	4.4216	4.5014	4.6276	4.5322	4.6313	4.6135	4.6425	4.6948	4.5353
pos_8128	metab_8127	7-hydroxy-3-phenyl-3,4-dihydro-2H-1-benzopyran-4-one	C15H12O3	HMDB0130494	4.53867	258.113	2.61858	1.29996	0.001884	0.02717	pos	4.2152	3.6268	3.8359	2.8513	4.0662	3.5351	2.805	2.9247	2.6115	2.9493	2.8541	2.8767
neg_11709	metab_22838	7-hydroxy-6-(3-oxobut-1-en-1-yl)-2H-chromen-2-one	C13H10O4	HMDB0128952	3.16377	229.051	1.08672	0.968695	0.002463	0.03128	neg	4.8867	4.9222	4.9597	4.9674	5.0488	5.1057	5.1923	5.1561	5.1665	5.1064	5.0491	5.1864
neg_3026	metab_14155	7Z-tetradecenoic acid	C14H26O2	HMDB0062243;LMFA01030249	1.92408	263.141	3.68809	1.85964	4.015e-06	0.002389	neg	4.0565	3.5653	3.2982	2.9626	3.8505	3.3336	1.6258	2.0617	2.1453	1.8406	1.8012	1.8517
pos_3891	metab_3890	9-(beta-D-Ribofuranosyl)zeatin	C15H21N5O5	HMDB0030388	3.8278	390.119	2.67964	1.35985	0.002703	0.03273	pos	3.6729	3.3181	3.0243	2.858	3.6527	3.0623	2.1417	2.5496	2.5856	2.0919	3.0663	1.9734
neg_11250	metab_22379	Acetyl-DL-Leucine	C8H15NO3	-	3.70918	172.097	1.31202	1.05358	0.007843	0.0555	neg	4.9256	4.6279	5.0278	4.811	4.7831	4.8471	4.7127	4.6981	4.6056	4.6382	4.4862	4.4076
neg_8489	metab_19618	Acrimarine J	C35H33NO8	HMDB0040386	6.37198	576.204	2.37668	1.17987	0.006614	0.05159	neg	5.5848	5.2217	4.9183	4.5097	5.032	4.841	4.7199	4.6249	4.3275	3.5811	4.153	4.1116
neg_8412	metab_19541	Ac-Ser-Asp-Lys-Pro-OH	C20H33N5O9	HMDB0062552	6.43262	522.193	1.73511	1.08443	0.007955	0.05583	neg	5.1463	4.7363	5.0448	4.7493	4.8638	5.2079	4.7647	4.6888	4.5876	4.23	4.7121	4.4465
neg_104	metab_11233	Adenosine	C10H13N5O4	HMDB0000050	0.968717	312.096	1.55052	1.06158	0.002609	0.03206	neg	5.4561	5.2826	5.4193	5.2429	5.3103	5.6657	5.1697	5.2551	5.0664	5.0729	4.9905	4.9461
neg_8610	metab_19739	Aflatoxin GM1	C17H12O8	HMDB0030477	6.28837	325.036	1.40705	0.935247	0.007351	0.05393	neg	4.3643	4.5247	4.1137	4.5499	4.5891	4.6346	4.945	4.8826	4.6897	4.6774	4.6765	4.761
pos_3008	metab_3007	Alanyl-Phenylalanine	C12H16N2O3	HMDB0028694	1.82113	278.151	1.78427	1.11029	0.01447	0.07415	pos	4.7251	4.2707	4.3207	3.7299	4.5715	4.4139	3.7428	3.8825	3.9654	4.0457	3.9395	3.8742
pos_4251	metab_4250	Aldosterone	C21H28O5	HMDB0000037;LMST02030026	4.88545	325.176	1.86541	1.08379	0.001457	0.02397	pos	5.5933	5.2447	5.257	4.9575	5.4886	5.434	4.9468	4.9056	4.916	4.9157	4.9867	4.8337
neg_7997	metab_19126	Amphibine H	C33H43N5O6	HMDB0029333	6.86112	640.286	2.91882	1.31896	0.0001441	0.008549	neg	5.3838	4.4463	4.5527	4.6565	4.1727	4.1322	3.463	3.4548	3.4659	3.446	3.4436	3.4588
pos_4528	metab_4527	Amprotropine	C18H29NO3	-	5.7151	308.222	1.45343	1.06597	0.005466	0.04643	pos	4.8345	4.4423	4.5581	4.3463	4.7473	4.6067	4.3719	4.1659	4.3319	4.357	4.3079	4.297
pos_6711	metab_6710	APC	C33H38N4O8	HMDB0060661	6.35882	583.256	1.55655	0.927481	0.009223	0.05995	pos	5.0718	5.1664	4.7297	5.0885	5.0464	5.5138	5.5837	5.358	5.3906	5.3121	5.6424	5.7251
pos_7313	metab_7312	Aristolodione	C18H13NO4	HMDB0033247	5.95563	290.082	1.92872	0.83551	0.03393	0.1119	pos	4.6669	3.1103	3.0215	3.8632	3.5243	4.4584	4.3043	4.4223	4.4486	4.3857	4.4557	5.0882
neg_6306	metab_17435	Ascorbyl palmitate	C22H38O7	LMFA07010788;HMDB0039883	6.41743	435.235	1.10799	1.06099	0.0189	0.0844	neg	5.2345	5.4581	5.1828	5.1157	5.3259	5.0965	4.9711	4.9065	4.8868	4.9116	4.6153	5.3169
neg_8435	metab_19564	Asteltoxin	C23H30O7	HMDB0029464	6.41743	399.185	1.76674	1.0868	4.616e-05	0.00572	neg	5.3712	5.4276	5.2282	5.183	5.2722	5.1458	4.8576	4.806	4.7235	4.9963	4.7707	4.945
neg_4258	metab_15387	Batatasin III	C15H16O3	HMDB0030636	3.84292	243.103	1.18828	0.955097	0.003912	0.03939	neg	4.3369	4.3176	4.527	4.5606	4.5352	4.6525	4.6618	4.7266	4.7292	4.7454	4.6813	4.6504
pos_2223	metab_2222	Benzofuran	C8H6O	HMDB0032929	0.96235	136.076	1.38168	1.04766	0.001434	0.02384	pos	5.4838	5.4382	5.4083	5.5543	5.4006	5.5617	5.4007	5.2721	5.1225	5.1982	5.2883	5.0662
neg_3646	metab_14775	Benzoquinoneacetic acid	C8H6O4	HMDB0002334	2.90765	211.025	1.20215	0.959745	0.002359	0.03046	neg	5.1601	5.0838	5.2426	5.3587	5.3496	5.4182	5.4646	5.505	5.4768	5.5005	5.548	5.4464
pos_7240	metab_7239	Beta-Citraurinene	C30H42O	HMDB0035686	6.00053	460.354	1.98843	0.886809	0.01409	0.07311	pos	5.1974	5.233	4.3225	5.1131	4.43	5.5564	5.5827	5.4498	5.5098	5.5601	5.5795	5.9787
pos_9204	metab_9203	Brassica oleracea Alkaloid	C13H9N3O2S	HMDB0033602	2.70347	272.049	2.43792	1.21892	0.001026	0.02012	pos	4.4838	4.1676	3.9779	3.3611	4.3334	4.0313	3.3217	3.333	3.3369	3.3286	3.3483	3.3141
pos_10456	metab_10455	CAMP	C10H12N5O6P	-	0.764367	330.061	1.398	1.05165	0.04376	0.128	pos	5.9188	5.7308	5.5954	5.7409	5.3964	5.578	5.4117	5.4185	5.2648	5.4138	5.7519	5.0297
neg_8388	metab_19517	Chenodeoxycholic acid disulfate	C24H40O10S2	HMDB0000545;LMST05020025	6.45537	597.202	1.99791	1.11182	0.00023	0.01028	neg	4.9223	5.153	4.8102	4.8191	4.7155	4.8728	4.5233	4.3201	4.3	4.3495	4.6315	4.22
pos_6918	metab_6917	Ciliatin B	C21H20O6	LMPK12110797	6.20197	369.134	1.54804	1.12604	0.02995	0.1048	pos	4.7484	4.4239	4.3214	4.4613	4.0329	3.9036	4.332	4.0501	3.8491	3.4201	3.4399	3.9007
pos_10631	metab_10630	Cis-3-Hydroxy-DL-proline	C5H9NO3	-	0.65805	132.066	1.375	1.07746	0.008618	0.05799	pos	4.3288	4.0369	3.9844	4.3971	3.9308	4.1896	4.0354	3.8352	3.8172	3.8359	3.8839	3.6744
pos_8802	metab_8801	Codonopsine	C14H21NO4	-	3.34307	268.155	1.11984	0.961233	0.004605	0.04278	pos	4.691	4.6991	4.8371	4.8982	4.8597	5.0225	5.0033	4.9947	5.0211	5.0465	5.1	5.0116
pos_10712	metab_10711	Cucurbitine	C5H10N2O2	-	0.620517	131.082	1.33038	1.05251	0.02473	0.0959	pos	5.1219	5.2337	5.1701	4.8825	5.1273	5.2515	5.1882	5.0441	4.7499	4.7227	4.8333	4.7133
pos_3594	metab_3593	Cysteinyl-Histidine	C9H14N4O3S	HMDB0028777	3.07757	281.069	1.92175	0.911449	5.133e-05	0.00583	pos	4.4715	4.3902	4.4364	4.5817	4.463	4.6477	4.9689	4.9502	5.008	4.8187	4.7601	5.1036
pos_8652	metab_8651	Cytochalasin Opho	C28H37NO4	HMDB0035366	3.60003	496.246	3.33888	1.57962	0.001907	0.02721	pos	4.5041	4.3931	4.1723	3.168	4.5053	3.9014	2.9903	2.0256	1.4091	3.2445	2.9706	2.9625
pos_9782	metab_9781	Cytokinin B	C12H11N5	HMDB0039238	1.93557	451.209	2.24645	1.22977	0.01737	0.08095	pos	4.6783	3.9019	3.1573	3.1945	4.4449	3.9672	3.1552	3.1664	3.1704	3.162	3.1818	3.1476
pos_960	metab_959	D-Dethiobiotin	C10H18N2O3	-	3.76742	215.139	1.56449	0.918433	0.01888	0.08434	pos	4.4646	4.1025	4.7991	4.5725	4.6792	4.9485	4.7144	5.1446	5.0163	4.9605	4.8841	5.2926
pos_2972	metab_2971	Decarbamoylsaxitoxin	C9H16N6O3	HMDB0038319	1.71398	257.137	1.23799	0.944291	0.02819	0.102	pos	4.5662	4.3644	4.8768	4.9602	4.8814	5.0298	4.9504	5.1137	5.1408	5.0673	5.1145	4.9842
neg_9599	metab_20728	Demethoxyegonol	C18H16O4	HMDB0030772	5.49475	295.098	1.51752	1.11804	0.002892	0.03417	neg	4.0918	3.8288	3.8137	3.8999	3.6264	3.6429	3.5062	3.3718	3.6437	3.2833	3.1417	3.5367
neg_2733	metab_13862	Deoxyinosine	C10H12N4O4	HMDB0000071	1.18358	251.079	2.41641	1.21279	0.004709	0.04334	neg	4.4935	4.5989	4.5996	4.4723	4.3505	4.5703	4.4127	4.1941	3.1232	3.2422	3.9034	3.454
neg_2259	metab_13388	D-Erythroascorbic acid 1'-a-D-glucoside	C11H16O10	HMDB0033627	0.592517	289.055	1.69033	1.07117	0.003086	0.03535	neg	5.1539	5.0288	5.0144	4.7385	4.9152	5.2195	4.6354	4.7637	4.5791	4.6818	4.8699	4.547
pos_5256	metab_5255	DG(11M3/9D3/0:0)	C40H66O7	HMDB0116393	7.17717	623.462	2.28081	1.18413	0.00981	0.06154	pos	5.836	5.8202	5.2872	4.6434	4.9045	4.8382	4.9915	4.5191	4.2124	4.1401	4.027	4.5674
neg_6779	metab_17908	DG(15:0/18:2(9Z,12Z)/0:0)	C36H66O5	HMDB0007074	7.15347	577.485	2.83742	1.3211	0.01362	0.07189	neg	5.7963	5.77	4.9394	3.4791	4.3295	4.1993	3.9919	3.6731	3.4918	3.472	3.4695	3.4848
neg_6903	metab_18032	DG(17:0/18:0/0:0)	C38H74O5	HMDB0093808	7.56993	609.547	3.11447	1.36893	0.01058	0.06417	neg	5.5216	5.4693	5.6294	3.3591	5.0177	4.4557	3.3689	4.7079	3.3718	3.3519	3.3495	3.3647
pos_1337	metab_1336	DG(18:1n7/0:0/18:2n6)	C40H72O5	HMDB0056183	7.5704	633.544	2.58021	1.18062	0.005845	0.04832	pos	6.3607	6.3723	6.5306	5.1871	5.9071	5.6059	4.7946	5.815	4.9785	4.8493	4.9615	5.0625
neg_1062	metab_12191	Dihydro-3-coumaric acid	C9H10O3	-	4.48895	165.055	1.22208	0.964541	0.02989	0.1047	neg	6.0285	6.2171	6.1427	6.2086	5.891	5.9071	6.3625	6.402	6.2743	6.4313	5.9907	6.2753
pos_9773	metab_9772	DL-Norleucine	C6H13NO2	-	1.95067	173.129	1.43571	1.04926	0.01265	0.06939	pos	5.7599	5.6815	5.7702	5.6846	5.7224	5.8899	5.7001	5.7162	5.3051	5.3464	5.5619	5.2591
pos_10766	metab_10765	D-Mannose-6-phosphate	C6H13O9P	-	0.598133	283.019	2.67489	1.22781	0.0007697	0.01758	pos	4.6209	4.7014	4.4737	3.8959	4.3303	4.6247	3.5933	3.535	3.4572	3.5666	4.2054	3.3469
neg_13718	metab_24847	D-Myoinositol 4-phosphate	C6H13O9P	-	0.654283	259.023	2.18186	1.14672	0.0009345	0.0194	neg	5.1214	5.1432	4.6508	4.391	4.7013	4.741	4.2611	4.1347	4.3586	4.2642	4.0858	3.966
neg_13398	metab_24527	DTMP	C10H15N2O8P	-	0.780733	321.05	1.5072	1.05555	0.01268	0.06941	neg	5.688	5.5273	5.5854	5.5451	5.4272	5.7501	5.5497	5.3938	5.0748	5.1843	5.4769	5.0803
pos_3786	metab_3785	Eremopetasinorol	C13H20O2	HMDB0029668	3.53197	253.119	1.47819	1.05846	0.007	0.05285	pos	5.1064	4.9069	4.8218	4.6631	5.0843	5.0777	4.5514	4.7233	4.7033	4.6876	4.7738	4.5804
pos_7557	metab_7556	Erysonine	C17H19NO3	-	5.63967	286.144	3.19324	1.44527	0.001053	0.02048	pos	4.8411	4.4781	4.3533	3.7717	4.784	4.6249	3.2544	1.8525	3.3389	3.3656	3.6293	3.1399
pos_9469	metab_9468	Flavin adenine dinucleotide (FAD)	C27H33N9O15P2	-	2.31018	786.166	2.25246	1.14141	0.01498	0.07563	pos	5.1557	4.8968	5.4184	5.0258	5.194	5.3048	4.3921	4.8888	4.0974	4.3466	5.3539	4.0746
pos_9219	metab_9218	Flavine mononucleotide (FMN)	C17H21N4O9P	-	2.67323	457.113	2.80922	1.21085	0.0006175	0.01593	pos	5.4212	5.2695	5.4368	5.4211	5.3112	5.4275	4.1988	4.6024	4.0843	4.6355	5.1979	3.9444
pos_4592	metab_4591	Fumonisin B1	C34H59NO15	LMSP01080022;HMDB0034702	5.85067	722.397	2.95426	1.32313	0.00125	0.02219	pos	4.8135	4.7058	4.6292	3.3167	4.7755	4.466	3.7463	3.2887	3.2926	3.2842	3.304	3.2698
pos_57	metab_56	Galactosyl 4-hydroxyproline	C11H19NO8	HMDB0029353	1.04677	316.101	1.81276	1.08324	0.001922	0.0273	pos	5.0783	5.0412	5.0881	4.8103	4.9353	5.107	4.794	4.8598	4.4671	4.5758	4.6986	4.3553
pos_9859	metab_9858	Gamma-Glutamylleucine	C11H20N2O5	HMDB0011171	1.79847	225.124	2.90893	1.22921	7.03e-05	0.006409	pos	5.4583	5.1643	5.1163	4.516	5.3361	5.3644	4.1353	4.1678	4.2363	4.2507	4.3871	4.0051
neg_1302	metab_12431	Gamma-Glutamyl-S-methylcysteine sulfoxide	C9H16N2O6S	HMDB0031863	5.62975	279.067	1.17516	1.0344	0.002118	0.02873	neg	5.6518	5.4865	5.4718	5.4909	5.6492	5.4503	5.4364	5.3599	5.3563	5.251	5.3639	5.3294
neg_9443	metab_20572	Ganoderic acid G	C30H44O8	HMDB0035985	5.70262	577.302	3.57468	1.88036	0.01365	0.072	neg	4.2988	4.171	3.8079	3.578	4.292	3.52	0.2065	2.9416	3.3049	2.9752	2.9558	0.2049
neg_3482	metab_14611	Genipic acid	C9H12O4	HMDB0036072	2.6499	183.066	1.02394	0.968033	0.003231	0.03622	neg	5.0383	5.0112	5.2328	5.1522	5.182	5.2698	5.2879	5.343	5.2917	5.3312	5.3633	5.2929
neg_5166	metab_16295	Geniposidic Acid	C16H22O10	HMDB0034942	5.0299	409.091	1.79781	1.11706	0.002616	0.03212	neg	4.4461	4.3262	4.1358	3.8315	4.086	3.852	3.7442	3.6996	3.7834	3.7361	3.5985	3.5325
pos_6190	metab_6189	Gibberellin A123	C20H28O6	HMDB0036944	6.96533	403.153	2.03312	1.11574	0.0003355	0.01217	pos	5.2198	5.1222	4.9529	4.968	5.1389	5.1403	4.4988	4.4085	4.9209	4.4124	4.7392	4.3928
neg_3573	metab_14702	Ginsenoyne B	C17H23ClO2	HMDB0039134	2.79527	339.136	1.00246	1.04202	0.004842	0.04406	neg	4.6008	4.662	4.7318	4.6021	4.7177	4.6578	4.466	4.522	4.499	4.5995	4.2573	4.5007
pos_9011	metab_9010	Glucopyranosylmoranoline	C12H23NO9	HMDB0059718	2.99457	343.169	1.82484	1.10957	0.002055	0.02833	pos	4.7087	4.2703	4.3569	4.256	4.7679	4.5549	3.9862	3.8704	4.1253	4.2562	4.0732	3.9481
neg_2282	metab_13411	Glucose	C6H12O6	-	0.60785	179.056	1.70943	1.06953	0.0006233	0.01595	neg	5.3135	5.3364	5.2028	5.0675	5.116	5.3453	5.0038	4.9462	4.8522	4.7702	5.0265	4.7397
pos_137	metab_136	Glutaminylproline	C10H17N3O4	HMDB0028805	0.4934	261.156	1.87846	1.10365	0.002363	0.03049	pos	4.9757	4.9453	4.7753	4.5611	4.7568	4.8621	4.56	4.5375	4.2575	4.5784	4.1977	4.0375
pos_808	metab_807	Glutamylproline	C10H16N2O5	HMDB0028827	2.53713	286.145	1.61072	1.07335	0.001821	0.02672	pos	4.7157	4.4066	4.5538	4.3176	4.7427	4.5714	4.2303	4.2096	4.1652	4.2441	4.3741	4.2153
pos_10901	metab_10900	Glycerophosphocholine	C8H20NO6P	HMDB0000086	0.56095	280.092	2.16048	1.17939	0.01088	0.0651	pos	4.9418	4.664	4.6617	4.5077	4.4381	4.5974	4.3811	4.4758	4.3637	3.4729	3.5068	3.3792
pos_206	metab_205	Glycylproline	C7H12N2O3	HMDB0000721	0.66555	173.092	1.01066	1.03701	0.04559	0.1312	pos	4.8916	4.7956	4.8365	4.962	4.7809	4.9881	4.9556	4.7151	4.7317	4.6779	4.6943	4.4344
neg_12639	metab_23768	Gly-Tyr	C11H14N2O4	-	2.01208	237.088	3.17719	1.44148	9.887e-06	0.00325	neg	4.0707	3.7184	3.5801	3.3849	3.939	3.6971	2.3871	2.5388	2.5018	2.7156	3.0087	2.383
neg_11009	metab_22138	Graveoline	C17H13NO3	HMDB0033480	3.98688	324.089	1.20982	0.938737	0.0358	0.1149	neg	3.6459	3.8325	4.0174	4.2601	4.1444	4.281	4.2229	4.4018	4.2543	4.2457	4.4061	4.2287
pos_9294	metab_9293	Histidinyl-Hydroxyproline	C11H16N4O4	HMDB0028886	2.55225	310.149	1.2342	0.9358	0.02896	0.1031	pos	4.1564	3.8389	4.4923	4.4441	4.2582	4.6093	4.5386	4.6075	4.5401	4.6403	4.6694	4.5747
neg_415	metab_11544	Hyaluronic acid	H2O.[C14H21NO11]n	HMDB0002061	0.780733	418.099	1.50124	1.0865	0.005884	0.04847	neg	5.1032	5.1137	4.7382	5.2526	4.8265	4.9593	5.0036	4.4532	4.5363	4.5787	4.4985	4.5375
neg_5561	metab_16690	Hydratopyrrhoxanthinol	C37H48O6	HMDB0036842	5.65375	623.31	2.8364	1.29766	0.002031	0.02808	neg	4.7896	4.4654	4.519	3.4258	4.6284	3.7817	3.2497	3.2383	3.3219	3.4277	3.5691	2.9276
neg_8319	metab_19448	Hydroxybuprenorphine	C29H41NO5	HMDB0060547	6.5241	504.272	1.87647	1.08541	0.001906	0.02721	neg	6.0046	5.8114	5.6599	5.3446	5.5647	5.6224	5.4094	5.1552	5.3613	5.0981	5.2159	5.0907
pos_2	metab_1	Hypoxanthine	C5H4N4O	HMDB0000157	0.764367	137.046	2.00339	1.07437	0.0008876	0.01889	pos	7.3146	7.271	7.2714	7.4073	7.1649	7.341	7.0997	7.0063	6.6489	6.6529	6.8975	6.4362
pos_3700	metab_3699	Indole-3-acetaldehyde	C10H9NO	-	3.32792	160.076	2.72772	1.20237	3.041e-05	0.005247	pos	5.3241	5.0897	4.9695	4.7037	5.3132	5.0417	4.057	4.2184	4.3251	4.1041	4.5199	4.0961
pos_3863	metab_3862	Indole-3-carboxaldehyde	C9H7NO	-	3.74478	146.06	1.60178	1.06646	0.001684	0.02553	pos	5.0771	4.8549	4.9146	4.5863	4.9101	5.018	4.5785	4.5764	4.5594	4.6289	4.6464	4.5453
pos_8739	metab_8738	Indole-3-carboxylic acid	C9H7NO2	HMDB0003320	3.44888	144.045	3.28113	1.55019	0.0009437	0.01941	pos	4.1773	3.5242	4.0017	2.5325	4.072	4.0247	3.0424	2.2734	2.2774	2.269	2.2887	2.2547
pos_8906	metab_8905	Indoleacetaldehyde	C10H9NO	HMDB0001190	3.19195	160.076	1.5294	1.06735	0.0008479	0.01848	pos	4.6311	4.4549	4.4124	4.259	4.6327	4.4212	4.2015	4.2067	4.1461	4.1867	4.2261	4.1579
neg_106	metab_11235	Inosine	C10H12N4O5	HMDB0000195	1.06418	267.074	2.31042	1.12145	0.0003917	0.01298	neg	6.4914	6.389	6.3684	6.4112	6.3043	6.4305	6.197	5.9896	5.6482	5.5342	5.4957	5.3729
pos_7720	metab_7719	Inosine 2',3'-cyclic phosphate	C10H11N4O7P	HMDB0011680	5.22383	331.046	1.56077	0.932298	0.0001599	0.008876	pos	4.4886	4.3669	4.3566	4.5262	4.6279	4.6503	4.8075	4.8623	4.9063	4.7489	4.7992	4.8546
neg_13507	metab_24636	Inosine 5'-monophosphate (IMP)	C10H13N4O8P	-	0.765433	347.04	1.73102	1.08835	0.004758	0.0437	neg	5.3202	5.2809	4.8887	5.3585	5.0776	5.1208	5.0689	4.8293	4.6887	4.6639	4.8619	4.4112
pos_6943	metab_6942	Isoglobotriaose	C19H34O15	HMDB0006598	6.17958	547.166	1.99443	0.853973	0.03885	0.1201	pos	5.1572	4.1435	3.6308	4.2663	3.6456	5.0144	4.87	4.6537	5.1809	5.0569	4.7873	5.7345
pos_9388	metab_9387	Isoleucyl-Valine	C11H22N2O3	HMDB0028920	2.41528	213.16	3.41255	1.29063	6.869e-05	0.006313	pos	6.2801	5.9266	5.9368	5.3451	6.2107	6.0862	4.4279	4.4973	5.0156	4.3105	5.1775	4.2978
pos_7577	metab_7576	Isomugineic acid	C12H20N2O8	HMDB0033555	5.59433	365.091	1.45819	0.948815	0.001462	0.02403	pos	5.3004	5.3224	5.5385	5.6065	5.5353	5.6173	5.6123	5.7965	5.7978	5.7901	5.8897	5.8139
pos_2654	metab_2653	Isonicotinic acid	C6H5NO2	HMDB0060665	0.764367	124.04	1.7136	1.06074	0.003784	0.03891	pos	6.5119	6.4091	6.5847	6.5129	6.4127	6.6507	6.3972	6.3136	5.8961	6.0057	6.3127	5.9228
pos_9057	metab_9056	Isopentenyladenine-9-N-glucoside	C17H25N5O4	HMDB0012240	2.93395	364.199	1.82235	1.10551	0.01404	0.07293	pos	4.6844	4.4622	4.3693	3.7795	4.6315	4.5404	3.9387	4.0345	4.0067	3.8825	4.1772	3.902
pos_3648	metab_3647	Isoscopoletin	C10H8O4	-	3.20707	193.05	1.05904	0.964027	0.002614	0.03211	pos	4.5607	4.5177	4.7203	4.7008	4.7028	4.7771	4.8869	4.8497	4.8006	4.7963	4.8638	4.8255
pos_9641	metab_9640	Kamahine C	C14H20O5	HMDB0038935	2.07267	286.166	1.09663	0.962209	0.00597	0.04883	pos	4.8846	4.7896	4.9177	5.0979	4.983	5.1145	5.1917	5.1725	5.0668	5.1909	5.214	5.1236
pos_8789	metab_8788	L,L-Cyclo(leucylprolyl)	C11H18N2O2	HMDB0034276	3.36583	211.145	1.1449	1.03495	0.003335	0.03679	pos	4.8754	4.7297	4.8648	4.7682	4.9544	4.9506	4.6737	4.6945	4.7105	4.6658	4.7798	4.6345
pos_3415	metab_3414	L-1,2,3,4-Tetrahydro-beta-carboline-3-carboxylic acid	C12H12N2O2	HMDB0035665	2.68078	234.124	3.12397	1.38387	5.936e-05	0.006097	pos	4.4163	4.0399	3.9513	3.396	4.334	3.9615	2.9267	2.9934	2.972	3.0647	2.9451	2.5077
pos_9910	metab_9909	Laccarin	C10H14N2O2	HMDB0041440	1.70643	195.113	2.59874	1.19828	5.569e-05	0.006093	pos	4.9962	4.6724	4.731	4.2835	4.9506	4.8668	3.9261	3.8248	4.0891	3.9001	4.146	3.901
neg_12001	metab_23130	Lanthionine ketimine	C6H7NO4S	HMDB0004823	2.76312	169.991	1.7882	1.23568	0.00614	0.04971	neg	2.8427	2.4316	2.358	2.4677	2.0421	2.7401	2.3649	1.9361	1.9471	1.9274	1.925	1.9401
pos_3162	metab_3161	L-Arogenate	C10H13NO5	-	2.12677	228.087	1.04361	0.959919	0.01717	0.08049	pos	4.598	4.5647	4.8367	4.8229	4.7904	4.9828	4.8739	5.0052	4.9864	5.0176	5.0212	4.8883
neg_2301	metab_13430	L-Aspartic Acid	C4H7NO4	HMDB0000191	0.615533	132.029	1.49083	1.07067	0.00789	0.05559	neg	5.0812	5.1791	4.7707	4.8659	4.6945	4.9551	4.8714	4.601	4.5822	4.5864	4.5639	4.3899
pos_1744	metab_1743	Lecanoric acid	C16H14O7	LMPK13080001	6.0304	319.085	1.47715	0.949861	0.0001077	0.007595	pos	5.3773	5.3075	5.4581	5.5289	5.5478	5.5142	5.7602	5.7785	5.6981	5.6365	5.7945	5.7991
neg_13849	metab_24978	L-Glutamate	C5H9NO4	-	0.615533	146.045	1.41501	1.05205	0.004451	0.04202	neg	5.6619	5.7313	5.5227	5.5383	5.4336	5.5835	5.571	5.354	5.1963	5.1855	5.3285	5.1823
pos_2521	metab_2520	L-Glutamic acid	C5H9NO4	HMDB0000148	0.6056	192.025	1.18183	1.03671	0.005252	0.04562	pos	5.5564	5.4997	5.4669	5.4929	5.3656	5.4932	5.4893	5.3381	5.1711	5.2005	5.2968	5.2118
pos_2381	metab_2380	L-Histidine	C6H9N3O2	HMDB0000177	0.501017	156.077	1.97401	1.11513	0.0002839	0.01141	pos	4.672	4.4197	4.4938	4.2925	4.6659	4.6571	4.3173	3.9752	4.0935	4.0404	4.0545	3.9081
neg_12054	metab_23183	Licoagrodin	C45H44O9	HMDB0035372	2.68293	763.271	1.22112	1.04962	0.02193	0.09059	neg	5.0942	5.3185	5.2932	5.3303	5.3475	5.3443	5.3879	5.1336	4.8531	4.9484	5.0519	4.8517
pos_10154	metab_10153	Limonene aldehyde	C11H18O	HMDB0030252	1.2213	230.15	3.94391	2.33075	0.0006562	0.01628	pos	3.9262	3.1823	3.5866	1.4476	3.8706	3.8158	1.4097	1.4205	1.4243	1.4162	1.4353	1.4024
neg_6277	metab_17406	Linoelaidyl carnitine	C25H45NO4	LMFA07070078;HMDB0006461	6.3871	460.284	1.79232	1.08127	0.01113	0.06579	neg	6.3445	5.9416	5.6325	5.5483	5.7455	5.593	5.6043	5.3311	5.4693	5.1954	5.416	5.1714
pos_10426	metab_10425	L-Isoleucine	C6H13NO2	HMDB0000172	0.779233	132.102	1.7097	1.06069	0.001115	0.02099	pos	6.2732	6.232	6.1703	6.2759	6.1496	6.335	6.0536	6.0277	5.7354	5.8987	5.9788	5.596
neg_6343	metab_17472	LPC(16:0)	C24H50NO7P	LMGP01050018	6.45537	540.331	1.68785	1.07411	0.02742	0.101	neg	6.3297	6.0999	5.8717	5.7429	5.7475	5.7789	5.9415	5.6323	5.6255	5.1296	5.6001	5.1856
neg_8379	metab_19508	LPC(18:1)	C26H52NO7P	-	6.46295	566.347	2.05741	1.10775	0.02283	0.09226	neg	6.5332	6.141	5.8762	5.9575	5.9523	5.7521	5.9711	5.6454	5.6263	4.9767	5.6813	4.7896
neg_6237	metab_17366	LPC(18:2)	C26H50NO7P	-	6.35687	564.331	2.01984	1.11703	0.02283	0.09226	neg	6.5201	6.002	5.6395	5.5363	5.6972	5.4809	5.7098	5.4984	5.3024	4.5983	5.1333	4.983
neg_12890	metab_24019	L-Phenylalanine	C9H11NO2	HMDB0000159	1.63762	164.071	1.70796	1.07507	0.0009201	0.01924	neg	5.289	5.1815	5.1862	5.2644	5.1353	5.3046	5.1202	5.0078	4.7247	4.7859	4.8906	4.6411
pos_9732	metab_9731	L-Pyridosine	C12H18N2O4	HMDB0029443	1.98078	237.124	1.88452	1.0919	4.398e-05	0.005701	pos	5.0972	4.7469	4.8676	4.8096	4.8641	4.9858	4.5487	4.4897	4.5314	4.3761	4.5473	4.4071
neg_606	metab_11735	L-Tryptophan	C11H12N2O2	HMDB0000929	2.21343	203.082	1.59326	1.07619	0.002061	0.02835	neg	5.0142	4.792	4.9048	4.92	4.9871	5.0462	4.9677	4.5479	4.4995	4.4681	4.5643	4.5187
neg_2647	metab_13776	L-Tyrosine	C9H11NO3	HMDB0000158	0.968717	180.066	1.52121	1.06725	0.0005293	0.01487	neg	4.6772	4.6703	4.5555	4.6656	4.5519	4.6859	4.5428	4.4148	4.2425	4.3153	4.3542	4.1796
neg_5019	metab_16148	Lucidenic acid N	C27H40O6	HMDB0038352	4.84757	459.272	2.13839	1.13956	0.01987	0.08657	neg	5.3811	4.9613	4.9718	4.395	4.9822	5.2396	4.6235	4.244	3.7774	4.1256	4.9821	4.5181
pos_2592	metab_2591	L-Valine	C5H11NO2	HMDB0000883	0.680383	118.087	1.51246	1.05293	0.001906	0.02721	pos	5.6994	5.7002	5.6507	5.6917	5.5979	5.7952	5.596	5.489	5.3209	5.391	5.472	5.152
pos_367	metab_366	LysoPA(0:0/18:2(9Z,12Z))	C21H39O7P	HMDB0007852	6.90533	479.215	1.23127	1.04602	0.0307	0.1059	pos	5.7213	5.5491	5.4895	5.4015	5.5978	5.792	5.6242	5.5316	5.2735	5.1818	5.1569	5.3089
neg_8502	metab_19631	LysoPC(15:0)	C23H48NO7P	HMDB0010381	6.3644	526.315	2.28612	1.18293	0.03868	0.1199	neg	5.1669	4.7598	5.1363	3.6231	4.4367	4.6569	4.6537	4.1693	3.4874	3.4675	4.0801	3.6252
pos_392	metab_391	LysoPC(18:1(11Z))	C26H52NO7P	HMDB0010385;LMGP01050138	6.46327	522.356	1.87756	1.06753	0.01782	0.08213	pos	7.7068	7.1938	7.0907	7.1466	7.1099	7.1906	7.1472	6.9034	6.845	6.497	7	6.2991
pos_6572	metab_6571	LysoPE(18:1(11Z)/0:0)	C23H46NO7P	HMDB0011505;LMGP02050064	6.47072	524.273	1.72473	1.06707	0.00433	0.04152	pos	6.3985	6.3393	6.129	5.9848	6.2305	6.0518	6.0034	5.7529	5.9456	5.5015	5.9582	5.6394
neg_13905	metab_25034	Maltose	C12H22O11	-	0.600167	341.109	1.25158	1.04406	0.01321	0.07081	neg	5.6672	5.6873	5.4646	5.2874	5.4967	5.6691	5.3055	5.3535	5.1818	5.202	5.3567	5.4665
neg_6758	metab_17887	Mangostanol	C24H26O7	HMDB0029868	7.08403	447.144	2.49419	1.23966	0.00245	0.03119	neg	4.6827	4.2744	4.2227	4.147	4.7348	4.5637	3.2014	3.1932	4.1354	3.2262	4.1455	3.5768
pos_3240	metab_3239	Methedrone	C11H15NO2	-	2.30287	194.118	1.33047	1.05591	0.01724	0.08069	pos	4.587	4.1242	4.3178	4.084	4.3569	4.3683	3.9678	4.1319	4.0803	4.089	4.1659	4.0317
pos_10771	metab_10770	Methionine sulfoxide	C5H11NO3S	HMDB0002005	0.598133	210.017	1.71985	1.10472	0.007408	0.05404	pos	4.7454	4.5962	4.4146	4.7474	4.3161	4.5889	4.4527	4.2134	3.6792	4.1479	4.2887	4.0308
pos_8666	metab_8665	Methionyl-Asparagine	C9H17N3O4S	HMDB0028968	3.56978	286.085	2.71251	1.29712	0.0002864	0.01143	pos	4.2437	3.8881	4.0357	4.0376	4.2696	3.8855	3.5455	3.5593	3.2671	2.7261	2.9714	2.7117
pos_10191	metab_10190	Methionyl-Isoleucine	C11H22N2O3S	HMDB0028976	1.12242	263.143	2.22797	1.18797	0.005012	0.04469	pos	4.7886	4.3242	3.9341	3.5239	4.4079	4.3916	3.3411	3.5208	3.7127	3.5457	3.5765	3.6591
pos_7244	metab_7243	MG(0:0/15:0/0:0)	C18H36O4	HMDB0011532	6.00053	334.296	1.42396	0.955486	0.0008389	0.01839	pos	5.0519	5.2915	5.1451	5.2169	5.3202	5.2682	5.464	5.4257	5.4364	5.5006	5.35	5.5764
neg_8409	metab_19538	MG(19:0/0:0/0:0)	C22H44O4	HMDB0072839	6.44013	371.317	1.22607	1.04985	0.02679	0.09982	neg	5.2754	5.1231	5.0923	4.9006	5.1836	5.1359	5.114	5.0261	4.8682	4.5774	4.7474	4.9179
neg_8667	metab_19796	Morphine-3-glucuronide	C23H27NO9	HMDB0041936	6.21962	496.142	2.66299	1.35435	0.01285	0.06984	neg	4.7327	4.6227	2.8956	2.9156	4.102	4.4442	2.9254	2.9172	2.9282	2.9084	2.906	2.9212
pos_10524	metab_10523	N-(1-Deoxy-1-fructosyl)valine	C11H21NO7	HMDB0037844	0.717933	280.14	3.22448	1.34057	0.0003157	0.01188	pos	5.1264	4.8708	4.6989	3.9373	4.9866	4.9095	3.13	3.4431	3.6932	3.6243	4.1214	3.2692
pos_8447	metab_8446	N1,N10-Diferuloylspermidine	C27H35N3O6	HMDB0033471	3.98025	498.261	2.46765	1.21723	0.001615	0.02516	pos	4.6355	4.2371	4.3607	3.4039	4.3095	4.2343	3.3469	3.3639	3.3993	3.6164	3.5284	3.4339
neg_13779	metab_24908	N2-Acetyl-L-ornithine	C7H14N2O3	-	0.631017	173.092	1.5249	1.07908	0.01009	0.06242	neg	4.8473	4.4418	4.5388	4.7799	4.3294	4.7345	4.4739	4.4178	4.098	4.2845	4.2892	4.0784
neg_4335	metab_15464	N-Acetyl-D-phenylalanine	C11H13NO3	-	3.97107	206.082	1.44097	1.07081	0.02433	0.09536	neg	5.0921	4.7909	5.038	5.1815	5.0162	5.1877	5.2022	4.8361	4.6095	4.5437	4.6713	4.4396
pos_2539	metab_2538	N-Acetylputrescine	C6H14N2O	HMDB0002064	0.628	131.118	1.02463	1.0379	0.02635	0.09892	pos	4.3117	4.199	4.4257	4.1245	4.2743	4.4616	4.2072	4.2355	4.0841	4.047	4.1269	4.1527
pos_10646	metab_10645	Nalpha-Acetyl-L-Lysine	C8H16N2O3	-	0.650517	171.113	1.78097	0.912878	0.007447	0.05423	pos	4.7331	4.753	4.7957	4.7522	4.8761	4.8868	5.4843	5.396	5.4979	4.7829	4.8931	5.4869
neg_9958	metab_21087	Naproxen O-glucuronide	C20H22O9	HMDB0060923	5.0299	387.109	1.6149	1.06158	0.001902	0.02721	neg	5.895	5.7031	5.5996	5.3789	5.6017	5.4416	5.2462	5.2827	5.3182	5.2619	5.3407	5.2196
pos_2082	metab_2081	N-Carboxyethyl-gamma-aminobutyric acid	C7H13NO4	-	0.620517	176.092	1.17404	1.04621	0.01979	0.08636	pos	5.0781	4.9767	5.4759	5.1784	5.1504	5.2519	5.0126	5.0702	4.779	5.0431	4.9423	4.8916
pos_8986	metab_8985	N-Deschlorobenzoyl indomethacin	C12H13NO3	HMDB0013988	3.03993	202.087	1.39685	1.06484	0.0005636	0.01538	pos	4.2783	4.165	4.0371	4.1229	4.0866	4.2422	4.004	3.9948	3.796	3.8374	3.8679	3.9103
neg_13845	metab_24974	Nepsilon-Acetyl-L-lysine	C8H16N2O3	-	0.615533	187.108	1.29432	1.049	0.001221	0.02191	neg	4.8877	4.8777	4.8581	4.8786	4.8767	5.031	4.8749	4.6463	4.5861	4.7039	4.6386	4.5875
pos_2603	metab_2602	N-Ethylmaleimide	C6H7NO2	-	0.695333	126.055	1.09833	1.03796	0.04305	0.1268	pos	5.2733	5.3927	5.5789	5.4284	5.4268	5.5546	5.1971	5.3779	4.9633	5.3934	5.4007	5.1244
pos_10665	metab_10664	N-Formyl-4-amino-5-aminomethyl-2-methylpyrimidine	C7H10N4O	-	0.643	167.093	1.14926	1.04554	0.03058	0.1057	pos	4.6242	4.3838	4.5822	4.3093	4.7048	4.5346	4.4406	4.2255	4.489	4.2307	4.3562	4.2113
neg_13520	metab_24649	Niacin (Nicotinic acid)	C6H5NO2	-	0.765433	122.024	1.42036	1.05136	0.001184	0.02161	neg	5.1011	5.0972	5.1863	5.0607	5.0713	5.1885	5.0331	4.9724	4.7284	4.7919	4.9203	4.7627
pos_10654	metab_10653	Niacinamide	C6H6N2O	HMDB0001406	0.650517	123.056	1.01498	1.03366	0.000367	0.0126	pos	4.079	4.0434	4.0609	3.9853	4.0986	4.052	3.9768	3.8381	3.9412	3.9377	3.9349	3.898
pos_198	metab_197	Nicotinamide riboside	C11H14N2O5	HMDB0000855	2.74885	255.098	2.0583	1.10197	0.001133	0.02115	pos	5.6476	5.3237	5.5544	4.934	5.5809	5.5082	4.8437	4.9499	4.9219	4.9079	5.0392	4.8767
pos_9036	metab_9035	N-lactoyl-phenylalanine	C12H15NO4	HMDB0062175	2.96427	238.108	1.46296	1.0598	0.002442	0.03112	pos	4.6316	4.3525	4.4065	4.2733	4.5395	4.5928	4.2045	4.2251	4.208	4.1913	4.3123	4.1432
pos_10040	metab_10039	N-lactoyl-Valine	C8H15NO4	HMDB0062181	1.50285	379.208	3.85177	1.6158	3.312e-06	0.002335	pos	4.8693	4.5041	4.5023	3.649	4.8608	4.7377	2.7891	2.8004	2.8043	2.799	2.8157	2.7815
pos_3444	metab_3443	N-Monodesmethyl-rizatriptan	C15H19N5O	HMDB0060847	2.7651	349.177	1.2388	1.07677	0.04356	0.1277	pos	3.6174	3.3988	3.5784	3.5481	3.9987	3.9918	3.3004	3.5106	3.2959	3.6089	3.475	3.3659
pos_4642	metab_4641	N-oleoyl glutamic acid	C23H41NO5	LMFA08020088	5.93317	412.307	1.24261	1.03814	0.004196	0.04072	pos	5.1316	5.0059	5.0309	4.9238	5.1678	5.1159	4.8321	4.8894	4.8179	4.8288	5.0373	4.8541
pos_176	metab_175	Nomega-Acetylhistamine	C7H11N3O	-	0.643	154.098	1.53063	1.08128	0.02777	0.1015	pos	4.6376	4.7894	5.2788	4.8091	4.514	4.8678	4.424	4.6741	4.3509	4.2834	4.7797	4.2124
pos_7302	metab_7301	N-stearoyl glutamic acid	C23H43NO5	LMFA08020090	5.96315	414.322	1.19418	1.04123	0.01344	0.07138	pos	5.1217	4.9933	4.969	4.8342	5.1538	5.0793	4.843	4.87	4.6335	4.7613	4.9209	4.9284
neg_6373	metab_17502	Octadecenoylcarnitine	C25H47NO4	HMDB0094687	6.4934	462.3	1.71196	1.0751	0.01069	0.06448	neg	6.4154	6.2926	5.8399	5.79	5.9957	5.8262	5.8757	5.5774	5.7173	5.3051	5.6529	5.5056
pos_6200	metab_6199	PA(10:0/i-18:0)	C31H61O8P	HMDB0115617	6.95785	625.445	1.87928	1.13675	0.01105	0.06546	pos	4.5379	4.4419	4.0192	4.0668	4.294	4.479	3.697	3.9458	3.9387	3.1358	4.1009	3.9069
pos_5070	metab_5069	PA(20:3(8Z,11Z,14Z)/0:0)	C23H41O7P	LMGP10050028	6.60532	461.266	2.39286	1.24745	0.04006	0.1217	pos	4.9488	4.8321	4.0096	4.1776	4.5067	4.7199	3.9454	4.2339	3.7498	1.9943	4.3411	3.5308
pos_6697	metab_6696	PA(20:5(5Z,8Z,11Z,14Z,17Z)/0:0)	C23H37O7P	LMGP10050033	6.37375	457.233	2.99924	1.35277	0.02494	0.09612	pos	5.2627	4.8528	4.8381	4.0819	4.8752	4.6179	4.5738	4.154	4.157	2.1495	3.9224	2.1352
pos_963	metab_962	P-Acetaminobenzaldehyde	C9H9NO2	-	3.80512	164.071	2.86843	1.21239	0.0007108	0.01701	pos	6.2758	5.6899	5.8639	4.7658	5.8648	5.5827	4.7616	4.6484	4.6735	4.6205	4.6977	4.6787
neg_8320	metab_19449	Palmitoylcarnitine	C23H45NO4	LMFA07070004	6.5241	436.284	1.73839	1.06409	0.003835	0.03907	neg	6.8131	6.6099	6.4108	6.1774	6.3524	6.4871	6.3029	6.0685	6.1565	5.9475	6.0655	5.9709
pos_524	metab_523	Pantothenic Acid	C9H17NO5	HMDB0000210	1.82113	220.118	1.4166	1.04513	0.001509	0.02442	pos	5.7302	5.7246	5.7392	5.7283	5.5694	5.6914	5.5324	5.5141	5.3395	5.3941	5.6201	5.3029
pos_396	metab_395	PC(16:0/0:0)[U]	C24H50NO7P	-	6.44837	496.34	1.69045	1.05564	0.01737	0.08095	pos	7.5196	7.172	7.1021	6.9551	6.9797	7.0776	7.0906	6.8049	6.8494	6.5108	6.8781	6.4158
pos_1334	metab_1333	PC(16:0/18:2(9Z,12Z))	C42H80NO8P	LMGP01010594;HMDB0007973	7.49445	780.553	1.72084	1.0873	0.04705	0.1324	pos	7.3328	7.2692	6.4498	6.6735	6.3646	6.0355	6.4709	6.2361	6.3564	5.8178	6.1571	5.8703
pos_33	metab_32	PE(12:0/0:0)	C17H36NO7P	LMGP02050005	6.20943	398.231	1.37487	1.04784	0.01282	0.06977	pos	6.2542	6.1903	5.7982	5.7338	6.1071	6.1864	5.764	5.7955	5.7908	5.7479	5.7248	5.7894
pos_36	metab_35	PE(16:0/0:0)	C21H44NO7P	LMGP02050002	6.45583	454.293	1.39666	1.03493	0.004777	0.04375	pos	7.5295	7.6629	7.442	7.3815	7.3903	7.5712	7.3835	7.2659	7.3006	7.1663	7.3236	7.0206
pos_5034	metab_5033	PE(P-16:0e/0:0)	C21H44NO6P	HMDB0011152	6.52298	482.263	1.72055	1.05994	0.000891	0.01892	pos	6.4763	6.2335	6.2423	5.9802	6.1217	6.1869	5.9406	5.8086	5.9158	5.8671	5.8953	5.7095
pos_391	metab_390	PGF2a ethanolamide	C22H39NO5	HMDB0013628	6.47817	420.288	1.59683	1.05574	0.007177	0.05332	pos	6.6935	6.3979	6.4067	6.1161	6.0953	6.2458	6.0537	6.0287	5.9769	6.0961	5.9726	5.823
pos_3219	metab_3218	Phenylalanylproline	C14H18N2O3	HMDB0011177	2.24628	295.166	2.71937	1.17919	0.0003986	0.01308	pos	6.0626	5.5993	5.5679	4.9905	6.0046	5.7684	4.7714	4.7726	4.8819	4.7643	4.989	4.6502
pos_9437	metab_9436	Phenylalanyl-Serine	C12H16N2O4	HMDB0029004	2.3477	253.119	5.14374	3.51155	0.0003213	0.01199	pos	4.8812	4.4326	3.6994	3.9634	4.7708	4.6961	0.6949	0.7039	0.7071	0.7004	4.0323	0.6889
pos_5	metab_4	Phenylenediamine	C6H8N2	-	0.779233	153.041	1.73939	1.0696	0.002881	0.03411	pos	5.9822	5.9564	5.9314	6.0655	5.7819	5.9637	5.756	5.7207	5.3892	5.4212	5.7975	5.277
pos_6628	metab_6627	Phosphocholine	C5H14NO4P	-	6.43345	184.073	2.32844	1.20021	0.02804	0.1018	pos	5.0272	4.589	4.4423	4.3087	4.3372	4.4159	4.4915	4.0278	4.0697	2.9372	4.1478	2.9228
pos_3493	metab_3492	Pilosine	C16H18N2O3	-	2.87225	287.14	1.83987	1.09898	0.001183	0.02161	pos	4.732	4.4246	4.4477	4.2364	4.6919	4.5153	3.9775	4.0128	4.1123	4.1741	4.3103	4.0279
pos_8175	metab_8174	Piperalol	C15H24O3	HMDB0035767	4.44053	291.134	3.73924	2.1034	0.0008011	0.01798	pos	4.1514	3.1827	2.7614	1.9484	3.8389	3.4006	1.4455	1.9582	0.871	1.4736	1.7381	1.6829
neg_9539	metab_20668	Piperettine	C19H21NO3	HMDB0034371	5.55612	621.294	2.32856	1.23738	0.01011	0.06246	neg	4.1746	3.3229	4.1232	3.0662	3.9474	4.1627	2.7128	3.1146	2.7157	3.2091	3.3973	3.2791
pos_8832	metab_8831	Piperoic acid	C22H30O4	HMDB0040619	3.29013	403.187	2.94353	1.40903	0.008253	0.05688	pos	4.8489	4.1856	3.9298	2.5588	4.4791	3.9766	2.5195	2.5307	2.9253	2.5263	3.3729	3.1433
pos_6102	metab_6101	PS(18:4(6Z,9Z,12Z,15Z)/14:1(9Z))	C38H64NO10P	HMDB0112486;LMGP03010428	7.18467	748.413	1.84843	1.12497	0.02578	0.09783	pos	5.8205	6.1283	4.8397	4.8988	5.5405	5.4464	5.1239	4.6071	5.1207	4.5482	4.7228	4.9252
neg_7798	metab_18927	PS(18:4(6Z,9Z,12Z,15Z)/20:5(5Z,8Z,11Z,14Z,17Z))	C44H68NO10P	HMDB0112503;LMGP03010449	7.19197	838.409	2.41272	1.25363	0.02186	0.09051	neg	5.2771	5.6417	3.6244	3.6444	4.8329	4.4117	3.6542	3.646	3.657	3.6372	3.6348	3.65
neg_9747	metab_20876	Purpurin	C14H8O5	LMPK12140007	5.29165	255.03	1.53631	1.07651	0.000283	0.01139	neg	4.5698	4.5854	4.4059	4.2686	4.5542	4.3737	4.1369	4.1861	4.1794	4.0978	4.0498	4.2064
neg_9417	metab_20546	Pyridinoline	C18H28N4O8	HMDB0000851	5.73442	449.162	1.22204	0.96042	0.001066	0.02059	neg	5.0375	4.9941	5.2149	5.1068	5.1506	5.2178	5.3843	5.2853	5.4001	5.3902	5.2514	5.2775
pos_3564	metab_3563	Riboflavin (Vitamin B2)	C17H20N4O6	-	3.00217	377.147	2.96872	1.26426	0.0008473	0.01848	pos	5.3512	5.0634	5.294	5.2221	5.2793	5.3078	3.7441	3.8166	4.0273	4.1715	5.2629	3.9049
neg_2387	metab_13516	Ribose 1-phosphate	C5H11O8P	HMDB0001489	0.66205	229.012	1.9299	1.08343	0.0002944	0.01153	neg	6.0169	5.9502	5.7286	5.8706	5.8548	5.8763	5.6856	5.557	5.3824	5.3558	5.4412	5.1603
pos_8629	metab_8628	Ricinoleic acid	C18H34O3	HMDB0034297;LMFA02000184	3.63787	337.213	1.28861	0.908288	0.02557	0.09738	pos	3.1554	2.7582	3.326	3.425	3.069	3.3995	3.3204	3.5335	3.4362	3.7726	3.6069	3.396
pos_3631	metab_3630	Rutagravine	C19H17NO5	HMDB0033446	3.16925	357.145	1.69534	1.12437	0.01911	0.08483	pos	4.0406	3.2147	4.1242	3.6549	3.9123	3.7281	3.2133	3.5451	3.141	3.3498	3.5296	3.3848
pos_6824	metab_6823	Scytonemin	C36H20N2O4	-	6.2692	545.151	1.69882	0.899521	0.03691	0.1166	pos	5.4533	4.5978	4.5166	4.7374	4.5285	5.4403	5.1116	5.2102	5.4991	5.376	5.31	6.0396
pos_9839	metab_9838	Secoeremopetasitolide A	C19H26O7	HMDB0041364	1.83625	331.151	4.12701	2.50838	0.0003998	0.01308	pos	4.3834	3.9688	4.1132	3.1454	4.3053	4.3279	0.6626	2.6953	0.6746	2.128	0.7041	2.802
neg_2889	metab_14018	Simmondsin	C16H25NO9	HMDB0030394	1.6775	396.128	1.64477	0.835385	0.004253	0.04101	neg	1.7598	2.2789	2.0523	2.235	2.1795	2.5284	2.6248	2.593	2.6301	2.6795	2.7133	2.3594
pos_6440	metab_6439	Sorbitan oleate	C24H44O6	LMFA07011018;HMDB0029886	6.62028	467.273	2.82218	1.21817	0.0005648	0.01539	pos	5.7264	5.9001	5.5015	5.4581	5.7137	5.0002	4.6451	4.5091	4.8267	4.3741	5.0309	3.9512
pos_6424	metab_6423	Sorbitan stearate	C24H46O6	HMDB0029888;LMFA07011020	6.64273	469.289	1.57237	1.06436	0.001163	0.02141	pos	5.496	5.5481	5.3456	5.365	5.4497	5.1399	5.1418	5.0894	5.0539	4.9231	5.2026	4.9805
pos_3470	metab_3469	Sterebin B	C20H32O5	HMDB0035338	2.83325	391.187	4.13264	1.58961	7.666e-05	0.006664	pos	5.7904	5.459	5.3932	4.724	5.7403	5.571	2.9086	3.1827	4.2322	3.0144	4.3217	2.8969
neg_10535	metab_21664	Sylpin	C17H14O6	LMPK12111616;HMDB0037243	4.4578	359.078	1.31514	0.95865	0.0002399	0.01049	neg	4.8922	4.9035	4.8443	4.913	4.902	5.0343	5.1274	5.1278	5.1903	5.0928	5.0169	5.2057
pos_3376	metab_3375	Tanacetol B	C17H28O4	HMDB0035075	2.56737	335.161	2.38358	1.15104	0.0003701	0.01265	pos	5.4306	5.0845	5.1023	4.6137	5.3702	5.2648	4.3084	4.4053	4.5154	4.5336	4.6203	4.4332
neg_11104	metab_22233	Taxifolin	C15H12O7	-	3.86707	349.058	1.09055	0.958223	0.009375	0.06029	neg	4.2088	4.1487	4.3399	4.4327	4.3697	4.5092	4.4355	4.5823	4.5153	4.5166	4.5545	4.5397
pos_687	metab_686	TRIPTONIDE	C20H22O6	-	1.76815	359.146	1.74276	0.832757	0.04335	0.1274	pos	2.9617	2.7966	4.4774	2.946	3.085	3.9589	4.269	3.725	3.8615	4.0143	4.2543	4.1658
neg_11534	metab_22663	Tyrosyl-Hydroxyproline	C14H18N2O5	HMDB0029106	3.34337	293.115	2.0276	1.14017	0.001017	0.02001	neg	4.1453	4.0806	3.9424	3.8803	3.7555	4.209	3.6703	3.7044	3.3984	3.5358	3.584	3.1699
pos_9058	metab_9057	Tyrosyl-Lysine	C15H23N3O4	HMDB0029110	2.93395	274.156	2.97173	1.2667	2.07e-05	0.004642	pos	5.1808	4.813	4.7558	4.3476	5.1206	4.9058	3.6588	3.8559	3.9986	3.7236	4.0097	3.748
pos_9473	metab_9472	Tyrosyl-Proline	C14H18N2O4	HMDB0029113	2.30287	311.161	4.98824	4.10196	0.00223	0.02964	pos	4.8333	4.2837	4.3877	1.1937	4.6347	4.5656	0.3106	0.4998	0.3184	0.3141	3.2797	1.1036
pos_4381	metab_4380	Umbelliprenin	C24H30O3	HMDB0030597	5.20115	411.192	2.61088	1.30884	0.0006352	0.01612	pos	4.3166	4.3561	3.5432	3.8966	4.1252	4.0182	3.1192	3.2294	3.5971	3.2782	2.6731	2.639
pos_2128	metab_2127	Urocanic acid	C6H6N2O2	HMDB0000301	0.680383	139.05	1.90416	1.08956	0.002878	0.03411	pos	5.6087	5.1757	5.4887	5.2562	5.4459	5.5812	5.3346	5.115	4.843	4.8268	5.0015	4.7576
pos_10174	metab_10173	Valyl-Proline	C10H18N2O3	HMDB0029135	1.16805	215.14	2.35094	1.11505	0.0004553	0.01375	pos	6.2751	5.9292	5.8894	5.7311	6.1027	6.1284	5.4282	5.53	5.4978	5.2379	5.6246	5.0181
pos_2377	metab_2376	Valyl-Threonine	C9H18N2O4	HMDB0029137	0.4934	251.161	2.03912	0.808939	0.007487	0.05432	pos	2.1415	2.0706	2.182	3.0609	2.1967	2.575	3.1368	2.9115	3.0119	2.9833	2.6924	2.849
pos_8916	metab_8915	Wistin	C23H24O10	HMDB0030869	3.16925	524.155	3.10649	1.44559	0.0003832	0.01282	pos	4.0528	4.0533	3.8759	3.4563	4.4193	3.734	2.3238	2.335	2.8199	3.3321	3.1913	2.3162
neg_13228	metab_24357	Xanthine	C5H4N4O2	HMDB0000292	0.890317	151.025	2.04101	1.10159	0.002726	0.0329	neg	5.7896	5.7768	5.708	5.9046	5.5499	5.8178	5.5207	5.4502	4.9854	5.0825	5.5119	4.8114
neg_13337	metab_24466	Xanthosine	C10H12N4O6	HMDB0000299	0.788367	283.069	1.96812	1.14212	4.162e-05	0.005701	neg	4.1446	4.1879	4.2352	4.237	3.8741	4.4418	3.6888	3.6628	3.6739	3.654	3.6516	3.6668
pos_9725	metab_9724	Yucalexin P15	C20H26O4	HMDB0036753	1.98078	394.198	3.8787	1.49032	7.486e-05	0.006636	pos	5.6318	5.2807	5.2532	4.6402	5.6199	5.4537	3.0262	3.5227	4.1683	3.5084	4.2457	2.9176
pos_3779	metab_3778	Zeranol	C18H26O5	HMDB0032702	3.50927	340.213	2.02801	0.82469	0.04256	0.1258	pos	1.7025	2.8325	3.2559	3.5384	2.9061	3.3178	3.5243	3.5196	3.5562	3.6181	3.5013	3.567

## Sheet: CONvsMCS
ID	Metab ID	Metabolite	Formula	Library ID	Retention time	M/Z	VIP_pred_OPLS-DA	FC(MCS/CON)	P_value	FDR	mode	M1	M2	M3	M4	M5	M6	C1	C2	C3	C4	C5	C6
neg_8128	metab_19257	()-Enterolactone	C18H18O4	-	6.73862	297.113	2.69171	1.62194	2.191e-05	0.0002682	neg	5.821	4.2156	5.2789	5.1271	4.9949	5.5288	3.7137	3.5419	2.972	2.9522	2.9497	2.965
pos_2917	metab_2916	(2E)-1-(4-methoxyphenyl)-3-phenylprop-2-en-1-ol	C16H16O2	HMDB0135612	1.60857	263.103	2.34936	1.30909	6.396e-07	2.607e-05	pos	5.4457	5.8395	5.7255	5.7386	5.6809	5.263	4.1658	4.3087	4.3647	4.2506	4.6184	4.0303
neg_546	metab_11675	(3,4,5,6-tetrahydroxyoxan-2-yl)methyl acetate	C8H14O7	HMDB0125202	0.788367	267.074	1.9356	1.17435	5.315e-05	0.0004962	neg	6.8366	6.7511	6.4464	6.7923	6.6359	6.4269	6.1585	5.9223	5.6023	5.497	5.4392	5.349
neg_8207	metab_19336	(3beta,5alpha,6beta,22E,24R)-23-Methylergosta-7,22-diene-3,5,6-triol	C29H48O3	HMDB0033633	6.63127	489.359	1.73364	1.20716	0.0004864	0.002434	neg	4.5221	5.2433	4.5134	4.53	4.8171	4.6935	4.091	4.2075	3.7614	3.7398	4.1289	3.53
pos_227	metab_226	(3R)-3,4-Dihydroxy-3-(hydroxymethyl)butanenitrile 4-glucoside	C11H19NO8	HMDB0034085	0.779233	316.101	1.70999	1.14505	0.0001189	0.0008665	pos	6.0809	5.7811	6.5129	6.3022	6.0615	6.0184	5.5334	5.5513	5.208	5.3244	5.4041	5.0784
pos_2153	metab_2152	(5S,6S)-6-Amino-5-hydroxycyclohexane-1,3-diene-1-carboxyate	C7H9NO3	-	0.733067	156.066	1.85759	1.18224	3.314e-08	4.133e-06	pos	5.2292	5.4227	5.4419	5.3682	5.4282	5.302	4.5028	4.5013	4.5191	4.5121	4.7457	4.45
neg_4061	metab_15190	(6R)-5,10-methenyltetrahydrofolate	C20H20N7O6-	HMDB0062623	3.54132	489.121	1.30332	0.921635	0.0002161	0.001332	neg	5.2784	5.3968	5.5119	5.2754	5.3577	5.6401	5.9804	6.0194	5.8402	5.6981	5.7155	5.9644
pos_4535	metab_4534	(9R,13R)-1a,1b-dihomo-jasmonic acid	C14H22O3	LMFA02010010	5.73777	239.165	1.06175	0.942805	6.655e-05	0.0005772	pos	4.9688	5.2855	5.1311	5.1138	5.1302	5.2264	5.385	5.516	5.4483	5.46	5.4859	5.436
neg_8933	metab_20062	(E,E)-N-4-Methoxystyrylcinnamide	C18H17NO2	HMDB0030194	6.06738	314.095	1.8071	1.33011	0.01403	0.03164	neg	5.0409	4.9652	4.789	4.7515	4.8793	4.4666	4.0017	4.0796	4.2115	3.2834	1.8016	4.3441
pos_3813	metab_3812	(R)-2',4',7-Trihydroxy-3',8-diprenylisoflavan	C25H30O4	HMDB0029793	3.58492	412.245	2.21581	1.29463	5.749e-08	5.73e-06	pos	5.186	5.1961	5.3564	5.2726	5.3216	5.0439	3.8988	3.9792	4.1764	4.072	4.2801	3.8285
neg_11375	metab_22504	(R)-lipoic acid	C8H14O2S2	HMDB0001451	3.54132	227.02	1.34128	0.900244	3.516e-06	8.057e-05	neg	3.9696	3.9403	4.048	4.0736	4.0461	4.2364	4.4228	4.541	4.4688	4.4972	4.5966	4.4822
neg_11886	metab_23015	(R)-Pelletierine	C8H15NO	HMDB0030324	2.92348	186.113	1.40554	1.11781	0.0001017	0.0007766	neg	4.7249	4.806	4.807	4.9418	4.6764	4.394	4.1821	4.2236	4.1994	4.158	4.342	4.256
pos_8544	metab_8543	(S)-(-)-Perillyl alcohol	C10H16O	-	3.79005	135.117	1.4919	1.10404	6.086e-06	0.0001161	pos	5.5067	5.8234	5.8896	5.8524	5.8241	5.6763	5.1433	5.2339	5.2487	5.2044	5.2982	5.1829
pos_3050	metab_3049	(S)-10,16-Dihydroxyhexadecanoic acid	C16H32O4	HMDB0037798	1.92802	327.192	2.1953	1.33446	2.366e-06	6.156e-05	pos	4.7433	4.8929	4.8267	4.7888	4.7372	4.3298	3.2845	3.2957	3.7419	3.5588	3.842	3.4986
pos_9548	metab_9547	(Z)-2-Methyl-2-butene-1,4-diol 4-O-beta-D-Glucopyranoside	C11H20O7	HMDB0041187	2.19487	306.155	1.63518	1.21669	0.005107	0.01442	pos	4.2433	5.3219	4.1213	4.3645	4.1277	3.7948	3.4184	3.5043	3.6424	3.614	3.6229	3.5453
neg_1217	metab_12346	(Z)-Resveratrol 4'-glucoside	C20H22O8	HMDB0030565	5.14715	389.125	2.19955	1.24553	5.109e-07	2.26e-05	neg	5.9474	5.7411	6.2419	6.4313	6.0628	5.9758	4.8285	4.8012	4.9177	4.8638	5.0336	4.7801
neg_9795	metab_20924	[3,4-dihydroxy-4-(1-oxo-1H-isochromen-3-yl)butoxy]sulfonic acid	C13H14O8S	HMDB0130088	5.21817	329.031	1.28338	0.925682	5.117e-06	0.0001024	neg	5.0874	5.2622	5.1915	5.0929	5.1618	5.3709	5.6337	5.629	5.6409	5.5441	5.5731	5.6462
neg_8369	metab_19498	1-(11Z-eicosenoyl)-glycero-3-phosphate	C23H45O7P	LMGP10050026;HMDB0062305	6.47052	509.289	1.25544	1.09455	0.03721	0.06914	neg	5.9883	6.8427	6.7661	6.4201	6.0785	6.7999	5.8323	5.4836	5.9681	5.8977	6.7128	5.6453
neg_11115	metab_22244	1-(4-hydroxy-3-methoxyphenyl)-7-(3-methoxyphenyl)hept-1-ene-3,5-dione	C21H22O5	HMDB0133465	3.85093	335.125	1.55603	1.12463	2.944e-06	7.172e-05	neg	5.2692	5.362	5.4409	5.3464	5.2786	5.0314	4.6336	4.7143	4.7301	4.6977	4.7993	4.635
pos_5417	metab_5416	1-(4Z,7Z,10Z,13Z,16Z,19Z-docosahexaenoyl)-glycero-3-phosphate	C25H39O7P	LMGP10050019;HMDB0062307	8.28617	500.276	1.48489	1.21152	0.01269	0.02929	pos	3.5965	4.1079	4.6517	4.2186	3.3415	4.0726	3.9492	3.1715	3.1754	3.167	3.1868	3.1526
neg_5163	metab_16292	1-(beta-D-Glucopyranosyloxy)-3-octanone	C14H26O7	HMDB0031315	5.0299	343.119	1.24945	1.11156	0.002494	0.008311	neg	4.7002	5.1115	4.4902	4.5474	4.4681	4.9598	4.2985	4.1206	4.3915	4.1299	4.3125	4.1884
pos_3794	metab_3793	1,2-Bis(4-hydroxyphenyl)-2-propanol	C15H16O3	-	3.54708	245.118	1.28435	0.914827	1.08e-07	8.355e-06	pos	4.3735	4.4643	4.4242	4.312	4.3355	4.451	4.7527	4.8675	4.7861	4.7987	4.7767	4.8329
pos_3746	metab_3745	1,4,5-Naphthalenetriol	C10H8O3	HMDB0032883	3.41882	177.055	1.01975	0.950281	3.501e-06	8.037e-05	pos	4.8795	4.8677	4.8593	4.8939	4.9843	4.9881	5.1239	5.1761	5.1494	5.1928	5.2239	5.1494
pos_4204	metab_4203	1,4-Benzothiazine-O-quinonimine	C12H12N2O5S	HMDB0012491	4.74983	338.08	1.49978	0.874109	0.00135	0.005211	pos	4.3352	3.6143	4.4965	4.3368	4.4312	4.5308	4.8238	4.8891	4.9183	4.951	4.9683	4.9045
pos_8155	metab_8154	1-[(5-Amino-5-carboxypentyl)amino]-1-deoxyfructose	C12H24N2O7	HMDB0034879	4.47825	639.304	1.293	1.21158	0.03169	0.06077	pos	4.2181	3.2349	4.813	3.6131	3.2249	4.5005	3.2287	3.24	3.2439	3.2356	3.3126	3.2211
pos_6155	metab_6154	10-Oxo-11-octadecen-13-olide	C18H30O3	HMDB0029786	7.04787	295.227	1.68318	1.28251	0.008645	0.02164	pos	4.1253	4.2822	4.1424	4.0956	4.2181	3.8669	3.6048	3.4177	2.9077	1.9909	3.7387	3.6268
pos_6317	metab_6316	11alpha-Hemiglutaryloxy-1,25-dihydroxyvitamin D3	C33H52O6	LMST03020617	6.7552	545.382	2.34715	1.41352	0.000644	0.002992	pos	4.73	5.5523	5.1944	5.5822	4.5827	5.3491	4.2959	4.3324	3.4555	2.6313	3.4876	3.7241
pos_8054	metab_8053	11b,17a,21-Trihydroxypreg-nenolone	C21H32O5	HMDB0006760	4.64432	406.26	1.17211	0.934438	1.221e-05	0.0001813	pos	5.0747	5.1575	5.0412	5.0218	4.9483	5.2007	5.4836	5.3755	5.3902	5.4967	5.4685	5.3667
pos_9341	metab_9340	11-Dehydrocorticosterone	C21H28O4	HMDB0004029;LMST02030192	2.48315	309.182	2.82058	1.49222	1.679e-05	0.0002231	pos	6.1629	6.2169	6.2993	6.2143	6.1851	5.7577	4.2118	3.658	4.844	3.4779	4.8425	3.6513
pos_9251	metab_9250	13-Ethyl-6a,17-dihydroxy-18,19-dinor-17a-pregna-4,9,11-trien-20-yn-3-one	C21H24O3	-	2.62027	325.177	2.24579	1.23341	1.992e-08	2.818e-06	pos	6.332	6.3773	6.6388	6.4681	6.4843	6.2853	5.3012	5.04	5.3163	5.1235	5.3844	5.1207
neg_10643	metab_21772	1-hydroxyoct-2-enoylglycine	C10H17NO4	HMDB0094732	4.36405	196.098	1.39616	1.14373	8.132e-05	0.0006651	neg	4.1955	3.9528	4.3124	4.1081	4.0557	4.1092	3.6974	3.6109	3.4411	3.7242	3.766	3.3866
neg_10130	metab_21259	1-Hydroxypyrene glucuronide	C22H18O7	HMDB0059759	4.86278	375.084	1.00956	0.937721	0.02557	0.05127	neg	5.1935	4.7151	5.5662	5.4432	5.4585	5.5112	5.5379	5.7036	5.7082	5.748	5.7119	5.5993
pos_10305	metab_10304	1-Kestose	C18H32O16	HMDB0011729	0.831817	527.16	1.85404	1.2139	0.0007065	0.0032	pos	4.96	5.6808	5.2376	5.2458	5.2738	5.0299	4.6619	3.9695	4.4467	3.9844	4.8597	3.9666
pos_407	metab_406	1-Linoleoylglycerophosphocholine	C26H50NO7P	HMDB0061692	6.35882	520.341	1.85284	1.14004	0.0003891	0.002058	pos	7.1332	7.9812	7.2582	7.4023	7.0223	7.3109	6.8005	6.6029	6.5139	6.2075	6.4636	6.0981
pos_2290	metab_2289	1-Methylguanosine	C11H15N5O5	HMDB0001563	1.38123	320.097	1.81083	1.26626	0.0007431	0.00332	pos	4.8021	4.0029	4.8306	4.7016	4.5526	4.7885	3.9306	4.1909	3.3456	3.6212	3.6418	3.1287
neg_6947	metab_18076	1-pentadecanoyl-glycero-3-phosphate	C18H37O7P	HMDB0062324;LMGP10050037	7.85528	441.226	1.43166	1.12821	0.009951	0.02417	neg	5.6706	5.747	5.6874	6.0529	4.9361	5.4335	5.241	5.1667	4.9979	4.6241	5.1848	4.5025
neg_8368	metab_19497	1-Stearoylglycerophosphoserine	C24H48NO9P	HMDB0061698	6.47052	546.282	1.612	1.13485	0.0005607	0.002703	neg	5.8549	6.1869	6.0337	6.0577	5.7223	6.0986	5.6151	5.2406	5.4996	4.7828	5.4437	5.0978
neg_5487	metab_16616	2-(4-methoxy-1-benzofuran-5-yl)-2-oxoacetic acid	C11H8O5	HMDB0129373	5.5406	219.029	1.26119	0.890284	0.00579	0.01584	neg	3.9221	3.3463	3.8123	3.9433	4.0036	3.9518	4.2216	4.658	4.2241	4.0838	4.1386	4.4885
neg_9587	metab_20716	2-(4-Methyl-5-thiazolyl)ethyl formate	C7H9NO2S	HMDB0032420	5.51005	341.067	1.21285	0.91985	1.291e-05	0.0001871	neg	4.5497	4.4172	4.4149	4.5291	4.3128	4.3582	4.9331	4.7701	4.7371	4.866	4.8265	4.7613
neg_1493	metab_12622	2-(5-hydroxy-3,7-dimethylocta-2,6-dien-1-yl)benzene-1,3,5-triol	C16H22O4	HMDB0133089	6.26548	323.15	1.31399	0.914145	0.0002363	0.001416	neg	4.884	4.5725	4.8335	4.9126	4.7219	5.0778	5.489	5.2716	5.2275	5.2416	5.2727	5.2269
neg_2648	metab_13777	2-(Ethylsulfinylmethyl)phenyl methylcarbamate	C11H15NO3S	HMDB0040289	0.968717	278.026	1.04347	1.07536	0.001954	0.006868	neg	4.5493	4.3617	4.8095	4.7962	4.5217	4.6132	4.4002	4.3327	4.1604	4.2844	4.2971	4.2396
neg_9625	metab_20754	2,3-Dehydrosilybin	C25H20O10	HMDB0040513	5.44692	501.082	1.06301	1.10412	0.0179	0.03846	neg	3.9358	4.4276	4.1606	4.0609	4.0132	4.0278	4.125	3.6339	3.6837	3.6802	3.2728	3.908
pos_6340	metab_6339	2,3-dihydroxy-1-(4-hydroxy-3-methoxyphenyl)-propan-1-one	C10H12O5	-	6.7477	177.055	1.46264	0.878568	0.0001699	0.001126	pos	4.4205	4.5502	4.1485	4.0244	4.0966	4.2412	5.0497	4.928	4.8297	4.6758	4.6856	4.8375
pos_1507	metab_1506	2,6,6-Trimethyl-1-cyclohexen-1-acetaldehyde	C11H18O	HMDB0032540	6.6652	149.133	1.82066	1.2122	0.0007793	0.003446	pos	4.7395	5.4527	5.2644	5.166	4.7015	4.493	4.2734	4.3943	3.9618	3.7258	4.0334	4.2139
pos_8862	metab_8861	2,6,7-Trihydroxy-9-methylxanthen-3-one	C14H10O5	-	3.25998	259.061	1.44017	0.887224	0.000162	0.00109	pos	4.3045	4.0418	4.2819	4.1539	4.232	4.5687	4.6148	4.8557	4.7984	4.8511	5.0211	4.6929
pos_3549	metab_3548	2,6-Dimethoxyphenol	C8H10O3	HMDB0034158	2.987	155.071	1.02116	0.946806	2.583e-05	0.0003017	pos	4.6735	4.5913	4.7157	4.669	4.7372	4.8075	4.9159	4.9597	4.934	4.9688	5.0587	4.9436
neg_8660	metab_19789	27-Deoxy-5b-cyprinol	C27H48O4	HMDB0001231	6.22725	457.332	1.34366	0.903026	0.0006014	0.002845	neg	4.6685	4.889	4.8164	4.6032	4.7313	5.1189	5.5762	5.3295	5.0858	5.1662	5.4415	5.3242
neg_8644	metab_19773	27-Nor-5b-cholestane-3a,7a,12a,24,25-pentol	C26H46O5	HMDB0002126;LMST01010213	6.24253	459.312	1.01751	0.94579	0.0007508	0.003342	neg	4.9539	5.1885	4.9452	5.05	5.0589	5.266	5.3805	5.3727	5.3781	5.3477	5.2447	5.486
pos_6891	metab_6890	2-amino-octadecanoic acid	C18H37NO2	LMFA01100009	6.22437	300.29	1.72276	0.855694	3.519e-07	1.79e-05	pos	4.3265	4.5357	4.4101	4.2468	4.3994	4.408	5.139	5.013	5.3224	4.9965	5.1108	5.1883
neg_11716	metab_22845	2-Benzoxazolol	C7H5NO2	HMDB0032931	3.15588	180.03	1.20129	1.10646	0.0001895	0.001214	neg	4.2075	3.9645	4.0318	4.1611	4.0915	3.7999	3.6931	3.7193	3.5749	3.5653	3.7462	3.6245
pos_952	metab_951	2-Decarboxytetrangomycin	C20H14O7	-	3.67577	367.082	1.15484	0.941578	2.161e-05	0.0002667	pos	5.5585	5.7618	5.688	5.5061	5.7024	5.7258	5.9688	6.0655	6.0012	5.9261	6.0199	6.0667
pos_3236	metab_3235	2E,4E,8E,10E-Dodecatetraenedioic acid	C12H14O4	LMFA01170008	2.2956	223.096	2.0306	0.766082	0.0001665	0.00111	pos	2.9434	4.0678	3.6123	3.9626	4.2039	4.0058	5.0329	4.7902	4.9149	4.7849	5.1104	5.1201
pos_172	metab_171	2-Ethylacrylic acid	C5H8O2	HMDB0001862	0.628	118.087	1.17069	1.06109	0.0001166	0.0008551	pos	6.1654	6.1198	6.3633	6.3183	6.1235	6.1137	6.0155	5.857	5.7615	5.8188	5.8301	5.7813
pos_10422	metab_10421	2-Hydroxycinnamic acid	C9H8O3	HMDB0002641	0.779233	165.055	1.41052	1.09469	9.902e-05	0.0007634	pos	5.9541	5.9431	6.1447	6.058	5.7892	5.9753	5.696	5.5543	5.338	5.4269	5.5154	5.2317
pos_3699	metab_3698	2-Hydroxy-imipramine glucuronide	C25H32N2O7	HMDB0060717	3.32035	455.219	1.97348	1.31202	0.0002113	0.001313	pos	3.9872	4.6168	4.4543	4.2982	4.3062	3.9469	2.9348	2.9872	3.6701	2.9417	3.6771	3.3099
neg_3530	metab_14659	2-Isopropylmalic acid	C7H12O5	HMDB0000402	2.731	175.061	1.21849	1.10015	0.001261	0.004962	neg	4.3449	4.4817	4.6723	4.5964	4.289	4.3778	4.2863	4.2141	3.94	3.9699	4.057	3.858
pos_10698	metab_10697	2-Methylfuran	C5H6O	HMDB0013749	0.628	83.0499	1.22898	1.08809	1.278e-06	4.171e-05	pos	4.5418	4.5133	4.7161	4.6822	4.5881	4.5262	4.2696	4.2167	4.208	4.2017	4.2259	4.2168
neg_3406	metab_14535	2-Pentanamido-3-phenylpropanoic acid	C14H19NO3	HMDB0094646	2.53082	294.136	2.40485	1.55386	3.88e-07	1.908e-05	neg	3.811	4.239	4.0334	3.9842	3.8331	3.3777	2.505	2.4968	2.5079	2.4881	2.4857	2.5009
neg_3109	metab_14238	3,3'-Dihydroxy-4',5,7-trimethoxyflavan	C18H20O6	HMDB0030664	2.04525	331.12	2.24888	1.8579	0.007126	0.01857	neg	3.2034	4.5753	3.2838	3.5038	3.0553	3.3237	2.9974	0.9423	2.6378	2.8159	0.9324	0.9459
pos_4382	metab_4381	3,4',5-Biphenyltriol	C12H10O3	HMDB0032713	5.2087	203.071	1.10656	0.938558	8.07e-06	0.0001378	pos	4.7377	4.7282	4.7936	4.7276	4.7192	4.8876	5.0238	5.0943	5.0591	5.0958	5.187	5.0088
pos_1000	metab_999	3,4,5-trihydroxy-6-{4-[(1E)-3-oxopent-1-en-1-yl]phenoxy}oxane-2-carboxylic acid	C17H20O8	HMDB0132988	4.14663	317.103	1.39539	0.901282	3.656e-05	0.0003816	pos	4.603	4.888	4.7466	4.5347	4.6329	4.8611	5.0553	5.3689	5.2449	5.2791	5.1567	5.2585
pos_7520	metab_7519	3a,21-Dihydroxy-5b-pregnane-11,20-dione	C21H32O4	LMST02030199;HMDB0006755	5.70002	390.265	1.13003	0.941723	1.083e-06	3.735e-05	pos	5.2228	5.3121	5.2861	5.2635	5.1713	5.3545	5.634	5.6032	5.5195	5.6127	5.6126	5.5817
pos_6431	metab_6430	3b,6a-Dihydroxy-alpha-ionol 9-[apiosyl-(1->6)-glucoside]	C24H40O12	HMDB0041577	6.62775	538.29	1.00193	0.934726	0.03267	0.06229	pos	5.7659	5.4417	5.5433	5.1606	5.1169	5.449	5.9004	5.5597	5.6375	5.5553	5.7926	6.2985
neg_2717	metab_13846	3-Deoxyguanosine	C10H13N5O4	-	1.13605	266.09	1.56254	1.19545	0.0008982	0.003851	neg	4.115	4.1566	4.4563	4.0265	4.1765	3.9849	3.8297	3.8555	3.0941	3.2917	3.5167	3.2568
pos_223	metab_222	3-Formyl-6-hydroxyindole	C9H7NO2	HMDB0031172	3.44888	162.055	2.41352	1.25671	3.43e-07	1.756e-05	pos	6.6766	7.1582	6.87	7.1431	7.2351	6.7746	5.8374	5.3703	5.6077	5.3915	5.4365	5.6605
neg_2293	metab_13422	3-Galactosyllactose	C18H32O16	HMDB0006599	0.60785	539.14	1.97322	1.23059	0.0001544	0.00105	neg	5.2878	5.9899	5.2488	5.2771	5.5175	5.1158	4.6309	4.0243	4.5062	4.0958	4.7144	4.3853
neg_5218	metab_16347	3-hydroxy-1-methyl-4,5-diphenylpiperidine-2,6-dione	C18H17NO3	HMDB0134799;HMDB0134789	5.09335	340.12	1.86763	1.30502	9.167e-05	0.0007245	neg	3.7977	3.6017	4.2078	4.1141	4.2361	3.7349	2.9956	3.2558	3.0586	2.9463	3.2727	2.6256
neg_2692	metab_13821	3-Hydroxyadipic acid 3,6-lactone	C6H8O4	HMDB0029171	1.07975	189.04	1.26335	0.926236	1.937e-06	5.461e-05	neg	4.9811	4.9075	5.0118	4.9696	4.9187	5.122	5.3793	5.3057	5.374	5.4128	5.4835	5.3368
pos_9984	metab_9983	3-hydroxyphenylpropionylglycine	C11H13NO4	HMDB0094724	1.6236	256.118	1.56293	1.15171	3.679e-05	0.0003836	pos	4.7913	4.6014	5.1701	4.9536	4.7842	5.034	4.3152	4.1856	4.263	4.2277	4.3741	4.1014
pos_2635	metab_2634	3-Hydroxypyridine	C5H5NO	-	0.740667	191.082	1.75396	1.21628	0.001063	0.004355	pos	4.3582	5.4258	4.5034	4.6164	4.5316	4.2657	3.8074	3.7018	3.927	3.7957	3.9792	3.5646
neg_8801	metab_19930	3-Hydroxytetradecanedioic acid	C14H26O5	HMDB0000394	6.12798	255.16	1.0343	0.956884	5.421e-06	0.0001067	neg	5.918	5.9389	5.9788	5.9421	5.931	6.1117	6.2414	6.2472	6.2177	6.2582	6.2584	6.2083
pos_1136	metab_1135	3-Indolepropionic acid	C11H11NO2	-	5.66987	190.087	1.46678	1.15532	0.002608	0.008591	pos	5.5076	4.7814	4.8009	5.0986	4.7382	4.799	4.0731	4.1771	4.2442	4.2352	4.8438	4.1569
pos_2841	metab_2840	3-Methylcrotonylglycine	C7H11NO3	HMDB0000459	1.39647	199.108	1.65405	1.17505	9.627e-07	3.417e-05	pos	4.2289	4.5011	4.5573	4.5095	4.5109	4.3147	3.8763	3.7368	3.8126	3.7132	3.8388	3.681
neg_3519	metab_14648	3-O-Methylcoumestrol	C16H10O5	HMDB0029584	2.70693	327.052	1.18108	0.89351	0.03547	0.06651	neg	3.9702	3.3978	4.6499	4.2928	4.6009	4.6116	4.715	4.8887	4.7464	4.7973	4.8864	4.533
pos_7241	metab_7240	3-O-Methylrosmarinic acid	C19H18O8	HMDB0041667	6.00053	375.108	1.24264	0.935317	1.438e-06	4.462e-05	pos	5.509	5.5309	5.6808	5.5459	5.5978	5.7092	5.9834	6.0236	5.9434	5.9378	6.0472	5.9637
neg_9466	metab_20595	3-O-p-Coumaroylquinic acid	C16H18O8	HMDB0029681	5.66175	319.084	1.10524	0.939892	1.152e-07	8.721e-06	neg	4.663	4.6468	4.71	4.669	4.7374	4.7216	4.9436	5.0378	4.9832	4.9453	5.0361	4.9979
pos_6794	metab_6793	3-Oxododecanoic acid	C12H22O3	HMDB0010727	6.2916	446.349	1.30601	0.908397	0.002031	0.007084	pos	5.5186	5.7603	5.1494	5.3635	5.1939	5.1451	5.7136	5.6569	6.1572	5.8937	6.109	5.8373
pos_2291	metab_2290	3-Pyridinaldehyde	C6H5NO	-	0.66555	108.045	1.48679	1.13012	8.896e-06	0.0001467	pos	4.5116	4.9083	4.6787	4.8521	4.8502	4.6498	4.0989	4.1972	4.207	4.1912	4.2532	4.229
neg_3757	metab_14886	4,6,7-trihydroxy-2H-chromen-2-one	C9H6O5	HMDB0136659	3.10033	193.014	1.29322	0.913664	0.000447	0.002291	neg	4.7304	5.1471	5.0781	4.8059	4.9397	5.2667	5.5544	5.456	5.5318	5.3827	5.335	5.5449
pos_690	metab_689	4-Coumaroyl-2-hydroxyputrescine	C13H18N2O3	HMDB0033462	1.79847	268.166	2.57437	1.47825	2.681e-07	1.527e-05	pos	4.7755	5.1421	5.0188	5.0083	4.9771	4.6387	3.1712	3.5586	3.1153	3.5348	3.6123	3.0068
pos_8419	metab_8418	4-Dimethylamino-L-phenylalanine	C11H16N2O2	-	4.04837	209.129	1.8256	1.22909	2.069e-05	0.0002594	pos	4.5696	4.4979	4.8474	4.6991	4.7328	4.3348	4.1156	3.66	3.871	3.6248	3.5204	3.733
pos_9535	metab_9534	4-formyl Indole	C9H7NO	-	2.20988	146.06	1.26147	1.07455	0.0001111	0.0008287	pos	5.7022	5.8979	5.8186	6.0263	5.6949	5.7168	5.5777	5.3641	5.3181	5.3714	5.431	5.3728
pos_9345	metab_9344	4-Formylsalicylic acid	C8H6O4	-	2.48315	167.034	1.20743	0.904306	0.0006196	0.002912	pos	3.7384	3.6229	3.82	3.7452	3.77	3.9841	3.8882	4.1667	4.1521	4.2511	4.27	4.3506
pos_8887	metab_8886	4-Hydroxy tolbutamide	C12H18N2O4S	HMDB0006408	3.22217	304.13	1.96394	1.24456	7.609e-08	6.799e-06	pos	4.7051	4.7872	4.7645	4.7937	4.6444	4.4583	3.7767	3.8367	3.7668	3.78	3.8779	3.5818
neg_6152	metab_17281	4-Hydroxy-3-prenylbenzoic acid glucoside	C18H24O8	HMDB0039891	6.26548	367.14	1.55058	0.876959	0.000113	0.0008395	neg	4.561	4.2861	4.485	4.5099	4.1823	4.8297	5.3088	5.1215	5.0684	5.0829	5.051	4.9885
pos_7501	metab_7500	4-hydroxy-5-(2,4,5-trihydroxyphenyl)pentanoic acid	C11H14O6	HMDB0128185	5.73777	523.125	1.28151	0.915454	6.474e-05	0.0005674	pos	4.6313	4.4298	4.7776	4.4731	4.4882	4.7457	4.9834	5.114	5.0165	5.0212	4.9532	5.0011
neg_4638	metab_15767	4-Hydroxyhippuric acid	C9H9NO4	HMDB0013678	4.34713	176.035	2.53991	1.37823	1.034e-09	3.093e-07	neg	5.5025	5.6185	5.7707	5.7496	5.751	5.4984	4.0794	3.9695	4.2912	4.0051	4.1956	4.047
pos_10367	metab_10366	4-Hydroxyphenytoin glucuronide	C21H20N2O9	HMDB0060769	0.779233	427.109	2.26409	1.36109	0.002485	0.008282	pos	5.901	5.7546	5.6879	6.0741	5.8483	5.6537	5.2442	5.0276	4.4037	4.1839	4.191	2.6034
pos_2302	metab_2301	4-Methyl-5-thiazoleethanol	C6H9NOS	-	1.4574	144.048	1.67213	1.20424	0.006029	0.01633	pos	5.1449	5.2594	5.2869	5.1469	4.6051	5.5478	4.0615	5.1842	3.7692	4.1414	4.6656	3.9111
pos_11073	metab_11072	4-Pyrimidine Methanamine (hydrochloride)	C5H7N3	-	0.501017	110.072	1.89366	1.23063	1.631e-06	4.877e-05	pos	4.4433	4.8023	4.7923	4.7861	4.4426	4.6488	4.0108	3.6591	3.7721	3.8176	3.7522	3.6727
pos_7799	metab_7798	5-(3-methoxyphenyl)-4-(sulfooxy)pentanoic acid	C12H16O7S	HMDB0127785	5.05017	337.096	1.59303	0.895483	1.151e-05	0.000174	pos	5.3456	5.0481	5.3727	5.4117	5.4979	5.5532	5.8648	6.0571	6.019	5.9651	6.0651	6.0257
pos_4412	metab_4411	5-(4-methoxyphenyl)-2-methylpent-1-en-3-one	C13H16O2	HMDB0132944	5.31468	222.149	1.48054	1.21416	0.001645	0.006033	pos	4.2402	3.5159	4.1095	4.0835	4.1059	3.929	3.0585	3.201	3.6258	3.6765	2.88	3.3114
pos_827	metab_826	5,6-epoxy,18R-HEPE	C20H28O4	HMDB0062410	2.65808	297.182	2.26999	1.2572	1.503e-07	1.064e-05	pos	6.0678	6.158	6.2255	6.1478	6.1014	5.726	4.741	4.8114	5.0224	4.7673	5.0057	4.6253
pos_4654	metab_4653	5,7-dihydroxy-2-(3-hydroxyphenyl)-3,6-dimethoxy-4H-chromen-4-one	C17H14O7	HMDB0130273	5.94813	678.175	1.10257	0.945855	0.002337	0.007892	pos	5.9451	5.5304	5.9449	5.8286	5.9902	6.0812	6.1228	6.1978	6.2482	6.2521	6.324	6.1997
pos_7652	metab_7651	5-Acetyl-2,3-dihydro-1H-pyrrolizine	C9H11NO	HMDB0040051	5.42055	150.092	1.38859	1.09546	2.54e-06	6.487e-05	pos	5.4856	5.4126	5.6077	5.5956	5.5805	5.2992	5.0136	4.9944	5.0244	5.031	5.0209	5.0247
neg_13328	metab_24457	5-formamido-1-(5-phospho-D-ribosyl)imidazole-4-carboxamide(2-)	C10H15N4O9P	HMDB0062708	0.788367	387.034	2.08645	1.31803	0.0005572	0.002691	neg	4.9393	5.1314	4.8811	5.1233	5.0645	4.8239	4.4907	4.2405	3.8428	3.3926	3.8792	2.8893
pos_8858	metab_8857	5-Hydroxy-7-(4-hydroxyphenyl)-1-phenyl-3-heptanone	C19H22O3	HMDB0033711	3.25998	343.13	1.17387	1.07611	5.936e-05	0.0005328	pos	5.0356	4.9392	5.0537	5.1435	4.8519	4.9241	4.6351	4.6678	4.5526	4.6391	4.7671	4.5691
pos_2118	metab_2117	5-Methylcytidine	C10H15N3O5	HMDB0000982	0.66555	290.135	1.65119	1.13541	3.316e-07	1.727e-05	pos	5.4346	5.6026	5.6034	5.5133	5.511	5.2844	4.8137	4.749	4.8949	4.887	4.892	4.7852
pos_8158	metab_8157	6-(Methylthio)hexyl glucosinolate	C14H27NO9S3	HMDB0038409	4.4707	467.122	2.35122	0.688179	0.0001424	0.0009864	pos	3.1804	4.1972	3.2547	3.2738	2.8494	3.782	5.565	4.4993	4.9791	4.4909	5.1902	5.1173
pos_4224	metab_4223	6-Caffeoylsucrose	C21H28O14	HMDB0035486	4.80272	469.13	1.27476	0.901457	0.01485	0.03311	pos	4.8197	4.068	5.0901	4.3892	4.8267	5.016	5.4221	5.2425	5.1814	4.9886	5.0817	5.3771
pos_10130	metab_10129	6-Dimethylaminopurine	C7H9N5	HMDB0000473	1.30503	164.093	1.24222	1.17434	0.01328	0.03033	pos	3.2656	3.1616	4.024	3.5685	3.4007	3.3911	3.2259	2.8905	2.861	2.4529	3.0986	3.1948
pos_3448	metab_3447	6-Hydroxy-4-methoxy-3-(3-methyl-2-butenyl)-2-(2-phenylethenyl)benzoic acid	C21H22O4	HMDB0039439	2.77267	361.14	1.28268	0.916417	9.455e-06	0.0001526	pos	4.4524	4.4841	4.6255	4.5553	4.7037	4.6748	5.1147	4.9977	4.9244	4.9265	5.0062	5.0367
pos_789	metab_788	6-Methylquinoline	C10H9N	HMDB0033115	2.40777	144.081	1.12301	1.07603	0.02245	0.04628	pos	5.726	5.9482	6.6499	6.1722	5.62	6.144	5.7821	5.5684	5.6934	5.5909	5.6275	5.4349
neg_974	metab_12103	6-Oxopiperidine-2-carboxylic acid	C6H9NO3	HMDB0061705	0.780733	188.056	1.60956	1.12972	9.695e-05	0.0007534	neg	5.7569	5.7382	6.1662	6.0192	5.6864	5.8525	5.5117	5.2914	5.0276	5.0677	5.2292	5.0502
pos_6787	metab_6786	7,12-Dihydroxy-3,11,15,23-tetraoxolanost-8-en-26-oic acid	C30H42O8	HMDB0033023	6.29907	553.282	1.54049	0.888361	0.0001401	0.0009749	pos	5.1088	5.3439	4.7607	4.834	4.9621	5.2593	5.8563	5.609	5.6438	5.5525	5.6244	5.7902
pos_6618	metab_6617	7,8-Dihydrovomifoliol 9-[rhamnosyl-(1->6)-glucoside]	C25H42O12	HMDB0029770	6.43345	567.297	1.85583	1.15755	7.692e-06	0.0001335	pos	6.0877	6.4501	6.1913	6.3043	6.0515	6.1186	5.1927	5.3593	5.3798	5.2788	5.7214	5.2098
neg_6917	metab_18046	7alpha-1(10->19)-Abeo-7-acetoxyobacun-9(11)-ene	C28H32O8	HMDB0036033	7.63978	495.198	1.53357	1.20597	0.01019	0.02466	neg	3.7047	4.316	4.6353	4.8553	3.4041	4.0653	3.4599	3.4516	3.4627	3.4429	3.4404	3.4557
pos_5983	metab_5982	7-Aminonitrazepam	C15H13N3O	HMDB0041819	7.638	541.177	1.77551	1.26659	0.002212	0.007578	pos	3.9927	4.334	4.6038	4.8485	3.3186	4.2162	3.3224	3.3336	3.3376	3.3292	3.3489	3.3148
neg_4044	metab_15173	7-DESHYDROXYPYROGALLIN-4-CARBOXYLIC ACID	C12H8O6	-	3.51733	247.025	1.00053	0.946208	0.0001891	0.001213	neg	4.8002	5.1176	4.9821	4.9458	4.931	5.0897	5.2296	5.289	5.3177	5.2341	5.2338	5.263
pos_8128	metab_8127	7-hydroxy-3-phenyl-3,4-dihydro-2H-1-benzopyran-4-one	C15H12O3	HMDB0130494	4.53867	258.113	2.62507	1.58336	5.609e-07	2.405e-05	pos	3.9139	4.9025	4.6	4.6148	4.6168	4.301	2.805	2.9247	2.6115	2.9493	2.8541	2.8767
neg_11709	metab_22838	7-hydroxy-6-(3-oxobut-1-en-1-yl)-2H-chromen-2-one	C13H10O4	HMDB0128952	3.16377	229.051	1.30623	0.911141	0.0005473	0.002651	neg	4.6304	4.3094	4.879	4.6672	4.7138	4.9165	5.1923	5.1561	5.1665	5.1064	5.0491	5.1864
neg_9524	metab_20653	7-hydroxy-coumarin	C9H6O3	-	5.58837	207.03	1.09942	0.899062	0.02482	0.05009	neg	4.0058	3.9488	4.0585	3.9844	3.9532	4.2045	4.2351	4.1162	4.4429	4.1114	5.024	4.9363
neg_3026	metab_14155	7Z-tetradecenoic acid	C14H26O2	HMDB0062243;LMFA01030249	1.92408	263.141	2.9193	2.09799	3.033e-08	3.922e-06	neg	4.1688	3.9465	4.1059	4.0987	4.0245	3.42	1.6258	2.0617	2.1453	1.8406	1.8012	1.8517
pos_3891	metab_3890	9-(beta-D-Ribofuranosyl)zeatin	C15H21N5O5	HMDB0030388	3.8278	390.119	2.74371	1.77135	9.197e-06	0.0001496	pos	3.6584	4.6532	4.3686	4.3969	4.4685	3.9702	2.1417	2.5496	2.5856	2.0919	3.0663	1.9734
neg_11250	metab_22379	Acetyl-DL-Leucine	C8H15NO3	-	3.70918	172.097	1.33263	1.12982	0.002018	0.007051	neg	5.498	4.734	5.0661	5.2036	4.9922	5.6256	4.7127	4.6981	4.6056	4.6382	4.4862	4.4076
neg_8489	metab_19618	Acrimarine J	C35H33NO8	HMDB0040386	6.37198	576.204	2.1752	1.29109	0.0001678	0.001116	neg	5.3845	6.0558	5.4279	5.5827	5.0861	5.4096	4.7199	4.6249	4.3275	3.5811	4.153	4.1116
neg_8610	metab_19739	Aflatoxin GM1	C17H12O8	HMDB0030477	6.28837	325.036	1.8044	0.820201	0.0001058	0.0007993	neg	4.2105	4.0785	3.6768	3.7839	3.4663	4.2675	4.945	4.8826	4.6897	4.6774	4.6765	4.761
pos_3008	metab_3007	Alanyl-Phenylalanine	C12H16N2O3	HMDB0028694	1.82113	278.151	1.80925	1.21494	9.366e-05	0.000735	pos	4.4847	4.7046	5.0103	5.0193	4.9858	4.2824	3.7428	3.8825	3.9654	4.0457	3.9395	3.8742
pos_4251	metab_4250	Aldosterone	C21H28O5	HMDB0000037;LMST02030026	4.88545	325.176	1.71359	1.1448	3.047e-07	1.638e-05	pos	5.5949	5.5823	5.8118	5.6718	5.7062	5.4074	4.9468	4.9056	4.916	4.9157	4.9867	4.8337
neg_8683	metab_19812	Alpha-Bisabolol oxide A	C15H26O2	HMDB0038196	6.212	283.192	1.08185	0.951697	2.236e-07	1.355e-05	neg	5.6098	5.5951	5.6356	5.6325	5.6469	5.6899	5.8683	5.9994	5.8967	5.9096	5.9031	5.9481
neg_7997	metab_19126	Amphibine H	C33H43N5O6	HMDB0029333	6.86112	640.286	2.73961	1.52475	3.131e-07	1.668e-05	neg	4.8703	5.9	5.356	5.1237	4.9638	5.3911	3.463	3.4548	3.4659	3.446	3.4436	3.4588
pos_4528	metab_4527	Amprotropine	C18H29NO3	-	5.7151	308.222	1.63511	1.15447	3.223e-06	7.658e-05	pos	4.8091	4.9531	5.0084	5.0901	5.1867	4.7737	4.3719	4.1659	4.3319	4.357	4.3079	4.297
neg_7982	metab_19111	Androsterone glucuronide	C25H38O8	HMDB0002829	6.89937	501.224	1.42694	1.1337	0.003004	0.009571	neg	4.9636	5.4516	5.2019	5.0578	4.8175	5.286	4.9551	4.8092	4.4969	4.1666	4.2812	4.4394
pos_6711	metab_6710	APC	C33H38N4O8	HMDB0060661	6.35882	583.256	1.92585	0.815158	0.001693	0.006165	pos	4.6811	3.5759	4.626	4.3724	4.3579	5.2972	5.5837	5.358	5.3906	5.3121	5.6424	5.7251
neg_6306	metab_17435	Ascorbyl palmitate	C22H38O7	LMFA07010788;HMDB0039883	6.41743	435.235	1.00131	1.07335	0.006213	0.01672	neg	5.446	5.1178	5.2917	5.2238	5.2742	5.4288	4.9711	4.9065	4.8868	4.9116	4.6153	5.3169
neg_7832	metab_18961	Asitrilobin D	C37H68O7	HMDB0035389	7.15347	645.472	2.59439	1.76183	0.0008225	0.003599	neg	5.2511	4.6116	4.577	4.3429	4.8946	2.4636	2.4809	2.4727	2.4838	2.464	2.4616	2.4768
neg_8435	metab_19564	Asteltoxin	C23H30O7	HMDB0029464	6.41743	399.185	1.41957	1.10887	4.235e-06	9.02e-05	neg	5.5491	5.2706	5.3308	5.4116	5.3096	5.398	4.8576	4.806	4.7235	4.9963	4.7707	4.945
pos_8494	metab_8493	Astin I	C25H34ClN5O7	HMDB0041419	3.88942	590.18	1.35668	0.915145	0.001437	0.005457	pos	5.5161	4.8867	5.4566	5.4475	5.5073	5.6691	5.8039	5.8833	5.8919	5.9652	6.0469	5.9044
pos_3589	metab_3588	Atisine	C22H33NO2	-	3.0625	344.259	3.6039	0.050687	0.000718	0.003239	pos	0.1407	0.1587	0.4088	0.1636	0.159	0.164	0.1602	4.3273	5.2354	4.0338	5.0119	4.8121
pos_2223	metab_2222	Benzofuran	C8H6O	HMDB0032929	0.96235	136.076	1.39941	1.09474	3.125e-05	0.0003426	pos	5.6846	5.6912	5.8953	5.7982	5.5419	5.7094	5.4007	5.2721	5.1225	5.1982	5.2883	5.0662
neg_3646	metab_14775	Benzoquinoneacetic acid	C8H6O4	HMDB0002334	2.90765	211.025	1.14608	0.936248	2.41e-05	0.0002882	neg	4.9531	5.1952	5.123	5.1727	5.1081	5.2856	5.4646	5.505	5.4768	5.5005	5.548	5.4464
pos_7240	metab_7239	Beta-Citraurinene	C30H42O	HMDB0035686	6.00053	460.354	1.37847	0.889305	0.0137	0.03106	pos	5.3027	5.321	4.1005	4.9796	4.8985	5.3315	5.5827	5.4498	5.5098	5.5601	5.5795	5.9787
neg_6505	metab_17634	Beta-Doradecin	C40H52O3	HMDB0039143	6.66938	601.371	2.17499	1.28829	0.0004309	0.00223	neg	5.3664	5.8835	5.8833	5.824	5.3882	5.0613	4.6713	4.7965	4.1658	3.4486	4.4706	4.3807
pos_4595	metab_4594	Bimatoprost	C25H37NO4	HMDB0015041	5.85818	448.307	1.00692	0.950171	7.816e-05	0.0006452	pos	5.1796	5.3491	5.3014	5.2624	5.1654	5.4324	5.6008	5.5481	5.5353	5.5613	5.5817	5.5243
pos_9872	metab_9871	Biotin	C10H16N2O3S	HMDB0000030	1.76815	286.123	1.4617	1.26286	0.02721	0.05378	pos	3.4422	3.7046	3.7328	3.5981	3.6583	2.1849	2.3882	2.7283	2.6131	2.5533	3.2464	2.5653
neg_9480	metab_20609	Blighinone	C16H10O8	HMDB0030643	5.63773	329.031	1.28867	0.922292	1.55e-06	4.725e-05	neg	4.7953	4.8836	4.8794	4.7957	4.8584	5.0536	5.3011	5.3004	5.3402	5.2432	5.2856	5.2639
pos_9204	metab_9203	Brassica oleracea Alkaloid	C13H9N3O2S	HMDB0033602	2.70347	272.049	2.34966	1.3979	4.6e-10	1.799e-07	pos	4.4602	4.5852	4.8205	4.7271	4.7673	4.5692	3.3217	3.333	3.3369	3.3286	3.3483	3.3141
pos_10456	metab_10455	CAMP	C10H12N5O6P	-	0.764367	330.061	1.29513	1.09327	0.001952	0.006862	pos	5.9043	5.8549	5.734	5.9975	5.6603	6.1554	5.4117	5.4185	5.2648	5.4138	5.7519	5.0297
pos_6184	metab_6183	Capsianoside V	C26H42O10	HMDB0030737	6.97282	515.287	1.62441	1.21304	0.009946	0.02417	pos	5.3005	5.0629	4.6248	4.9751	5.152	4.0253	4.628	4.0481	4.0233	3.6043	4.3549	3.3663
neg_7028	metab_18157	Cavipetin B	C28H38O8	HMDB0030362	8.2872	523.23	1.30783	1.11256	0.0261	0.05207	neg	5.4975	5.8631	5.5938	6.2184	4.8369	5.3215	5.24	5.143	4.929	4.7161	5.2071	4.7237
neg_8388	metab_19517	Chenodeoxycholic acid disulfate	C24H40O10S2	HMDB0000545;LMST05020025	6.45537	597.202	1.13834	1.10795	0.01376	0.03116	neg	5.1127	4.1925	5.0682	5.1342	4.9191	4.7652	4.5233	4.3201	4.3	4.3495	4.6315	4.22
pos_9056	metab_9055	Chlortetracycline	C22H23ClN2O8	LMPK07000004	2.93395	479.122	2.43853	0.637654	0.0001294	0.0009217	pos	2.6425	3.5564	3.1437	3.3001	2.7052	2.721	5.0967	3.7816	4.7452	4.4458	5.504	4.7612
pos_10792	metab_10791	Choline	C5H13NO	HMDB0000097	0.590767	104.107	1.05345	1.04948	0.003323	0.01035	pos	6.7637	6.8752	6.925	6.8364	6.767	6.6852	6.7336	6.5857	6.4499	6.4562	6.5272	6.1725
pos_6918	metab_6917	Ciliatin B	C21H20O6	LMPK12110797	6.20197	369.134	1.3954	1.16989	0.01582	0.03481	pos	4.6062	5.2223	4.2175	4.3552	4.4953	3.9988	4.332	4.0501	3.8491	3.4201	3.4399	3.9007
pos_8270	metab_8269	Cis,trans-5'-Hydroxythalidomide	C13H10N2O5	HMDB0013870	4.30483	257.056	1.06836	0.934002	0.0006882	0.003137	pos	4.356	4.3832	4.5425	4.4314	4.4371	4.6847	4.8079	4.9512	4.7956	4.7898	4.6276	4.7582
neg_4751	metab_15880	Citreoviridinol A1	C22H28O8	HMDB0035369	4.48895	457.13	1.04081	0.946483	0.0001122	0.0008351	neg	5.1755	5.3229	5.2861	5.1104	5.2173	5.3006	5.5717	5.6584	5.5034	5.4288	5.457	5.5652
neg_6168	metab_17297	Cloversaponin I	C36H56O9	HMDB0039892	6.28073	631.387	1.95458	1.26556	2.255e-05	0.0002736	neg	4.9203	4.2879	5.1729	4.9699	4.8465	4.9677	3.7162	3.893	3.8862	3.9905	3.9585	3.6022
pos_8802	metab_8801	Codonopsine	C14H21NO4	-	3.34307	268.155	1.12027	0.933996	1.024e-05	0.0001621	pos	4.6061	4.7915	4.6912	4.6937	4.5926	4.8158	5.0033	4.9947	5.0211	5.0465	5.1	5.0116
neg_8013	metab_19142	Cohibin B	C35H64O4	HMDB0031169	6.83002	593.48	2.83379	1.55921	1.67e-09	4.305e-07	neg	5.468	5.5561	5.491	5.321	5.3971	4.9212	3.4451	3.4368	3.4479	3.4281	3.4256	3.4409
pos_3819	metab_3818	Corticosterone	C21H30O4	LMST02030186;HMDB0001547	3.60758	391.187	1.48579	1.26366	0.03873	0.07149	pos	4.3048	3.7684	4.3156	4.2689	4.1052	2.2716	2.6477	3.1471	2.9576	3.0507	3.268	3.1596
pos_11063	metab_11062	Cyclomammein	C22H28O6	HMDB0030711	0.508567	427.152	2.06619	1.39252	5.204e-05	0.0004879	pos	3.7706	3.6792	4.4803	4.1879	3.359	3.7688	2.7732	2.7844	2.7884	2.78	2.7997	2.7656
neg_10866	metab_21995	Cyclomorusin	C25H22O6	LMPK12110913;HMDB0030687	4.13588	439.12	1.425	0.900506	7.635e-05	0.0006342	neg	4.7519	4.79	4.8675	4.6099	4.7134	5.1061	5.3937	5.4948	5.238	5.2103	5.2841	5.4005
pos_3594	metab_3593	Cysteinyl-Histidine	C9H14N4O3S	HMDB0028777	3.07757	281.069	1.27958	0.914488	8.715e-05	0.0007	pos	4.4653	4.5318	4.3565	4.4769	4.6532	4.594	4.9689	4.9502	5.008	4.8187	4.7601	5.1036
pos_8652	metab_8651	Cytochalasin Opho	C28H37NO4	HMDB0035366	3.60003	496.246	2.83514	1.80192	3.781e-05	0.0003912	pos	4.5628	4.7963	4.8569	4.557	4.5852	4.7544	2.9903	2.0256	1.4091	3.2445	2.9706	2.9625
pos_9782	metab_9781	Cytokinin B	C12H11N5	HMDB0039238	1.93557	451.209	2.44514	1.45417	3.437e-08	4.133e-06	pos	4.4522	4.575	5.0096	4.5823	4.6645	4.3194	3.1552	3.1664	3.1704	3.162	3.1818	3.1476
neg_2339	metab_13468	DCMP	C9H14N3O7P	HMDB0001202	0.631017	306.05	1.57591	1.19377	0.002427	0.008132	neg	4.2028	4.1834	4.9267	4.4213	4.3762	4.3182	3.876	3.8066	3.4124	3.3925	4.2296	3.4232
pos_960	metab_959	D-Dethiobiotin	C10H18N2O3	-	3.76742	215.139	1.02946	0.928629	0.006284	0.01686	pos	4.462	4.7386	4.8051	4.5468	4.8024	4.5137	4.7144	5.1446	5.0163	4.9605	4.8841	5.2926
pos_8398	metab_8397	Demeclocycline	C21H21ClN2O8	HMDB0014756	4.07867	465.107	2.42267	0.666391	0.0001269	0.0009083	pos	2.6083	3.6003	3.6013	2.498	3.6018	3.4556	5.4449	4.3561	4.8746	4.4718	5.0027	4.9122
neg_9599	metab_20728	Demethoxyegonol	C18H16O4	HMDB0030772	5.49475	295.098	1.35064	1.15671	0.001997	0.006996	neg	3.7606	4.4157	3.8472	3.7533	4.0764	3.8391	3.5062	3.3718	3.6437	3.2833	3.1417	3.5367
neg_4255	metab_15384	Demethylcalabaxanthone	C23H22O5	HMDB0030656	3.83488	399.125	1.31076	0.912246	3.503e-05	0.0003678	neg	4.575	4.6521	4.8234	4.5672	4.6068	4.8414	5.2235	5.1774	5.1138	4.9671	5.0801	5.2054
neg_2733	metab_13862	Deoxyinosine	C10H12N4O4	HMDB0000071	1.18358	251.079	2.24458	1.3576	0.0001424	0.0009864	neg	5.0038	4.9246	5.2783	5.1978	5.0026	4.9135	4.4127	4.1941	3.1232	3.2422	3.9034	3.454
pos_3978	metab_3977	Deoxyvasicinone	C11H10N2O	-	4.08622	187.087	1.53452	1.18168	0.003246	0.01017	pos	4.6505	4.5847	4.4772	4.8672	4.8111	4.0045	4.4348	3.9089	3.882	3.6112	3.8382	3.5083
neg_2259	metab_13388	D-Erythroascorbic acid 1'-a-D-glucoside	C11H16O10	HMDB0033627	0.592517	289.055	1.34216	1.09895	0.0001294	0.0009217	neg	4.9982	5.0802	5.2621	5.3111	5.2295	4.971	4.6354	4.7637	4.5791	4.6818	4.8699	4.547
pos_6328	metab_6327	DG(10:0/17:0/0:0)	C30H58O5	HMDB0092987	6.7477	521.418	1.46445	1.14383	0.01239	0.0287	pos	5.4696	5.9005	5.3355	5.6807	4.9412	4.7842	4.9958	5.004	4.6657	4.1806	4.4042	4.825
pos_6087	metab_6086	DG(11D3/11D5/0:0)	C45H76O7	HMDB0116370	7.2147	761.592	2.29218	1.34931	0.0007312	0.003285	pos	5.2503	6.2017	5.6237	5.8046	4.8986	4.4841	3.7789	3.9521	4.1078	3.5969	3.901	4.5748
pos_5256	metab_5255	DG(11M3/9D3/0:0)	C40H66O7	HMDB0116393	7.17717	623.462	2.20718	1.29252	7.502e-05	0.0006275	pos	6.0835	5.8115	5.7494	5.6627	5.8226	5.0712	4.9915	4.5191	4.2124	4.1401	4.027	4.5674
neg_6310	metab_17439	DG(14:0/18:3(6Z,9Z,12Z)/0:0)	C35H62O5	HMDB0007017	6.41743	607.459	1.33837	1.09762	0.0007629	0.003387	neg	5.4415	5.7323	5.6995	5.4925	5.4887	5.6087	5.425	5.0733	5.1554	4.7311	5.0944	5.0039
neg_8007	metab_19136	DG(14:1(9Z)/18:0/0:0)	C35H66O5	HMDB0007042	6.83767	611.49	2.0636	1.30308	5.659e-07	2.416e-05	neg	4.5437	4.6716	4.3649	4.6114	4.3795	4.0501	3.4127	3.4045	3.4155	3.3957	3.3933	3.4085
neg_7790	metab_18919	DG(15:0/18:1(11Z)/0:0)	C36H68O5	HMDB0007072	7.2149	579.5	1.93786	1.27453	0.007065	0.01845	neg	6.3632	5.7706	5.6088	5.7132	6.0481	4.8686	5.0105	5.3509	4.2572	3.3728	4.0204	4.9555
neg_6779	metab_17908	DG(15:0/18:2(9Z,12Z)/0:0)	C36H66O5	HMDB0007074	7.15347	577.485	2.87605	1.56492	1.753e-07	1.177e-05	neg	6.0301	5.6694	5.6807	5.6315	5.7472	5.0162	3.9919	3.6731	3.4918	3.472	3.4695	3.4848
neg_6903	metab_18032	DG(17:0/18:0/0:0)	C38H74O5	HMDB0093808	7.56993	609.547	2.43723	1.45566	0.0001905	0.001218	neg	5.4755	5.8025	4.7031	4.9078	4.9328	5.5001	3.3689	4.7079	3.3718	3.3519	3.3495	3.3647
pos_1337	metab_1336	DG(18:1n7/0:0/18:2n6)	C40H72O5	HMDB0056183	7.5704	633.544	1.8806	1.20189	0.0009433	0.003987	pos	6.3013	6.7173	5.6596	5.7964	5.8885	6.2503	4.7946	5.815	4.9785	4.8493	4.9615	5.0625
neg_5860	metab_16989	Dhelwangin	C12H16O4	HMDB0030703	6.00638	205.086	1.17649	0.92612	8.934e-05	0.000712	neg	4.5459	4.2547	4.4841	4.3354	4.4714	4.4607	4.9216	4.7864	4.7467	4.6881	4.7111	4.8152
neg_6589	metab_17718	Diepomuricanin A	C35H62O4	HMDB0040921	6.76145	591.464	2.14425	1.282	6.642e-05	0.0005767	neg	5.2147	5.6395	5.4511	5.4215	5.2456	5.2963	4.6571	4.4153	4.2476	3.4546	4.3484	4.0444
neg_1062	metab_12191	Dihydro-3-coumaric acid	C9H10O3	-	4.48895	165.055	1.21347	0.93592	0.0008287	0.003616	neg	5.8261	5.6856	5.8325	6.0318	5.8945	6.0431	6.3625	6.402	6.2743	6.4313	5.9907	6.2753
pos_8715	metab_8714	DIPROTIN A	C17H31N3O4	-	3.48655	342.239	1.36097	1.11735	0.0006013	0.002845	pos	4.7729	4.7004	5.0181	5.1509	4.7029	5.0215	4.4297	4.5026	4.2226	4.4653	4.5369	4.12
pos_10766	metab_10765	D-Mannose-6-phosphate	C6H13O9P	-	0.598133	283.019	2.05215	1.29085	3.095e-05	0.0003408	pos	4.4636	4.766	4.7772	4.8142	4.8193	4.3739	3.5933	3.535	3.4572	3.5666	4.2054	3.3469
neg_13718	metab_24847	D-Myoinositol 4-phosphate	C6H13O9P	-	0.654283	259.023	1.69132	1.17137	2.157e-06	5.808e-05	neg	4.9158	4.9963	4.8105	4.9574	4.9734	4.7104	4.2611	4.1347	4.3586	4.2642	4.0858	3.966
neg_13398	metab_24527	DTMP	C10H15N2O8P	-	0.780733	321.05	1.45061	1.11751	0.001393	0.005332	neg	5.966	5.4224	6.2181	6.1347	5.9061	5.8404	5.5497	5.3938	5.0748	5.1843	5.4769	5.0803
pos_1346	metab_1345	Dulciol B	C28H32O6	HMDB0029989	7.93848	487.205	1.5091	1.15279	0.01811	0.03882	pos	5.7065	5.8198	5.7834	6.142	4.8549	5.5097	5.2253	5.2312	5.0115	4.3896	5.2952	4.1818
pos_3742	metab_3741	Edulisin IV	C19H20O7	HMDB0041196	3.4037	402.155	1.86737	1.30332	0.001581	0.005857	pos	4.7202	3.7361	4.7495	4.8405	4.5236	4.0083	3.8959	3.2219	3.1431	3.1448	3.8687	3.1214
pos_6950	metab_6949	Elatoside G	C36H56O11	HMDB0041347	6.17212	728.4	2.66517	2.77571	0.0216	0.04486	pos	4.6919	0.5657	4.4222	5.8561	5.4524	5.8902	0.5693	0.5776	3.5193	0.5743	3.8814	0.5638
pos_7565	metab_7564	Epithienamycin B	C13H16N2O5S	-	5.62458	313.082	1.43063	0.825596	0.001398	0.005344	pos	2.9942	2.8785	2.3446	2.3394	2.7641	2.8945	3.0608	3.4238	3.3747	3.1554	3.3235	3.3033
neg_7900	metab_19029	Epoxyganoderiol B	C30H46O3	HMDB0036000	6.9764	491.29	1.37121	1.18437	0.028	0.0551	neg	5.341	4.9187	3.9209	4.7056	5.1426	3.8021	4.4421	3.8112	3.8223	3.8024	3.8	3.8153
pos_3786	metab_3785	Eremopetasinorol	C13H20O2	HMDB0029668	3.53197	253.119	1.41997	1.11028	3.363e-05	0.000358	pos	5.1644	5.083	5.2919	5.3365	5.3003	4.934	4.5514	4.7233	4.7033	4.6876	4.7738	4.5804
pos_7557	metab_7556	Erysonine	C17H19NO3	-	5.63967	286.144	2.57765	1.56506	6.195e-05	0.0005493	pos	4.8433	4.8006	5.001	4.9525	4.9278	4.5544	3.2544	1.8525	3.3389	3.3656	3.6293	3.1399
neg_12116	metab_23245	Erythroskyrin	C26H33NO6	HMDB0030464	2.60225	490.199	2.13527	1.51546	0.0009571	0.004032	neg	3.4546	4.0057	3.7798	4.1421	3.7375	2.351	2.3683	2.3601	2.3711	2.3513	2.3489	2.3641
neg_11563	metab_22692	Ethyl aconitate	C8H10O6	HMDB0040275	3.3125	183.029	1.08621	0.934854	4.547e-05	0.0004438	neg	4.3937	4.5663	4.5851	4.5343	4.5135	4.7038	4.7921	4.9025	4.8338	4.8825	4.9351	4.8493
pos_9022	metab_9021	ETHYL SYRINGATE	C11H14O5	-	2.987	227.092	1.1399	0.943415	0.0001649	0.001103	pos	5.6226	5.3746	5.6221	5.587	5.6375	5.7703	5.8852	5.9516	5.8889	5.9542	6.0404	5.9087
neg_12671	metab_23800	FAPy-adenine	C5H7N5O	HMDB0004816	1.97208	190.014	1.43506	1.17265	0.0003711	0.001988	neg	3.8298	3.7253	3.9978	4.2142	4.2487	3.9089	3.7018	3.2847	3.4856	3.4002	3.206	3.324
pos_8704	metab_8703	Fisetin 8-C-glucoside	C21H20O11	LMPK12111554	3.5017	449.109	1.04975	0.94756	6.642e-05	0.0005767	pos	5.1886	5.2015	5.1353	5.173	5.1823	5.3423	5.5099	5.4218	5.5528	5.455	5.6119	5.4012
neg_4889	metab_16018	Flavanone base + 6O	C15H12O8	-	4.67418	319.046	1.13128	0.928557	0.0001657	0.001106	neg	4.5034	4.8483	4.6123	4.5142	4.6446	4.7202	4.9687	5.0513	5.031	4.8893	4.9529	5.0907
pos_9469	metab_9468	Flavin adenine dinucleotide (FAD)	C27H33N9O15P2	-	2.31018	786.166	1.97194	1.23266	0.0006425	0.002986	pos	5.3489	5.6189	5.7342	5.7321	5.3898	5.6478	4.3921	4.8888	4.0974	4.3466	5.3539	4.0746
pos_9219	metab_9218	Flavine mononucleotide (FMN)	C17H21N4O9P	-	2.67323	457.113	2.07223	1.25338	0.000167	0.001112	pos	5.422	5.6142	5.6866	5.6397	5.4775	5.5775	4.1988	4.6024	4.0843	4.6355	5.1979	3.9444
pos_4592	metab_4591	Fumonisin B1	C34H59NO15	LMSP01080022;HMDB0034702	5.85067	722.397	2.80362	1.56034	2.018e-08	2.818e-06	pos	4.9154	5.3702	5.482	5.3297	5.3618	5.0321	3.7463	3.2887	3.2926	3.2842	3.304	3.2698
pos_57	metab_56	Galactosyl 4-hydroxyproline	C11H19NO8	HMDB0029353	1.04677	316.101	1.89737	1.2	3.297e-05	0.0003536	pos	5.5186	5.2454	5.9553	5.7171	5.4863	5.3771	4.794	4.8598	4.4671	4.5758	4.6986	4.3553
pos_9570	metab_9569	Gamma-Glu-Leu	C11H20N2O5	-	2.17223	261.145	1.2008	1.11191	0.01855	0.03961	pos	4.8364	4.6611	5.4093	5.1437	4.6222	5.1346	4.928	4.6354	4.0975	4.4257	4.5407	4.1824
pos_9859	metab_9858	Gamma-Glutamylleucine	C11H20N2O5	HMDB0011171	1.79847	225.124	2.26565	1.29521	6.607e-08	6.225e-06	pos	5.4557	5.3591	5.662	5.5429	5.4467	5.1485	4.1353	4.1678	4.2363	4.2507	4.3871	4.0051
neg_1302	metab_12431	Gamma-Glutamyl-S-methylcysteine sulfoxide	C9H16N2O6S	HMDB0031863	5.62975	279.067	1.38425	1.08693	1.954e-06	5.465e-05	neg	5.6797	5.9511	5.8849	5.7799	5.8489	5.7399	5.4364	5.3599	5.3563	5.251	5.3639	5.3294
pos_7475	metab_7474	Gancaonin G	C21H20O5	HMDB0038480;LMPK12050352	5.78302	394.166	1.47463	1.14194	0.0005272	0.002578	pos	4.8026	5.0311	5.1608	4.8312	4.9724	5.175	4.3283	4.7227	4.1477	4.5218	4.0269	4.5033
neg_9443	metab_20572	Ganoderic acid G	C30H44O8	HMDB0035985	5.70262	577.302	2.69949	2.09152	0.003952	0.01185	neg	4.3957	3.9123	4.9132	4.3465	4.3419	4.4162	0.2065	2.9416	3.3049	2.9752	2.9558	0.2049
pos_6190	metab_6189	Gibberellin A123	C20H28O6	HMDB0036944	6.96533	403.153	1.81355	1.18347	6.238e-06	0.0001174	pos	5.3321	5.331	5.4683	5.4442	5.5302	5.2878	4.4988	4.4085	4.9209	4.4124	4.7392	4.3928
pos_3460	metab_3459	Gibberellin A64	C20H26O5	HMDB0036894	2.81057	369.164	1.43115	1.18551	0.0008572	0.003707	pos	4.2475	3.5356	4.2154	3.7976	3.6707	3.997	3.4085	3.2694	3.0887	3.2591	3.465	3.3017
pos_9011	metab_9010	Glucopyranosylmoranoline	C12H23NO9	HMDB0059718	2.99457	343.169	1.52942	1.15409	0.0005981	0.002835	pos	4.6858	5.1153	4.6908	4.61	4.6536	4.2433	3.9862	3.8704	4.1253	4.2562	4.0732	3.9481
neg_2282	metab_13411	Glucose	C6H12O6	-	0.60785	179.056	1.48826	1.11288	8.441e-06	0.0001419	neg	5.42	5.3512	5.5888	5.5316	5.4634	5.2981	5.0038	4.9462	4.8522	4.7702	5.0265	4.7397
pos_2953	metab_2952	Glutaminyllysine	C11H22N4O4	HMDB0028802	1.68377	316.198	1.85963	1.56022	0.002024	0.007068	pos	4.0346	2.5004	3.2332	2.6956	2.7907	3.7093	1.9524	2.463	1.9972	1.9214	2.1974	1.624
pos_137	metab_136	Glutaminylproline	C10H17N3O4	HMDB0028805	0.4934	261.156	1.68163	1.17473	6.474e-05	0.0005674	pos	5.0807	4.9912	5.1886	5.1899	4.9033	5.3873	4.56	4.5375	4.2575	4.5784	4.1977	4.0375
pos_808	metab_807	Glutamylproline	C10H16N2O5	HMDB0028827	2.53713	286.145	1.59282	1.15071	0.0001739	0.001145	pos	4.6204	5.2244	4.9352	4.9599	5.0108	4.5234	4.2303	4.2096	4.1652	4.2441	4.3741	4.2153
pos_10901	metab_10900	Glycerophosphocholine	C8H20NO6P	HMDB0000086	0.56095	280.092	1.47607	1.18651	0.01189	0.0278	pos	4.4556	4.99	4.5781	4.7577	4.3178	4.8782	4.3811	4.4758	4.3637	3.4729	3.5068	3.3792
pos_206	metab_205	Glycylproline	C7H12N2O3	HMDB0000721	0.66555	173.092	1.29791	1.10081	0.0004739	0.002391	pos	5.1757	4.941	5.4165	5.2474	5.1	5.1774	4.9556	4.7151	4.7317	4.6779	4.6943	4.4344
neg_12639	metab_23768	Gly-Tyr	C11H14N2O4	-	2.01208	237.088	2.47888	1.57397	9.36e-08	7.662e-06	neg	4.1219	4.1601	4.1339	4.0835	4.1249	3.8282	2.3871	2.5388	2.5018	2.7156	3.0087	2.383
neg_12817	metab_23946	Gravacridonetriol glucoside	C25H29NO11	HMDB0029331	1.72498	554.142	1.83526	1.2793	0.002944	0.009427	neg	3.9923	4.3513	4.8402	4.6215	4.2185	4.3046	3.8466	3.6843	2.9024	3.1378	4.1133	2.8953
pos_10455	metab_10454	Guanidylic acid (guanosine monophosphate)	C10H14N5O8P	-	0.764367	364.066	1.06811	1.09554	0.02209	0.04567	pos	4.9868	4.3999	5.1984	5.0981	4.8804	5.0908	4.6961	4.442	4.4383	4.4894	4.8914	4.1113
pos_8495	metab_8494	HAEMATOXYLONE, TETRAMETHYL-	C20H20O7	-	3.88942	373.129	1.17983	0.929558	9.51e-05	0.0007414	pos	4.715	4.604	4.7821	4.7832	4.8118	4.9644	5.0483	5.1237	5.1229	5.1549	5.2803	5.101
neg_5561	metab_16690	Hydratopyrrhoxanthinol	C37H48O6	HMDB0036842	5.65375	623.31	2.54476	1.50745	6.849e-06	0.000124	neg	4.8773	4.2119	5.4309	5.1445	5.2481	4.8346	3.2497	3.2383	3.3219	3.4277	3.5691	2.9276
neg_8319	metab_19448	Hydroxybuprenorphine	C29H41NO5	HMDB0060547	6.5241	504.272	1.44486	1.12064	0.001542	0.00574	neg	5.728	5.5902	5.7035	6.3784	5.5665	6.1452	5.4094	5.1552	5.3613	5.0981	5.2159	5.0907
neg_3299	metab_14428	Hydroxylated N-acetyl desmethyl frovatriptan	C15H19N3O3	HMDB0061151	2.33788	288.136	1.23995	1.19848	0.02778	0.05471	neg	3.9077	2.8421	4.0269	3.8286	3.3811	2.8114	2.8359	2.9797	2.8636	2.9767	2.9102	2.784
neg_12543	metab_23672	Hydroxyprolyl-Proline	C10H16N2O4	HMDB0028871	2.126	227.104	1.05342	1.07943	0.00112	0.00452	neg	4.2184	4.1659	4.365	4.3667	4.171	4.3147	4.1292	3.9936	3.8051	3.862	4.1026	3.8249
pos_2	metab_1	Hypoxanthine	C5H4N4O	HMDB0000157	0.764367	137.046	1.75755	1.11605	2.839e-05	0.0003214	pos	7.5679	7.5377	7.6786	7.6601	7.5848	7.4378	7.0997	7.0063	6.6489	6.6529	6.8975	6.4362
pos_3700	metab_3699	Indole-3-acetaldehyde	C10H9NO	-	3.32792	160.076	2.22449	1.28199	1.346e-07	9.769e-06	pos	5.3497	5.5087	5.551	5.4563	5.425	5.1685	4.057	4.2184	4.3251	4.1041	4.5199	4.0961
pos_3863	metab_3862	Indole-3-carboxaldehyde	C9H7NO	-	3.74478	146.06	1.52028	1.12203	1.343e-05	0.0001915	pos	4.99	5.2665	5.3343	5.3055	5.018	4.9803	4.5785	4.5764	4.5594	4.6289	4.6464	4.5453
pos_8739	metab_8738	Indole-3-carboxylic acid	C9H7NO2	HMDB0003320	3.44888	144.045	2.7826	1.78842	4.091e-07	1.964e-05	pos	3.9633	4.5213	4.2152	4.4232	4.5695	4.0743	3.0424	2.2734	2.2774	2.269	2.2887	2.2547
pos_8906	metab_8905	Indoleacetaldehyde	C10H9NO	HMDB0001190	3.19195	160.076	1.38274	1.11392	1.778e-06	5.165e-05	pos	4.7036	4.5354	4.8572	4.6908	4.6156	4.5821	4.2015	4.2067	4.1461	4.1867	4.2261	4.1579
neg_106	metab_11235	Inosine	C10H12N4O5	HMDB0000195	1.06418	267.074	1.98878	1.17999	3.594e-05	0.0003756	neg	6.8329	6.8579	6.5583	6.9066	6.7209	6.5219	6.197	5.9896	5.6482	5.5342	5.4957	5.3729
pos_7720	metab_7719	Inosine 2',3'-cyclic phosphate	C10H11N4O7P	HMDB0011680	5.22383	331.046	1.64149	0.860663	2.94e-06	7.172e-05	pos	3.9399	4.0722	4.2419	4.0877	4.1703	4.4282	4.8075	4.8623	4.9063	4.7489	4.7992	4.8546
neg_13507	metab_24636	Inosine 5'-monophosphate (IMP)	C10H13N4O8P	-	0.765433	347.04	1.66847	1.16681	0.0003496	0.001898	neg	5.8396	5.0757	5.733	5.6139	5.7054	5.314	5.0689	4.8293	4.6887	4.6639	4.8619	4.4112
neg_4239	metab_15368	Isoaustin	C27H32O9	HMDB0030043	3.80312	481.188	1.42727	1.14216	0.001636	0.00601	neg	4.5194	4.7883	4.8268	4.6709	4.6037	4.5	4.2589	4.4512	3.6858	3.8911	3.8538	4.2961
pos_6943	metab_6942	Isoglobotriaose	C19H34O15	HMDB0006598	6.17958	547.166	1.36762	0.873985	0.04965	0.08768	pos	4.6064	3.6764	4.1598	4.1488	4.4697	5.4024	4.87	4.6537	5.1809	5.0569	4.7873	5.7345
pos_9241	metab_9240	Isoleucyl-Hydroxyproline	C11H20N2O4	HMDB0028908	2.63538	286.177	2.42734	1.48551	3.607e-07	1.808e-05	pos	4.3179	4.4593	4.6024	4.4317	4.2854	4.043	2.9019	3.2566	2.5487	2.9501	2.9255	3.0139
pos_9388	metab_9387	Isoleucyl-Valine	C11H22N2O3	HMDB0028920	2.41528	213.16	2.68315	1.38238	1.036e-06	3.619e-05	pos	6.3275	6.4672	6.538	6.4689	6.4392	6.0841	4.4279	4.4973	5.0156	4.3105	5.1775	4.2978
pos_1799	metab_1798	Isolicopyranocoumarin	C21H20O7	HMDB0035479	5.45833	385.129	1.0643	0.9509	6.885e-06	0.0001243	pos	5.6291	5.7563	5.6551	5.5439	5.6485	5.6953	6.0126	5.9789	5.9394	5.8793	5.9224	5.9504
pos_7577	metab_7576	Isomugineic acid	C12H20N2O8	HMDB0033555	5.59433	365.091	1.60583	0.888985	1.313e-05	0.0001893	pos	5.0674	4.844	5.1414	5.1702	5.2717	5.3525	5.6123	5.7965	5.7978	5.7901	5.8897	5.8139
pos_2654	metab_2653	Isonicotinic acid	C6H5NO2	HMDB0060665	0.764367	124.04	1.69845	1.12018	3.764e-05	0.0003899	pos	6.8535	6.7418	7.0665	7.0077	6.8235	6.7824	6.3972	6.3136	5.8961	6.0057	6.3127	5.9228
pos_9057	metab_9056	Isopentenyladenine-9-N-glucoside	C17H25N5O4	HMDB0012240	2.93395	364.199	1.63351	1.16842	1.489e-05	0.0002059	pos	4.6936	4.524	4.9242	4.7373	4.6923	4.4003	3.9387	4.0345	4.0067	3.8825	4.1772	3.902
pos_3648	metab_3647	Isoscopoletin	C10H8O4	-	3.20707	193.05	1.02243	0.942733	9.409e-06	0.0001519	pos	4.4978	4.6952	4.5092	4.5126	4.5597	4.5864	4.8869	4.8497	4.8006	4.7963	4.8638	4.8255
neg_3098	metab_14227	Kaempferol 3-rhamnoside 4'-xyloside	C26H28O14	HMDB0039321	2.02922	545.131	1.70139	1.24971	0.005513	0.01528	neg	4.092	4.305	4.625	4.5661	4.2629	4.183	4.1346	3.8196	2.8917	2.8719	3.9572	3.1585
pos_9641	metab_9640	Kamahine C	C14H20O5	HMDB0038935	2.07267	286.166	1.13085	0.937016	6.627e-06	0.0001213	pos	4.8688	4.825	4.8472	4.7896	4.7271	4.9507	5.1917	5.1725	5.0668	5.1909	5.214	5.1236
pos_3415	metab_3414	L-1,2,3,4-Tetrahydro-beta-carboline-3-carboxylic acid	C12H12N2O2	HMDB0035665	2.68078	234.124	2.50363	1.52516	4.88e-08	5.171e-06	pos	4.4035	4.3091	4.6329	4.4918	4.5397	4.1803	2.9267	2.9934	2.972	3.0647	2.9451	2.5077
pos_9910	metab_9909	Laccarin	C10H14N2O2	HMDB0041440	1.70643	195.113	2.25649	1.30979	2.049e-08	2.818e-06	pos	4.9771	5.1474	5.3587	5.2816	5.2885	5.0981	3.9261	3.8248	4.0891	3.9001	4.146	3.901
neg_12001	metab_23130	Lanthionine ketimine	C6H7NO4S	HMDB0004823	2.76312	169.991	2.09475	1.5441	4.686e-06	9.6e-05	neg	3.0369	2.9157	3.4444	3.3634	2.9773	2.857	2.3649	1.9361	1.9471	1.9274	1.925	1.9401
neg_2301	metab_13430	L-Aspartic Acid	C4H7NO4	HMDB0000191	0.615533	132.029	1.53117	1.13177	2.16e-05	0.0002667	neg	5.3462	5.109	5.3461	5.2466	5.1139	5.067	4.8714	4.601	4.5822	4.5864	4.5639	4.3899
pos_1744	metab_1743	Lecanoric acid	C16H14O7	LMPK13080001	6.0304	319.085	1.63626	0.887883	6.136e-07	2.53e-05	pos	5.2215	4.8847	5.0749	5.0518	5.1509	5.2181	5.7602	5.7785	5.6981	5.6365	5.7945	5.7991
neg_13849	metab_24978	L-Glutamate	C5H9NO4	-	0.615533	146.045	1.60315	1.12276	1.61e-05	0.0002175	neg	5.9839	5.8441	6.1854	6.0303	5.842	5.8373	5.571	5.354	5.1963	5.1855	5.3285	5.1823
pos_2521	metab_2520	L-Glutamic acid	C5H9NO4	HMDB0000148	0.6056	192.025	1.32031	1.08798	0.0001127	0.0008385	pos	5.7866	5.5558	5.9631	5.8378	5.6587	5.6974	5.4893	5.3381	5.1711	5.2005	5.2968	5.2118
pos_2381	metab_2380	L-Histidine	C6H9N3O2	HMDB0000177	0.501017	156.077	1.99483	1.2369	1.441e-06	4.462e-05	pos	4.7878	5.2209	5.1602	5.1772	4.8304	4.9943	4.3173	3.9752	4.0935	4.0404	4.0545	3.9081
neg_12054	metab_23183	Licoagrodin	C45H44O9	HMDB0035372	2.68293	763.271	1.13322	1.08436	0.005921	0.0161	neg	5.4782	5.0635	5.6753	5.5971	5.3926	5.5737	5.3879	5.1336	4.8531	4.9484	5.0519	4.8517
pos_10154	metab_10153	Limonene aldehyde	C11H18O	HMDB0030252	1.2213	230.15	3.42202	2.9725	5.974e-13	2.68e-09	pos	3.9663	4.2636	4.3481	4.277	4.3315	4.1051	1.4097	1.4205	1.4243	1.4162	1.4353	1.4024
neg_6277	metab_17406	Linoelaidyl carnitine	C25H45NO4	LMFA07070078;HMDB0006461	6.3871	460.284	1.77973	1.15042	0.0001313	0.0009301	neg	5.9246	6.715	6.218	6.0823	5.9855	6.1094	5.6043	5.3311	5.4693	5.1954	5.416	5.1714
pos_10426	metab_10425	L-Isoleucine	C6H13NO2	HMDB0000172	0.779233	132.102	1.5581	1.10677	6.51e-05	0.0005699	pos	6.4596	6.3986	6.7242	6.6286	6.3168	6.5314	6.0536	6.0277	5.7354	5.8987	5.9788	5.596
neg_6343	metab_17472	LPC(16:0)	C24H50NO7P	LMGP01050018	6.45537	540.331	1.30247	1.09531	0.004093	0.01218	neg	6.1396	6.0061	6.0806	6.1804	5.7341	6.1318	5.9415	5.6323	5.6255	5.1296	5.6001	5.1856
neg_8379	metab_19508	LPC(18:1)	C26H52NO7P	-	6.46295	566.347	1.86327	1.17658	0.0006393	0.002976	neg	6.3265	6.6404	6.324	6.4658	6.225	6.4799	5.9711	5.6454	5.6263	4.9767	5.6813	4.7896
neg_6237	metab_17366	LPC(18:2)	C26H50NO7P	-	6.35687	564.331	1.99636	1.20484	0.0003631	0.001954	neg	6.1286	6.825	6.1661	6.3288	5.9368	6.2349	5.7098	5.4984	5.3024	4.5983	5.1333	4.983
neg_12890	metab_24019	L-Phenylalanine	C9H11NO2	HMDB0000159	1.63762	164.071	1.57925	1.13266	4.268e-05	0.0004265	neg	5.4644	5.3782	5.6788	5.6469	5.3274	5.5468	5.1202	5.0078	4.7247	4.7859	4.8906	4.6411
pos_9797	metab_9796	L-PHENYLALANINOL	C9H13NO	-	1.91933	152.107	1.14539	1.09796	0.001918	0.006769	pos	4.1537	4.1845	4.6783	4.1422	4.2168	4.1118	3.8376	3.9132	3.9168	3.8135	3.7919	3.9395
pos_9732	metab_9731	L-Pyridosine	C12H18N2O4	HMDB0029443	1.98078	237.124	1.9523	1.20857	1.855e-06	5.32e-05	pos	5.2711	5.2849	5.6682	5.6362	5.5176	5.129	4.5487	4.4897	4.5314	4.3761	4.5473	4.4071
pos_9234	metab_9233	L-Serine	C3H7NO3	HMDB0000187	2.65052	88.04	1.2292	1.12441	0.005084	0.01437	pos	4.5269	4.1486	4.3287	4.4569	4.5341	3.8174	4.1156	3.8604	3.8211	3.7541	3.8136	3.591
pos_5186	metab_5185	L-Thyronine	C15H15NO4	HMDB0000667	6.91283	569.185	1.69707	1.22717	0.00131	0.005102	pos	4.1816	4.625	4.7162	4.4362	4.4145	4.7206	4.2204	4.009	3.2706	3.4	3.2819	3.9001
neg_606	metab_11735	L-Tryptophan	C11H12N2O2	HMDB0000929	2.21343	203.082	1.65012	1.15085	4.475e-05	0.000439	neg	5.2449	5.3972	5.2471	5.5567	5.1315	5.1419	4.9677	4.5479	4.4995	4.4681	4.5643	4.5187
neg_2647	metab_13776	L-Tyrosine	C9H11NO3	HMDB0000158	0.968717	180.066	1.475	1.12644	2.156e-05	0.0002667	neg	4.9013	4.8737	5.0434	4.9891	4.6767	4.8623	4.5428	4.4148	4.2425	4.3153	4.3542	4.1796
neg_6485	metab_17614	Lucidenic acid L	C27H38O7	HMDB0035975	6.63888	455.248	2.3524	1.41727	1.136e-07	8.666e-06	neg	4.9635	4.2697	4.928	4.8176	4.6774	4.6125	3.332	3.3238	3.3349	3.315	3.3126	3.3279
pos_7396	metab_7395	Lucidenic acid M	C27H42O6	HMDB0035973	5.87318	504.333	1.06473	0.952985	2.506e-06	6.423e-05	pos	5.8086	5.8548	5.8994	5.8412	5.779	5.9672	6.1368	6.1671	6.0993	6.1634	6.1865	6.1281
neg_5019	metab_16148	Lucidenic acid N	C27H40O6	HMDB0038352	4.84757	459.272	2.2552	1.2974	3.128e-05	0.0003427	neg	5.5629	5.5289	5.7602	5.9302	5.6698	5.627	4.6235	4.244	3.7774	4.1256	4.9821	4.5181
pos_2592	metab_2591	L-Valine	C5H11NO2	HMDB0000883	0.680383	118.087	1.46891	1.10291	7.216e-05	0.00061	pos	5.9073	5.8972	6.1982	6.0362	5.7812	5.9319	5.596	5.489	5.3209	5.391	5.472	5.152
pos_367	metab_366	LysoPA(0:0/18:2(9Z,12Z))	C21H39O7P	HMDB0007852	6.90533	479.215	1.26875	1.0853	0.001186	0.004736	pos	5.6619	6.0328	5.8715	5.7181	5.6186	5.9088	5.6242	5.5316	5.2735	5.1818	5.1569	5.3089
neg_8502	metab_19631	LysoPC(15:0)	C23H48NO7P	HMDB0010381	6.3644	526.315	1.77511	1.2325	0.002592	0.008555	neg	4.6632	5.2876	4.9633	4.6308	4.4414	4.9557	4.6537	4.1693	3.4874	3.4675	4.0801	3.6252
pos_392	metab_391	LysoPC(18:1(11Z))	C26H52NO7P	HMDB0010385;LMGP01050138	6.46327	522.356	1.74542	1.12002	0.0003178	0.00177	pos	7.4697	7.8538	7.5476	7.6807	7.3234	7.6993	7.1472	6.9034	6.845	6.497	7	6.2991
pos_6191	metab_6190	LysoPC(18:1(9Z))	C26H52NO7P	HMDB0002815	6.96533	544.338	1.64035	1.19851	0.001001	0.004168	pos	4.6739	4.8417	4.4652	4.6804	4.5253	4.7464	4.5091	4.1721	3.4765	3.5825	3.799	3.7636
pos_6454	metab_6453	LysoPC(20:1(11Z))	C28H56NO7P	HMDB0010391	6.60532	572.369	2.4081	1.55684	0.0028	0.009088	pos	4.3926	5.6119	4.7792	5.0325	4.389	4.8827	4.002	3.8576	3.6274	3.4466	1.8902	1.8599
neg_6401	metab_17530	LysoPC(P-18:1(9Z))	C26H52NO6P	HMDB0010408	6.5241	550.352	1.55816	1.21601	0.002319	0.007849	neg	4.7489	4.1934	4.3218	4.0241	4.6949	3.721	3.767	3.3738	3.8817	3.365	3.3755	3.3778
pos_6383	metab_6382	LysoPE(0:0/22:1(13Z))	C27H54NO7P	LMGP02050055;HMDB0011491	6.70272	580.337	1.43344	1.19943	0.02405	0.04882	pos	4.703	4.2191	4.8273	4.2053	3.7901	3.6237	3.4677	3.1426	3.5735	3.4015	4.357	3.2062
pos_6572	metab_6571	LysoPE(18:1(11Z)/0:0)	C23H46NO7P	HMDB0011505;LMGP02050064	6.47072	524.273	1.45629	1.09655	0.0001324	0.000935	pos	6.2659	6.4273	6.4304	6.3904	6.1917	6.4566	6.0034	5.7529	5.9456	5.5015	5.9582	5.6394
pos_4600	metab_4599	Malvidin	C17H14O7	LMPK12010004	5.87318	331.082	1.16265	0.953453	1.55e-05	0.0002116	pos	6.9579	6.8227	6.947	6.7808	6.8513	7.0596	7.2249	7.2546	7.2364	7.2535	7.2694	7.2004
neg_6758	metab_17887	Mangostanol	C24H26O7	HMDB0029868	7.08403	447.144	2.37548	1.40642	1.943e-05	0.000248	neg	4.8789	4.9461	5.1776	5.1416	5.0715	4.9926	3.2014	3.1932	4.1354	3.2262	4.1455	3.5768
neg_4256	metab_15385	Marmesin galactoside	C20H24O9	HMDB0041508	3.83488	443.115	1.34851	0.913084	3.504e-05	0.0003678	neg	4.8446	4.8832	5.0683	4.8499	4.9079	5.1349	5.538	5.478	5.4126	5.2486	5.3425	5.4966
pos_3240	metab_3239	Methedrone	C11H15NO2	-	2.30287	194.118	1.44485	1.12531	1.732e-06	5.082e-05	pos	4.5716	4.5598	4.7701	4.5947	4.5935	4.4446	3.9678	4.1319	4.0803	4.089	4.1659	4.0317
pos_10771	metab_10770	Methionine sulfoxide	C5H11NO3S	HMDB0002005	0.598133	210.017	1.7712	1.19734	5.782e-05	0.0005229	pos	5.0905	4.8399	5.0916	5.0584	4.7857	4.8391	4.4527	4.2134	3.6792	4.1479	4.2887	4.0308
pos_8666	metab_8665	Methionyl-Asparagine	C9H17N3O4S	HMDB0028968	3.56978	286.085	2.06447	1.35974	0.0001194	0.0008683	pos	4.2104	4.7243	4.0456	4.1643	4.2624	4.1275	3.5455	3.5593	3.2671	2.7261	2.9714	2.7117
pos_10191	metab_10190	Methionyl-Isoleucine	C11H22N2O3S	HMDB0028976	1.12242	263.143	2.38704	1.38859	2.375e-07	1.415e-05	pos	5.0251	5.0753	5.0749	5.0435	4.9868	4.4484	3.3411	3.5208	3.7127	3.5457	3.5765	3.6591
neg_10080	metab_21209	Methionyl-Serine	C8H16N2O4S	HMDB0028982	4.90842	281.082	1.17705	0.909727	0.0008805	0.003789	neg	4.0925	4.1821	4.2348	4.1931	3.9212	4.3502	4.7933	4.4224	4.5278	4.5488	4.7476	4.4128
neg_11226	metab_22355	Methyl (2E,4Z)-decadienoate	C11H18O2	HMDB0034730	3.73252	163.112	1.2758	1.1179	5.186e-05	0.0004868	neg	3.6423	3.9599	3.9499	4.0101	3.8616	3.8455	3.3392	3.4836	3.4592	3.4777	3.5166	3.5402
pos_2297	metab_2296	Methylpyrazine	C5H6N2	HMDB0033112	0.620517	95.061	1.13625	1.07422	0.0001629	0.001094	pos	5.1501	4.9264	5.1933	5.0274	5.1284	4.8818	4.7192	4.7199	4.7296	4.6187	4.8063	4.616
pos_7244	metab_7243	MG(0:0/15:0/0:0)	C18H36O4	HMDB0011532	6.00053	334.296	1.43773	0.90218	0.0001676	0.001115	pos	4.7776	4.7091	5.0007	4.7464	5.1005	5.2181	5.464	5.4257	5.4364	5.5006	5.35	5.5764
neg_8409	metab_19538	MG(19:0/0:0/0:0)	C22H44O4	HMDB0072839	6.44013	371.317	1.46519	1.11549	5.72e-05	0.0005187	neg	5.3832	5.5	5.3724	5.5601	5.4099	5.4014	5.114	5.0261	4.8682	4.5774	4.7474	4.9179
pos_1530	metab_1529	MONENSIN	C36H62O11	-	6.59035	693.42	2.69595	0.680622	2.43e-05	0.0002893	pos	4.0791	3.8759	3.6774	3.9365	3.9283	4.4	6.3772	5.1617	5.966	5.1127	6.3447	6.1468
neg_8667	metab_19796	Morphine-3-glucuronide	C23H27NO9	HMDB0041936	6.21962	496.142	1.90612	1.38588	0.00205	0.007127	neg	4.5004	3.4843	5.0668	3.5076	3.4622	4.2453	2.9254	2.9172	2.9282	2.9084	2.906	2.9212
pos_7951	metab_7950	Muzanzagenin	C27H38O5	HMDB0032601	4.84798	443.276	1.53026	1.14755	1.879e-05	0.000243	pos	4.4286	4.5216	4.6273	4.8248	4.6142	4.6536	4.013	3.9825	3.8865	3.9494	4.2839	3.9972
pos_4503	metab_4502	Myricanene B 5-[arabinosyl-(1->6)-glucoside]	C32H42O13	HMDB0039348	5.64722	635.273	1.50451	1.16074	0.01387	0.03136	pos	4.6355	5.81	4.6417	5.6424	5.6504	4.7714	4.418	4.4068	4.4706	4.4532	4.8149	4.2765
pos_8136	metab_8135	N-(1-Deoxy-1-fructosyl)serine	C9H17NO8	HMDB0037842	4.52355	285.127	1.07955	1.08081	0.02521	0.05071	pos	4.6749	5.3177	5.2299	4.8918	4.9929	4.4253	4.4784	4.5343	4.6249	4.5765	4.6319	4.4766
pos_10524	metab_10523	N-(1-Deoxy-1-fructosyl)valine	C11H21NO7	HMDB0037844	0.717933	280.14	2.56655	1.45616	1.909e-06	5.419e-05	pos	5.223	5.3116	5.2911	5.207	5.1891	4.7705	3.13	3.4431	3.6932	3.6243	4.1214	3.2692
neg_12146	metab_23275	N-(4-aminobutyl)-3-(4-hydroxy-3-methoxyphenyl)propanimidic acid	C14H22N2O3	HMDB0139570	2.56258	265.156	1.57033	1.23934	0.0006213	0.002917	neg	2.9892	3.6801	3.4931	3.5192	3.0589	2.9568	2.6571	2.6489	2.66	2.6401	2.6377	2.6529
neg_5588	metab_16717	N-(4-Hydroxycinnamoyl)tyrosine	C18H17NO5	HMDB0039502	5.72653	308.093	1.25506	1.11296	0.0007342	0.003294	neg	3.7846	4.3821	4.1556	4.0969	3.9821	4.012	3.534	3.7408	3.6505	3.6905	3.688	3.6327
pos_3352	metab_3351	N,N-Dihydroxy-L-phenylalanine	C9H11NO4	-	2.52958	198.077	1.02859	0.948659	1.045e-05	0.0001634	pos	4.9248	4.809	4.933	4.9121	4.9056	5.0071	5.136	5.1806	5.1342	5.2067	5.2631	5.1637
pos_1833	metab_1832	N-[(5-Hydroxy-2-pyridinyl)methyl]adenosine	C16H18N6O5	HMDB0040912	4.78007	357.134	1.1015	0.94385	0.0001848	0.001192	pos	5.4007	5.1786	5.4096	5.377	5.3937	5.5156	5.6646	5.6992	5.6226	5.7446	5.8328	5.6279
pos_8447	metab_8446	N1,N10-Diferuloylspermidine	C27H35N3O6	HMDB0033471	3.98025	498.261	2.21148	1.3402	2.142e-07	1.331e-05	pos	4.4694	5.0191	4.5789	4.6586	4.4913	4.5102	3.3469	3.3639	3.3993	3.6164	3.5284	3.4339
neg_13779	metab_24908	N2-Acetyl-L-ornithine	C7H14N2O3	-	0.631017	173.092	2.01156	1.23163	3.414e-06	7.959e-05	neg	5.2894	5.2779	5.4658	5.4388	5.2245	4.8848	4.4739	4.4178	4.098	4.2845	4.2892	4.0784
neg_12548	metab_23677	N5-Acetyl-N2-gamma-L-glutamyl-L-ornithine	C12H21N3O6	HMDB0039423	2.11803	284.126	1.52215	1.16806	6.553e-05	0.0005722	neg	3.9212	4.0171	4.2229	4.3501	3.9885	3.8522	3.6233	3.4945	3.4348	3.4618	3.5352	3.2976
neg_13490	metab_24619	N-acetylaspartate	C6H9NO5	-	0.773083	174.04	1.43783	1.1113	0.0007473	0.00333	neg	5.954	5.6588	5.9661	5.8528	5.9208	5.5161	5.6158	5.3465	5.0549	5.088	5.2855	4.9831
neg_13347	metab_24476	N-Acetyl-DL-Glutamic acid	C7H11NO5	-	0.788367	210.038	1.08235	1.07838	0.001799	0.006452	neg	4.6329	4.5266	4.8648	4.9258	4.6475	4.7145	4.585	4.4645	4.2198	4.3332	4.3622	4.2938
neg_4335	metab_15464	N-Acetyl-D-phenylalanine	C11H13NO3	-	3.97107	206.082	1.23603	1.10664	0.00815	0.02064	neg	5.5331	4.9915	5.2579	5.4722	5.1871	4.8802	5.2022	4.8361	4.6095	4.5437	4.6713	4.4396
pos_2539	metab_2538	N-Acetylputrescine	C6H14N2O	HMDB0002064	0.628	131.118	1.60264	1.15138	1.435e-06	4.462e-05	pos	4.7496	4.843	4.7656	4.8725	4.8684	4.5175	4.2072	4.2355	4.0841	4.047	4.1269	4.1527
pos_2124	metab_2123	Nalpha-Acetyl-L-arginine	C8H16N4O3	-	0.66555	217.13	1.2585	1.09376	0.000346	0.001885	pos	4.8091	4.903	5.0077	5.1555	5.0561	5.0241	4.5793	4.7035	4.3335	4.4858	4.766	4.5224
neg_8304	metab_19433	N-Arachidonoyl tyrosine	C29H41NO4	HMDB0062331;LMFA08020076	6.547	488.277	1.36204	1.18927	0.03165	0.06071	neg	3.9971	4.6208	4.6743	3.9609	3.9689	3.7755	3.7796	2.8846	3.8883	2.8758	3.4593	4.128
pos_9025	metab_9024	N-butylformamide	C5H11NO	HMDB0062600	2.987	140.047	1.1195	0.927289	0.0001442	0.0009969	pos	4.1302	3.9534	4.1427	4.0647	4.2169	4.2845	4.3854	4.4788	4.4043	4.4785	4.5674	4.421
neg_13845	metab_24974	Nepsilon-Acetyl-L-lysine	C8H16N2O3	-	0.615533	187.108	1.12072	1.07404	0.001177	0.004706	neg	5.0498	4.9989	5.2439	5.1173	4.8894	4.8141	4.8749	4.6463	4.5861	4.7039	4.6386	4.5875
pos_10665	metab_10664	N-Formyl-4-amino-5-aminomethyl-2-methylpyrimidine	C7H10N4O	-	0.643	167.093	1.27194	1.09778	7.557e-05	0.00063	pos	4.6434	4.7976	4.7808	4.7301	4.9163	4.6282	4.4406	4.2255	4.489	4.2307	4.3562	4.2113
neg_13520	metab_24649	Niacin (Nicotinic acid)	C6H5NO2	-	0.765433	122.024	1.34367	1.09593	3.827e-05	0.0003942	neg	5.3485	5.2003	5.44	5.4744	5.2625	5.2817	5.0331	4.9724	4.7284	4.7919	4.9203	4.7627
pos_10654	metab_10653	Niacinamide	C6H6N2O	HMDB0001406	0.650517	123.056	1.49856	1.17827	0.01217	0.02832	pos	4.4376	5.7497	4.2813	4.507	4.3647	4.3798	3.9768	3.8381	3.9412	3.9377	3.9349	3.898
pos_4386	metab_4385	Niazinin A	C15H21NO6S	HMDB0031942	5.21627	382.07	2.1988	0.768397	0.0001115	0.0008311	pos	4.6645	3.8841	3.9669	3.7049	3.7378	4.7286	5.4808	5.5898	5.2642	5.0826	5.4226	5.2834
pos_198	metab_197	Nicotinamide riboside	C11H14N2O5	HMDB0000855	2.74885	255.098	1.88776	1.1751	1.347e-06	4.303e-05	pos	5.6108	5.9328	5.8238	5.8998	5.9624	5.4791	4.8437	4.9499	4.9219	4.9079	5.0392	4.8767
pos_8708	metab_8707	Nicotyrine	C10H10N2	-	3.5017	159.092	1.9773	1.42837	0.006495	0.01729	pos	4.4286	4.2347	4.0933	4.3403	4.4212	2.7085	3.8628	3.076	2.5268	2.4977	2.5174	2.4833
pos_9036	metab_9035	N-lactoyl-phenylalanine	C12H15NO4	HMDB0062175	2.96427	238.108	1.32096	1.10157	8.1e-06	0.0001383	pos	4.6207	4.703	4.7077	4.6738	4.7242	4.4246	4.2045	4.2251	4.208	4.1913	4.3123	4.1432
pos_10040	metab_10039	N-lactoyl-Valine	C8H15NO4	HMDB0062181	1.50285	379.208	3.06609	1.80093	6.43e-10	2.185e-07	pos	5.0475	5.2195	5.1968	5.1068	5.1015	4.5618	2.7891	2.8004	2.8043	2.799	2.8157	2.7815
neg_12606	metab_23735	N-Methylnicotinium	C11H17N2+	HMDB0001009	2.05325	214.087	3.46664	3.62868	1.357e-10	8.224e-08	neg	3.5762	4.1347	4.0979	4.1289	4.1114	3.6407	1.0951	1.0876	1.0977	1.0795	1.0773	1.0913
pos_3444	metab_3443	N-Monodesmethyl-rizatriptan	C15H19N5O	HMDB0060847	2.7651	349.177	1.66374	1.20403	0.000142	0.0009852	pos	3.949	4.6002	4.2226	4.0584	4.0284	3.8907	3.3004	3.5106	3.2959	3.6089	3.475	3.3659
pos_4642	metab_4641	N-oleoyl glutamic acid	C23H41NO5	LMFA08020088	5.93317	412.307	1.17086	1.07095	9.41e-05	0.0007373	pos	5.0388	5.2663	5.3684	5.2407	5.219	5.2042	4.8321	4.8894	4.8179	4.8288	5.0373	4.8541
pos_176	metab_175	Nomega-Acetylhistamine	C7H11N3O	-	0.643	154.098	1.28029	1.11428	0.003612	0.01106	pos	5.182	4.6739	4.9996	5.1014	5.1706	4.6526	4.424	4.6741	4.3509	4.2834	4.7797	4.2124
pos_7302	metab_7301	N-stearoyl glutamic acid	C23H43NO5	LMFA08020090	5.96315	414.322	1.27979	1.08827	0.0001734	0.001143	pos	5.004	5.3797	5.3668	5.1816	5.2886	5.2908	4.843	4.87	4.6335	4.7613	4.9209	4.9284
pos_4843	metab_4842	N-stearoyl valine	C23H45NO3	LMFA08020122	6.18705	384.348	2.01375	1.33152	1.676e-05	0.0002231	pos	4.6323	3.8271	4.6943	4.2009	4.5038	4.6232	3.2808	3.2803	3.2843	3.2759	3.509	3.2615
neg_6373	metab_17502	Octadecenoylcarnitine	C25H47NO4	HMDB0094687	6.4934	462.3	1.63086	1.12201	7.031e-05	0.0005983	neg	6.1341	6.5756	6.3557	6.197	6.1357	6.3416	5.8757	5.5774	5.7173	5.3051	5.6529	5.5056
pos_9076	metab_9075	ORSELLINIC ACID, ETHYL ESTER	C10H12O4	-	2.90257	197.081	1.11274	0.942719	5.742e-05	0.0005205	pos	5.2679	5.1939	5.2074	5.1759	5.2316	5.4258	5.5152	5.5778	5.5536	5.5851	5.6956	5.4839
pos_6200	metab_6199	PA(10:0/i-18:0)	C31H61O8P	HMDB0115617	6.95785	625.445	2.19967	1.33923	0.001117	0.004514	pos	4.6606	6.148	5.1084	5.3157	4.6666	4.5372	3.697	3.9458	3.9387	3.1358	4.1009	3.9069
neg_7633	metab_18762	PA(16:0/18:2(9Z,12Z))	C37H69O8P	HMDB0007860;LMGP10010023	8.09465	693.451	1.25564	0.916801	0.005253	0.01471	neg	5.3753	5.1982	4.9482	4.8081	5.0511	5.3608	5.7995	5.7051	5.604	5.4126	5.2311	5.7822
pos_5070	metab_5069	PA(20:3(8Z,11Z,14Z)/0:0)	C23H41O7P	LMGP10050028	6.60532	461.266	1.68209	1.27113	0.02596	0.05186	pos	4.5196	4.8157	5.2275	4.432	4.4082	4.3029	3.9454	4.2339	3.7498	1.9943	4.3411	3.5308
pos_6697	metab_6696	PA(20:5(5Z,8Z,11Z,14Z,17Z)/0:0)	C23H37O7P	LMGP10050033	6.37375	457.233	2.42973	1.50185	0.003416	0.01059	pos	5.062	5.8409	5.2167	5.3756	4.8687	5.3106	4.5738	4.154	4.157	2.1495	3.9224	2.1352
neg_6648	metab_17777	PA(8:0/18:0)	C29H57O8P	HMDB0115489	6.87642	609.381	1.77076	1.31916	0.004012	0.01198	neg	5.3507	3.4026	4.6238	4.6425	4.1505	5.1855	3.7176	3.452	3.3587	3.3388	3.3364	3.5328
pos_963	metab_962	P-Acetaminobenzaldehyde	C9H9NO2	-	3.80512	164.071	2.58784	1.35	1.921e-08	2.779e-06	pos	6.3075	5.9438	6.5425	6.5881	6.3942	6.131	4.7616	4.6484	4.6735	4.6205	4.6977	4.6787
neg_8320	metab_19449	Palmitoylcarnitine	C23H45NO4	LMFA07070004	6.5241	436.284	1.43644	1.10008	0.001461	0.005525	neg	6.5344	6.5799	6.5466	7.1876	6.3436	6.9735	6.3029	6.0685	6.1565	5.9475	6.0655	5.9709
pos_524	metab_523	Pantothenic Acid	C9H17NO5	HMDB0000210	1.82113	220.118	1.55907	1.11392	8.958e-06	0.0001473	pos	6.1484	5.9124	6.1286	6.2232	5.8909	6.1259	5.5324	5.5141	5.3395	5.3941	5.6201	5.3029
neg_8943	metab_20072	Parvisoflavone A	C20H16O6	HMDB0034019;LMPK12050311	6.0598	397.093	1.33345	0.928	1.015e-05	0.0001609	neg	5.7945	5.5238	5.7802	5.5817	5.6183	5.805	6.1745	6.1808	6.0696	6.0776	6.1042	6.1442
pos_5226	metab_5225	PC(14:0/22:5(4Z,7Z,10Z,13Z,16Z))	C44H78NO8P	HMDB0007890;LMGP01012130	7.03287	802.537	1.81844	1.27946	0.004117	0.01223	pos	4.6077	5.7787	4.0695	3.993	4.7575	4.485	3.9654	3.5355	3.5395	3.5311	3.5508	3.5167
pos_1440	metab_1439	PC(14:1(9Z)/22:2(13Z,16Z))	C44H82NO8P	HMDB0007921;LMGP01011406	7.5178	806.568	2.57136	1.65676	0.007514	0.01937	pos	5.5451	6.6437	4.8988	5.15	5.4654	5.0814	4.7061	4.4285	4.1415	3.5577	1.4945	1.4614
pos_396	metab_395	PC(16:0/0:0)[U]	C24H50NO7P	-	6.44837	496.34	1.30018	1.07384	0.002292	0.007783	pos	7.2565	7.2671	7.2876	7.4169	6.9417	7.3735	7.0906	6.8049	6.8494	6.5108	6.8781	6.4158
pos_1334	metab_1333	PC(16:0/18:2(9Z,12Z))	C42H80NO8P	LMGP01010594;HMDB0007973	7.49445	780.553	1.33042	1.09267	0.01033	0.02491	pos	6.8732	7.3503	6.3356	6.698	6.5512	6.517	6.4709	6.2361	6.3564	5.8178	6.1571	5.8703
pos_5034	metab_5033	PE(P-16:0e/0:0)	C21H44NO6P	HMDB0011152	6.52298	482.263	1.25092	1.08453	0.002909	0.00934	pos	6.2484	6.019	6.2516	6.8152	6.1675	6.6057	5.9406	5.8086	5.9158	5.8671	5.8953	5.7095
pos_391	metab_390	PGF2a ethanolamide	C22H39NO5	HMDB0013628	6.47817	420.288	1.49908	1.11265	0.001828	0.006535	pos	6.4633	6.5653	6.3598	7.2522	6.3341	7.0296	6.0537	6.0287	5.9769	6.0961	5.9726	5.823
pos_3146	metab_3145	Phenylalanyl-Gamma-glutamate	C14H19N3O4	HMDB0029009	2.08022	276.135	1.33373	1.12797	0.00267	0.008758	pos	4.443	4.6365	4.7635	4.7404	4.6236	4.7167	4.4117	4.4468	3.7149	4.3111	3.9751	3.8981
pos_3219	metab_3218	Phenylalanylproline	C14H18N2O3	HMDB0011177	2.24628	295.166	2.35637	1.277	7.518e-08	6.795e-06	pos	6.0957	6.2102	6.2919	6.2576	6.2184	5.7404	4.7714	4.7726	4.8819	4.7643	4.989	4.6502
pos_9437	metab_9436	Phenylalanyl-Serine	C12H16N2O4	HMDB0029004	2.3477	253.119	3.63098	3.76574	0.0001053	0.0007971	pos	4.9325	4.548	5.0533	4.654	4.5237	4.6452	0.6949	0.7039	0.7071	0.7004	4.0323	0.6889
pos_5	metab_4	Phenylenediamine	C6H8N2	-	0.779233	153.041	1.48338	1.10522	0.0001422	0.0009859	pos	6.1341	6.0013	6.2721	6.1948	6.1626	6.1059	5.756	5.7207	5.3892	5.4212	5.7975	5.277
pos_6628	metab_6627	Phosphocholine	C5H14NO4P	-	6.43345	184.073	1.83031	1.27323	0.005166	0.01454	pos	4.6727	5.0825	4.7286	4.9287	4.4288	4.9276	4.4915	4.0278	4.0697	2.9372	4.1478	2.9228
pos_8764	metab_8763	P-Hydroxyphenobarbital	C12H12N2O4	HMDB0060537	3.4037	213.066	1.04328	0.937999	0.0001092	0.0008182	pos	4.399	4.5751	4.458	4.3352	4.3938	4.617	4.7869	4.8126	4.73	4.7043	4.7691	4.7464
pos_6590	metab_6589	Physapubenolide	C30H40O8	LMST01160015;HMDB0033976	6.45583	551.266	1.07089	0.937775	0.004153	0.01232	pos	5.5607	5.6758	5.5132	5.4585	5.282	5.7864	6.0502	5.7441	5.7872	5.7573	6.1269	6.0161
pos_3493	metab_3492	Pilosine	C16H18N2O3	-	2.87225	287.14	1.80514	1.1921	1.159e-07	8.721e-06	pos	4.7967	4.9348	4.9761	4.8867	4.942	4.8023	3.9775	4.0128	4.1123	4.1741	4.3103	4.0279
pos_8175	metab_8174	Piperalol	C15H24O3	HMDB0035767	4.44053	291.134	3.33424	2.75327	1.604e-07	1.107e-05	pos	4.144	4.5241	4.2506	4.3828	4.4002	3.5384	1.4455	1.9582	0.871	1.4736	1.7381	1.6829
neg_9539	metab_20668	Piperettine	C19H21NO3	HMDB0034371	5.55612	621.294	2.54891	1.51612	6.185e-06	0.0001168	neg	4.3051	5.1063	4.6401	4.9265	4.7319	4.2241	2.7128	3.1146	2.7157	3.2091	3.3973	3.2791
pos_8832	metab_8831	Piperoic acid	C22H30O4	HMDB0040619	3.29013	403.187	2.89937	1.73625	2.792e-06	6.904e-05	pos	5.1209	4.8374	5.2363	5.0781	5.1188	4.1531	2.5195	2.5307	2.9253	2.5263	3.3729	3.1433
neg_8413	metab_19542	Polyporusterone B	C28H44O6	HMDB0038496	6.43262	497.285	1.24555	1.14032	0.02657	0.05278	neg	4.404	3.9964	4.8198	5.2589	4.6659	4.5515	4.3172	4.212	3.5209	3.7895	4.357	4.0939
neg_7645	metab_18774	Prednicarbate	C27H36O8	HMDB0015262	7.94022	509.214	1.94797	1.30735	0.003806	0.01151	neg	4.828	4.9521	4.8891	5.2904	3.6451	4.5712	4.0842	4.0411	3.2072	3.1708	3.8656	3.1837
neg_12331	metab_23460	Prolyl-Alanine	C8H14N2O3	HMDB0029010	2.29865	185.092	2.96519	2.79468	2.035e-08	2.818e-06	neg	3.4778	2.8727	3.6286	3.5849	3.5958	3.0113	1.1974	1.1897	1.2001	1.1815	1.2588	1.1935
pos_8376	metab_8375	Propylene glycol alginate	C17H28O13	HMDB0039860	4.13162	485.125	1.54474	0.888485	5.598e-05	0.0005108	pos	4.8466	4.7896	4.9739	4.64	4.8353	5.2212	5.5698	5.649	5.4246	5.358	5.4348	5.5436
neg_1688	metab_12817	PS(18:1(9Z)/0:0)	C24H46NO9P	LMGP03050001	6.99163	522.284	1.58532	1.2084	0.008903	0.02214	neg	4.7126	4.9942	4.8071	4.8489	4.2632	4.6923	4.7845	4.3054	3.8914	3.7641	3.2938	3.396
neg_7798	metab_18927	PS(18:4(6Z,9Z,12Z,15Z)/20:5(5Z,8Z,11Z,14Z,17Z))	C44H68NO10P	HMDB0112503;LMGP03010449	7.19197	838.409	1.31213	1.19194	0.02826	0.05547	neg	4.8899	3.6225	5.339	3.7328	4.1042	4.3943	3.6542	3.646	3.657	3.6372	3.6348	3.65
neg_9747	metab_20876	Purpurin	C14H8O5	LMPK12140007	5.29165	255.03	1.27114	1.11175	0.001066	0.004358	neg	4.2207	4.4791	4.9381	4.5939	4.6922	4.7142	4.1369	4.1861	4.1794	4.0978	4.0498	4.2064
pos_11085	metab_11084	Putrescine	C4H12N2	HMDB0001414	0.4934	89.108	2.36743	1.71212	1.425e-05	0.0001992	pos	3.0406	3.8285	3.6598	3.3742	2.8817	2.8794	2.1705	1.8638	1.8677	1.8594	1.8789	1.8452
pos_9336	metab_9335	Quinazoline acetic acid (3(2H)-Quinazolineacetic acid, 1,4-dihydro-2,4-dioxo-)	C10H8N2O4	-	2.49823	221.056	1.91167	1.38209	0.007843	0.02001	pos	3.8487	4.6212	4.0551	4.5171	3.3127	2.6097	2.5976	2.7293	2.8475	2.6044	3.0735	2.7612
pos_9366	metab_9365	R-(-)-Mandelic acid	C8H8O3	-	2.45297	135.044	1.02599	0.947263	1.17e-05	0.0001761	pos	4.704	4.6811	4.7461	4.713	4.737	4.8724	4.9661	5.0641	5.0079	5.0424	5.0054	4.9495
neg_6166	metab_17295	Retapamulin	C30H47NO4S	HMDB0015386	6.28073	562.316	1.86498	1.26902	0.005081	0.01436	neg	4.7547	5.8329	4.8751	4.9372	4.4188	4.8998	4.7663	4.1169	4.184	3.4468	3.4444	3.4596
pos_8517	metab_8516	Riboflavin	C17H20N4O6	HMDB0000244	3.84407	341.127	1.89299	1.28127	0.0002979	0.001685	pos	4.605	4.3398	4.5516	4.6405	4.7301	4.2985	4.2912	3.5268	3.1988	3.6475	3.3865	3.1552
pos_3564	metab_3563	Riboflavin (Vitamin B2)	C17H20N4O6	-	3.00217	377.147	2.28886	1.3302	0.0001759	0.001154	pos	5.3335	5.6364	5.6452	5.6567	5.4956	5.3968	3.7441	3.8166	4.0273	4.1715	5.2629	3.9049
neg_2387	metab_13516	Ribose 1-phosphate	C5H11O8P	HMDB0001489	0.66205	229.012	1.55068	1.11621	1.43e-05	0.0001996	neg	6.2104	6.0052	5.983	6.0292	6.0767	6.0611	5.6856	5.557	5.3824	5.3558	5.4412	5.1603
pos_3631	metab_3630	Rutagravine	C19H17NO5	HMDB0033446	3.16925	357.145	1.86717	1.27403	0.0009103	0.003885	pos	3.7167	5.0765	4.3952	4.1541	4.3178	4.0299	3.2133	3.5451	3.141	3.3498	3.5296	3.3848
pos_10144	metab_10143	Salermide	C26H22N2O2	-	1.24408	395.179	1.44136	1.21708	0.00494	0.01406	pos	4.3864	3.5818	3.6111	4.003	3.6071	3.0485	3.0364	3.0477	3.0516	3.0433	3.063	3.0289
pos_8343	metab_8342	Salicin	C13H18O7	HMDB0003546	4.18423	636.223	1.22239	0.914574	0.01097	0.02611	pos	5.0996	4.3009	5.1806	5.036	5.0539	5.2642	5.3323	5.4936	5.4288	5.4269	5.664	5.3851
neg_6008	metab_17137	Samin	C13H14O5	HMDB0038926	6.12038	249.077	1.15132	0.914681	0.03223	0.06162	neg	5.0597	3.9098	4.9196	4.7923	4.9028	4.9742	5.3556	5.2749	5.1422	5.0645	5.1563	5.2324
neg_9385	metab_20514	Scoparone	C11H10O4	HMDB0030818	5.78177	241.026	1.99974	1.47854	0.001909	0.006749	neg	3.1167	3.9356	3.4376	3.7601	4.0995	2.3207	2.338	2.3298	2.3408	2.3211	2.3186	2.3338
pos_9839	metab_9838	Secoeremopetasitolide A	C19H26O7	HMDB0041364	1.83625	331.151	3.36303	2.84606	4.828e-05	0.0004621	pos	4.4065	4.8742	4.604	4.7388	4.6887	4.1959	0.6626	2.6953	0.6746	2.128	0.7041	2.802
neg_9390	metab_20519	S-Glutaryldihydrolipoamide	C13H23NO4S2	HMDB0006832	5.77392	366.106	1.57458	1.16671	0.001281	0.005019	neg	4.6366	5.0526	4.6026	5.0382	4.6104	4.067	3.9815	4.0764	3.8758	4.0649	3.9843	4.0223
pos_7646	metab_7645	Sinapic acid	C11H12O5	HMDB0032616	5.43567	225.076	1.14896	0.932166	4.505e-06	9.351e-05	pos	4.5966	4.615	4.6294	4.599	4.608	4.7389	4.9287	5.0174	4.905	4.9504	5.0963	4.9095
pos_5231	metab_5230	SM(d18:0/18:0)	C41H85N2O6P	HMDB0012087;LMSP03010020	7.05537	777.587	1.33395	0.8798	0.00421	0.01245	pos	4.4549	5.1558	4.8091	4.4322	4.0814	4.559	5.3298	5.3488	5.1248	4.8604	5.3848	5.1972
pos_8131	metab_8130	Small bacteriocin	C18H31NO4	HMDB0033503	4.53112	348.218	1.04723	0.949316	6.124e-06	0.0001163	pos	5.3633	5.4317	5.4769	5.4205	5.3045	5.4838	5.732	5.6965	5.6342	5.687	5.7658	5.6953
pos_6440	metab_6439	Sorbitan oleate	C24H44O6	LMFA07011018;HMDB0029886	6.62028	467.273	2.30308	1.30773	1.911e-05	0.0002459	pos	6.0947	5.4626	6.0464	5.9878	6.1787	5.9783	4.6451	4.5091	4.8267	4.3741	5.0309	3.9512
pos_6424	metab_6423	Sorbitan stearate	C24H46O6	HMDB0029888;LMFA07011020	6.64273	469.289	1.58192	1.12952	7.761e-06	0.0001341	pos	5.7924	5.3978	5.7984	5.7936	5.8207	5.7255	5.1418	5.0894	5.0539	4.9231	5.2026	4.9805
pos_10521	metab_10520	Spermine	C10H26N4	HMDB0001256	0.7255	203.223	1.96281	1.59975	0.01576	0.0347	pos	5.3334	2.4148	3.9954	4.6519	3.8574	2.3591	2.347	2.3582	2.3622	2.3538	2.3735	2.3395
neg_8681	metab_19810	Sphingosine 1-phosphate (d16:1-P)	C16H34NO5P	HMDB0060061	6.212	396.216	1.07045	1.07517	0.01605	0.03525	neg	5.7114	5.4978	6.2618	5.4233	5.3796	5.6279	5.3588	5.3573	5.2338	5.1707	5.2224	5.1864
pos_3470	metab_3469	Sterebin B	C20H32O5	HMDB0035338	2.83325	391.187	3.08036	1.69819	7.095e-06	0.0001268	pos	5.8485	5.8891	5.9662	5.884	5.8573	5.4608	2.9086	3.1827	4.2322	3.0144	4.3217	2.8969
pos_10335	metab_10334	Syringic acid	C9H10O5	HMDB0002085	0.794183	199.06	1.02258	0.920648	0.02874	0.05617	pos	4.2383	4.3885	4.2048	4.2776	4.6143	4.8716	4.5592	5.1325	4.7161	4.7016	5.1405	4.6327
pos_3376	metab_3375	Tanacetol B	C17H28O4	HMDB0035075	2.56737	335.161	2.02718	1.22175	1.311e-07	9.575e-06	pos	5.4456	5.4893	5.6094	5.5377	5.5027	5.1755	4.3084	4.4053	4.5154	4.5336	4.6203	4.4332
neg_1466	metab_12595	Tetradecanedioic acid	C14H26O4	HMDB0000872;LMFA01170018	6.16607	257.176	1.2493	0.943135	0.000746	0.003327	neg	6.8497	6.5246	6.7326	6.6841	6.9198	7.0894	7.1182	7.2065	7.2582	7.2711	7.2771	7.1268
pos_10639	metab_10638	Threoninyl-Proline	C9H16N2O4	HMDB0029069	0.650517	249.145	1.80951	1.307	0.00957	0.02343	pos	3.6664	4.2425	4.8346	4.5249	4.7511	3.2917	3.2359	3.6031	3.0687	2.665	3.856	2.9417
neg_11234	metab_22363	Tricin 7-diglucuronoside	C29H30O19	HMDB0037460	3.71702	681.133	1.29196	0.908907	0.009084	0.02248	neg	5.3073	4.2366	5.0768	4.8429	4.9829	5.1284	5.4455	5.4365	5.3905	5.4172	5.3654	5.4828
neg_11534	metab_22663	Tyrosyl-Hydroxyproline	C14H18N2O5	HMDB0029106	3.34337	293.115	1.85272	1.2433	2.348e-06	6.156e-05	neg	4.4153	4.2931	4.4971	4.4077	4.3052	4.266	3.6703	3.7044	3.3984	3.5358	3.584	3.1699
pos_9058	metab_9057	Tyrosyl-Lysine	C15H23N3O4	HMDB0029110	2.93395	274.156	2.38659	1.35804	3.455e-08	4.133e-06	pos	5.2361	5.2639	5.3583	5.2462	5.2471	4.8731	3.6588	3.8559	3.9986	3.7236	4.0097	3.748
pos_9473	metab_9472	Tyrosyl-Proline	C14H18N2O4	HMDB0029113	2.30287	311.161	3.98767	5.0999	1.03e-05	0.0001626	pos	4.8237	5.0836	5.216	5.103	4.9988	4.4889	0.3106	0.4998	0.3184	0.3141	3.2797	1.1036
pos_4381	metab_4380	Umbelliprenin	C24H30O3	HMDB0030597	5.20115	411.192	2.0573	1.37229	4.781e-05	0.000459	pos	4.4267	4.2005	4.3999	3.9704	4.0885	4.3479	3.1192	3.2294	3.5971	3.2782	2.6731	2.639
neg_888	metab_12017	Uric acid	C5H4N4O3	HMDB0000289	0.748767	167.02	1.12391	1.08737	0.01474	0.03288	neg	5.5826	5.1693	5.8966	5.4957	5.6591	5.4257	5.5507	4.9182	5.051	5.0159	5.2663	4.7571
pos_2128	metab_2127	Urocanic acid	C6H6N2O2	HMDB0000301	0.680383	139.05	2.04969	1.21084	6.034e-06	0.0001154	pos	5.8055	5.9316	6.3369	6.1329	5.8456	6.1265	5.3346	5.115	4.843	4.8268	5.0015	4.7576
neg_12258	metab_23387	Urolithin D	C13H8O6	HMDB0029219	2.40173	305.031	1.06149	0.930996	0.004854	0.01385	neg	4.9868	4.9229	5.0399	4.9403	4.8296	5.0709	5.1517	5.1879	5.3687	5.1974	5.7816	5.3101
pos_10174	metab_10173	Valyl-Proline	C10H18N2O3	HMDB0029135	1.16805	215.14	1.96649	1.1774	4.065e-06	8.8e-05	pos	6.3285	6.3303	6.5419	6.4093	6.3203	6.1368	5.4282	5.53	5.4978	5.2379	5.6246	5.0181
pos_2377	metab_2376	Valyl-Threonine	C9H18N2O4	HMDB0029137	0.4934	251.161	1.21152	1.16513	0.0251	0.05054	pos	3.1159	3.4018	3.9314	3.857	3.354	2.8287	3.1368	2.9115	3.0119	2.9833	2.6924	2.849
pos_7869	metab_7868	Vanillic acid-4-O-glucuronide	C15H18O9	HMDB0060024	4.96038	307.081	1.38071	0.909938	5.661e-05	0.0005146	pos	4.896	4.6086	4.9622	4.8362	4.874	5.106	5.2443	5.4151	5.3407	5.4315	5.4017	5.3443
pos_9586	metab_9585	Vanillin acetate	C10H10O4	HMDB0029663	2.1571	195.066	1.0914	0.944709	7.12e-06	0.000127	pos	5.1156	5.0683	5.1741	5.1795	5.1499	5.2723	5.435	5.4711	5.4083	5.4742	5.5572	5.4236
pos_8916	metab_8915	Wistin	C23H24O10	HMDB0030869	3.16925	524.155	2.22923	1.50184	0.0002226	0.00136	pos	4.3406	3.6479	4.2057	4.3932	4.348	3.5731	2.3238	2.335	2.8199	3.3321	3.1913	2.3162
neg_10226	metab_21355	Withanolide B	C28H38O5	HMDB0030020	4.77713	489.24	1.74389	1.3391	0.009713	0.02373	neg	4.2252	3.2918	4.5084	4.3061	4.1913	2.6959	3.0645	2.6737	2.8462	2.7852	3.2922	2.6777
neg_13228	metab_24357	Xanthine	C5H4N4O2	HMDB0000292	0.890317	151.025	1.81376	1.16587	0.0001142	0.0008447	neg	6.0561	5.8694	6.3488	6.2031	6.0436	6.04	5.5207	5.4502	4.9854	5.0825	5.5119	4.8114
neg_13337	metab_24466	Xanthosine	C10H12N4O6	HMDB0000299	0.788367	283.069	2.1227	1.30496	3.895e-07	1.909e-05	neg	4.9428	4.5497	4.9699	5.0479	4.4939	4.699	3.6888	3.6628	3.6739	3.654	3.6516	3.6668
pos_9725	metab_9724	Yucalexin P15	C20H26O4	HMDB0036753	1.98078	394.198	2.84245	1.57027	6.551e-06	0.0001204	pos	5.6722	5.679	5.6795	5.6751	5.64	5.2402	3.0262	3.5227	4.1683	3.5084	4.2457	2.9176
pos_3779	metab_3778	Zeranol	C18H26O5	HMDB0032702	3.50927	340.213	1.52139	0.763529	0.01007	0.02441	pos	2.1191	3.161	2.7457	3.1375	1.7368	3.3536	3.5243	3.5196	3.5562	3.6181	3.5013	3.567

## Sheet: CONvsHCS
ID	Metab ID	Metabolite	Formula	Library ID	Retention time	M/Z	VIP_pred_OPLS-DA	FC(HCS/CON)	P_value	FDR	mode	H1	H2	H3	H4	H5	H6	C1	C2	C3	C4	C5	C6
pos_2	metab_1	Hypoxanthine	C5H4N4O	HMDB0000157	0.764367	137.046	1.54997	1.14035	5.832e-06	4.274e-05	pos	7.7838	7.7075	7.8666	7.8154	7.6683	7.6169	7.0997	7.0063	6.6489	6.6529	6.8975	6.4362
pos_5	metab_4	Phenylenediamine	C6H8N2	-	0.779233	153.041	1.44359	1.14766	5.901e-06	4.31e-05	pos	6.4507	6.2688	6.4107	6.4055	6.4097	6.3429	5.756	5.7207	5.3892	5.4212	5.7975	5.277
pos_33	metab_32	PE(12:0/0:0)	C17H36NO7P	LMGP02050005	6.20943	398.231	1.65001	1.18617	1.182e-06	1.294e-05	pos	7.1241	6.7622	6.9622	6.4028	7.0022	6.8031	5.764	5.7955	5.7908	5.7479	5.7248	5.7894
pos_34	metab_33	13(S)-HOTrE	C18H30O3	-	6.31402	317.21	1.1756	1.08423	6.224e-07	7.927e-06	pos	7.228	7.0718	7.0234	7.0015	7.2148	6.9418	6.4869	6.5737	6.5117	6.5638	6.529	6.5176
pos_36	metab_35	PE(16:0/0:0)	C21H44NO7P	LMGP02050002	6.45583	454.293	1.19879	1.08077	2.465e-05	0.0001255	pos	7.8503	7.8997	8.0215	7.6559	7.8796	7.658	7.3835	7.2659	7.3006	7.1663	7.3236	7.0206
pos_57	metab_56	Galactosyl 4-hydroxyproline	C11H19NO8	HMDB0029353	1.04677	316.101	2.03901	1.34357	3.884e-08	9.875e-07	pos	6.3938	5.952	6.4174	6.1184	6.2416	6.1618	4.794	4.8598	4.4671	4.5758	4.6986	4.3553
pos_122	metab_121	Guanine	C5H5N5O	HMDB0000132	0.70285	152.057	1.00813	1.08247	0.001737	0.003635	pos	5.886	5.8711	6.2732	5.8332	6.2998	6.2217	5.7666	5.7048	5.3773	5.4849	5.6941	5.587
pos_137	metab_136	Glutaminylproline	C10H17N3O4	HMDB0028805	0.4934	261.156	1.58976	1.22953	9.644e-07	1.111e-05	pos	5.3358	5.4356	5.3619	5.3285	5.3866	5.3231	4.56	4.5375	4.2575	4.5784	4.1977	4.0375
pos_172	metab_171	2-Ethylacrylic acid	C5H8O2	HMDB0001862	0.628	118.087	1.22921	1.10079	1.626e-07	2.926e-06	pos	6.3996	6.3369	6.5072	6.4907	6.4734	6.39	6.0155	5.857	5.7615	5.8188	5.8301	5.7813
pos_176	metab_175	Nomega-Acetylhistamine	C7H11N3O	-	0.643	154.098	1.37745	1.17557	0.0001474	0.0004946	pos	5.5022	4.9735	5.2632	5.3978	4.9337	5.3433	4.424	4.6741	4.3509	4.2834	4.7797	4.2124
pos_198	metab_197	Nicotinamide riboside	C11H14N2O5	HMDB0000855	2.74885	255.098	1.56008	1.1881	6.091e-10	4.203e-08	pos	5.8407	5.9316	5.8895	5.8047	5.7299	5.895	4.8437	4.9499	4.9219	4.9079	5.0392	4.8767
pos_206	metab_205	Glycylproline	C7H12N2O3	HMDB0000721	0.66555	173.092	1.36092	1.15951	7.397e-06	5.09e-05	pos	5.6217	5.2959	5.4354	5.5067	5.5708	5.2806	4.9556	4.7151	4.7317	4.6779	4.6943	4.4344
pos_223	metab_222	3-Formyl-6-hydroxyindole	C9H7NO2	HMDB0031172	3.44888	162.055	2.06882	1.29868	1.791e-08	5.572e-07	pos	7.073	7.1772	7.542	7.107	7.1145	7.2394	5.8374	5.3703	5.6077	5.3915	5.4365	5.6605
pos_227	metab_226	(3R)-3,4-Dihydroxy-3-(hydroxymethyl)butanenitrile 4-glucoside	C11H19NO8	HMDB0034085	0.779233	316.101	1.87865	1.2529	9.012e-08	1.884e-06	pos	6.8449	6.4717	6.9026	6.6175	6.742	6.6416	5.5334	5.5513	5.208	5.3244	5.4041	5.0784
pos_338	metab_337	PE(14:0/P-16:0)	C35H70NO7P	HMDB0008850	7.60045	670.48	1.25143	0.877207	0.004991	0.009044	pos	5.4284	4.8472	5.0283	5.7774	6.0669	5.0403	6.3444	5.9251	6.2337	5.9812	5.9553	6.2579
pos_354	metab_353	LysoPC(26:1(5Z))	C34H68NO7P	HMDB0029220	7.43435	656.464	1.60952	0.814677	0.001441	0.003111	pos	5.432	4.7628	4.1345	5.4754	5.6897	4.8122	6.5536	6.0881	6.3882	5.9567	5.8533	6.3586
pos_358	metab_357	PE(14:1(9Z)/P-16:0)	C35H68NO7P	HMDB0008883	7.35167	668.464	1.14408	0.891902	0.0012	0.002669	pos	4.9772	5.0652	4.8581	4.7524	5.2781	4.6702	5.7311	5.1497	5.3083	5.6808	5.6853	5.6386
pos_367	metab_366	LysoPA(0:0/18:2(9Z,12Z))	C21H39O7P	HMDB0007852	6.90533	479.215	1.31504	1.13431	1.562e-05	8.921e-05	pos	6.1418	6.0291	5.889	5.9674	6.2174	6.1421	5.6242	5.5316	5.2735	5.1818	5.1569	5.3089
pos_391	metab_390	PGF2a ethanolamide	C22H39NO5	HMDB0013628	6.47817	420.288	1.21739	1.11599	0.001226	0.002715	pos	6.4893	6.6024	7.0691	7.0762	6.7735	6.1096	6.0537	6.0287	5.9769	6.0961	5.9726	5.823
pos_392	metab_391	LysoPC(18:1(11Z))	C26H52NO7P	HMDB0010385;LMGP01050138	6.46327	522.356	1.73259	1.18077	2.607e-05	0.0001313	pos	8.2079	7.7831	8.0298	7.8045	8.4112	7.8129	7.1472	6.9034	6.845	6.497	7	6.2991
pos_396	metab_395	PC(16:0/0:0)[U]	C24H50NO7P	-	6.44837	496.34	1.43974	1.13155	0.0002663	0.0007898	pos	7.7088	7.5102	8.1322	7.483	7.8033	7.2429	7.0906	6.8049	6.8494	6.5108	6.8781	6.4158
pos_400	metab_399	PC(O-10:1(9E)/0:0)	C18H38NO6P	LMGP01060027	6.32147	396.252	1.16362	1.11715	0.006678	0.01165	pos	6.42	6.506	6.4392	6.2037	6.0391	6.3817	6.0765	6.0326	5.7291	5.3003	5.9014	4.9679
pos_407	metab_406	1-Linoleoylglycerophosphocholine	C26H50NO7P	HMDB0061692	6.35882	520.341	1.70258	1.18874	4.77e-05	0.0002091	pos	7.9205	7.4065	7.5016	7.4359	8.2755	7.4508	6.8005	6.6029	6.5139	6.2075	6.4636	6.0981
pos_478	metab_477	Baptifoline	C15H20N2O2	HMDB0033481	0.931967	261.161	1.21956	0.834105	0.01678	0.02631	pos	4.7395	3.5284	4.5868	4.8339	4.1169	5.2222	5.2101	6.1898	5.6503	5.3667	5.2123	4.7776
pos_483	metab_482	Guanosine	C10H13N5O5	HMDB0000133	1.04677	306.082	1.30838	1.13449	9.069e-05	0.0003394	pos	6.238	6.0116	5.97	5.9804	6.0256	6.1617	5.7365	5.6033	5.1186	5.2129	5.2365	5.1662
pos_524	metab_523	Pantothenic Acid	C9H17NO5	HMDB0000210	1.82113	220.118	1.62811	1.18565	7.421e-08	1.621e-06	pos	6.4072	6.3282	6.568	6.5522	6.3144	6.607	5.5324	5.5141	5.3395	5.3941	5.6201	5.3029
pos_690	metab_689	4-Coumaroyl-2-hydroxyputrescine	C13H18N2O3	HMDB0033462	1.79847	268.166	2.2283	1.56736	4.001e-08	1.004e-06	pos	5.1786	5.271	5.4799	5.1274	4.9874	5.2973	3.1712	3.5586	3.1153	3.5348	3.6123	3.0068
pos_789	metab_788	6-Methylquinoline	C10H9N	HMDB0033115	2.40777	144.081	1.47572	1.15919	2.347e-05	0.000121	pos	6.5925	6.2101	6.8408	6.6404	6.63	6.1465	5.7821	5.5684	5.6934	5.5909	5.6275	5.4349
pos_808	metab_807	Glutamylproline	C10H16N2O5	HMDB0028827	2.53713	286.145	1.51883	1.21203	2.695e-06	2.387e-05	pos	5.0512	5.1078	5.3678	5.0571	4.8255	5.4236	4.2303	4.2096	4.1652	4.2441	4.3741	4.2153
pos_827	metab_826	5,6-epoxy,18R-HEPE	C20H28O4	HMDB0062410	2.65808	297.182	1.94012	1.29758	1.923e-09	1.022e-07	pos	6.2233	6.3462	6.3528	6.1857	6.1882	6.3008	4.741	4.8114	5.0224	4.7673	5.0057	4.6253
pos_866	metab_865	5-Hydroxyindoleacetic acid	C10H9NO3	HMDB0000763	2.94153	192.066	1.06045	1.10077	0.0006979	0.001711	pos	5.222	5.1623	5.576	5.1279	5.1474	5.6849	4.826	4.7833	4.8122	4.8796	4.8579	4.8401
pos_952	metab_951	2-Decarboxytetrangomycin	C20H14O7	-	3.67577	367.082	1.18885	0.90779	8.369e-07	9.962e-06	pos	5.5366	5.6409	5.3541	5.3875	5.4418	5.3605	5.9688	6.0655	6.0012	5.9261	6.0199	6.0667
pos_963	metab_962	P-Acetaminobenzaldehyde	C9H9NO2	-	3.80512	164.071	2.28421	1.43675	1.612e-08	5.166e-07	pos	6.8829	6.8518	6.1078	6.8097	6.7985	6.8931	4.7616	4.6484	4.6735	4.6205	4.6977	4.6787
pos_1000	metab_999	3,4,5-trihydroxy-6-{4-[(1E)-3-oxopent-1-en-1-yl]phenoxy}oxane-2-carboxylic acid	C17H20O8	HMDB0132988	4.14663	317.103	1.44087	0.845418	2.22e-07	3.677e-06	pos	4.4489	4.5954	4.249	4.3347	4.4242	4.4615	5.0553	5.3689	5.2449	5.2791	5.1567	5.2585
pos_1136	metab_1135	3-Indolepropionic acid	C11H11NO2	-	5.66987	190.087	1.36039	1.1791	0.0001104	0.0003958	pos	4.9293	5.0131	5.0923	5.2774	4.9468	5.0793	4.0731	4.1771	4.2442	4.2352	4.8438	4.1569
pos_1174	metab_1173	1,4-Benzodioxin-2(3H)-one	C8H6O3	HMDB0040528	5.93317	301.071	1.12379	0.904127	0.0001004	0.0003672	pos	4.9554	5.1053	4.755	4.9667	5.2205	4.7034	5.4396	5.5523	5.495	5.4398	5.5346	5.3973
pos_1337	metab_1336	DG(18:1n7/0:0/18:2n6)	C40H72O5	HMDB0056183	7.5704	633.544	1.3016	1.15068	0.0007099	0.001736	pos	5.6632	5.7886	5.8443	5.9118	5.9809	5.8656	4.7946	5.815	4.9785	4.8493	4.9615	5.0625
pos_1346	metab_1345	Dulciol B	C28H32O6	HMDB0029989	7.93848	487.205	1.34102	1.18409	0.00699	0.01212	pos	6.3657	5.9132	5.3278	5.8405	5.2195	6.0659	5.2253	5.2312	5.0115	4.3896	5.2952	4.1818
pos_1440	metab_1439	PC(14:1(9Z)/22:2(13Z,16Z))	C44H82NO8P	HMDB0007921;LMGP01011406	7.5178	806.568	2.05192	1.67192	0.006818	0.01186	pos	5.5907	4.4743	5.1146	5.5943	6.2826	6.0289	4.7061	4.4285	4.1415	3.5577	1.4945	1.4614
pos_1444	metab_1443	PE(14:0/18:3(6Z,9Z,12Z))	C37H68NO8P	LMGP02010412;HMDB0008830	7.40425	686.474	1.39052	0.87614	0.0001829	0.0005865	pos	5.6516	5.4598	5.2527	5.8	6.1043	5.7252	6.5978	6.3643	6.6231	6.3761	6.2089	6.6294
pos_1456	metab_1455	LysoPC(24:1(15Z))	C32H64NO7P	LMGP01050144;HMDB0010406	7.20718	628.433	1.26738	0.853623	0.007549	0.01298	pos	5.1294	4.7111	4.122	4.6452	5.0166	4.2304	6.1029	5.5577	5.6734	5.0572	5.0068	5.2316
pos_1507	metab_1506	2,6,6-Trimethyl-1-cyclohexen-1-acetaldehyde	C11H18O	HMDB0032540	6.6652	149.133	1.45987	1.2139	4.457e-05	0.0001981	pos	5.0388	4.9135	5.3538	4.8269	4.8719	4.8566	4.2734	4.3943	3.9618	3.7258	4.0334	4.2139
pos_1530	metab_1529	MONENSIN	C36H62O11	-	6.59035	693.42	2.23082	0.655161	7.968e-06	5.39e-05	pos	3.7338	3.7142	3.7315	3.8257	4.0812	3.9205	6.3772	5.1617	5.966	5.1127	6.3447	6.1468
pos_1552	metab_1551	5a-Androst-3-en-17-one	C19H28O	LMST02020094;HMDB0006046	6.47817	273.221	1.15817	0.848253	0.006355	0.01117	pos	3.2155	3.8741	3.7427	3.7095	4.4876	4.2807	4.6616	4.5165	4.5447	4.2729	4.8958	4.5869
pos_1567	metab_1566	1-Palmitoyl Lysophosphatidic Acid	C19H39O7P	-	6.45583	433.233	1.23536	1.11061	2.33e-05	0.0001203	pos	6.228	6.3094	6.4143	6.0563	6.1748	6.0492	5.7481	5.5985	5.6473	5.4908	5.6912	5.3479
pos_1624	metab_1623	Sterol	C17H28O	HMDB0060512	6.31402	249.222	1.35573	1.15977	6.723e-07	8.419e-06	pos	5.4934	5.3139	5.2498	5.2114	5.5171	5.1843	4.6415	4.6993	4.5235	4.625	4.4881	4.5871
pos_1744	metab_1743	Lecanoric acid	C16H14O7	LMPK13080001	6.0304	319.085	1.60815	0.821031	5.467e-06	4.055e-05	pos	5.0197	4.937	4.4415	4.8868	4.6822	4.3294	5.7602	5.7785	5.6981	5.6365	5.7945	5.7991
pos_1778	metab_1777	Methyl 3-(4-methoxyphenyl)-2-oxopropanoate	C11H12O4	-	5.89565	209.081	1.02981	0.931525	6.27e-07	7.962e-06	pos	5.7907	5.8152	5.6883	5.84	5.6435	5.8313	6.1618	6.1961	6.1732	6.2067	6.2711	6.142
pos_1799	metab_1798	Isolicopyranocoumarin	C21H20O7	HMDB0035479	5.45833	385.129	1.08478	0.922986	1.189e-07	2.339e-06	pos	5.4666	5.5538	5.4146	5.534	5.4008	5.5636	6.0126	5.9789	5.9394	5.8793	5.9224	5.9504
pos_1833	metab_1832	N-[(5-Hydroxy-2-pyridinyl)methyl]adenosine	C16H18N6O5	HMDB0040912	4.78007	357.134	1.17415	0.901562	9.689e-06	6.232e-05	pos	5.2054	5.3105	5.0498	5.2616	5.0853	4.9177	5.6646	5.6992	5.6226	5.7446	5.8328	5.6279
pos_1919	metab_1918	2E,6E,8E,10E-dodecatetraenoic acid	C12H16O2	LMFA01030241	3.74478	193.123	1.05834	1.07921	1.802e-06	1.76e-05	pos	5.9966	6.0502	6.091	5.9857	5.8479	5.9159	5.4554	5.5799	5.5509	5.5721	5.6198	5.4766
pos_2026	metab_2025	L-alpha-Amino-1H-pyrrole-1-hexanoic acid	C10H16N2O2	HMDB0040551	1.82113	197.129	1.13759	1.13562	0.0264	0.03948	pos	5.8466	5.8611	5.9244	5.8531	5.9197	7.0696	5.2473	5.5414	5.874	4.7866	5.841	4.8268
pos_2034	metab_2033	N-Acetylmannosamine	C8H15NO6	HMDB0001129	1.69888	204.087	1.04194	1.10094	0.0001169	0.0004137	pos	4.9122	4.8051	4.9315	4.8171	4.7815	5.2643	4.4823	4.4345	4.4725	4.4752	4.496	4.4455
pos_2043	metab_2042	Ethenodeoxyadenosine	C12H13N5O3	HMDB0001786	1.61608	298.091	1.40018	1.16689	4.146e-07	5.852e-06	pos	5.3409	5.1943	5.4182	5.2028	5.2513	5.1801	4.5207	4.5873	4.4008	4.4316	4.7259	4.4055
pos_2082	metab_2081	N-Carboxyethyl-gamma-aminobutyric acid	C7H13NO4	-	0.620517	176.092	1.00329	1.08232	4.495e-05	0.0001994	pos	5.3648	5.3688	5.5229	5.3482	5.2173	5.3637	5.0126	5.0702	4.779	5.0431	4.9423	4.8916
pos_2118	metab_2117	5-Methylcytidine	C10H15N3O5	HMDB0000982	0.66555	290.135	1.49818	1.17697	5.802e-10	4.029e-08	pos	5.744	5.6993	5.777	5.6661	5.5845	5.6869	4.8137	4.749	4.8949	4.887	4.892	4.7852
pos_2124	metab_2123	Nalpha-Acetyl-L-arginine	C8H16N4O3	-	0.66555	217.13	1.24174	1.13516	1.272e-05	7.62e-05	pos	5.1201	5.0601	5.186	5.376	5.1326	5.2144	4.5793	4.7035	4.3335	4.4858	4.766	4.5224
pos_2128	metab_2127	Urocanic acid	C6H6N2O2	HMDB0000301	0.680383	139.05	1.87888	1.27631	2.128e-07	3.569e-06	pos	6.3582	6.3024	6.5664	6.3323	6.4819	6.0931	5.3346	5.115	4.843	4.8268	5.0015	4.7576
pos_2153	metab_2152	(5S,6S)-6-Amino-5-hydroxycyclohexane-1,3-diene-1-carboxyate	C7H9NO3	-	0.733067	156.066	1.56876	1.2078	8.877e-09	3.335e-07	pos	5.3962	5.5464	5.4398	5.5145	5.3934	5.5934	4.5028	4.5013	4.5191	4.5121	4.7457	4.45
pos_2223	metab_2222	Benzofuran	C8H6O	HMDB0032929	0.96235	136.076	1.43307	1.15139	9.607e-08	1.973e-06	pos	6.0677	5.8874	6.083	6.066	6.0337	5.9598	5.4007	5.2721	5.1225	5.1982	5.2883	5.0662
pos_2250	metab_2249	Deoxyguanosine	C10H13N5O4	HMDB0000085	1.1376	290.087	1.58812	1.25285	1.516e-05	8.733e-05	pos	5.3862	4.8969	4.8857	4.7689	5.3051	5.0509	4.1837	4.3001	3.8445	3.9598	4.1172	3.7761
pos_2290	metab_2289	1-Methylguanosine	C11H15N5O5	HMDB0001563	1.38123	320.097	1.74456	1.3445	7.868e-05	0.0003043	pos	5.1013	4.7871	4.8326	5.1315	4.3991	5.1366	3.9306	4.1909	3.3456	3.6212	3.6418	3.1287
pos_2291	metab_2290	3-Pyridinaldehyde	C6H5NO	-	0.66555	108.045	1.485	1.20067	1.933e-09	1.025e-07	pos	5.0248	5.1019	5.1795	4.96	4.9541	5.0104	4.0989	4.1972	4.207	4.1912	4.2532	4.229
pos_2297	metab_2296	Methylpyrazine	C5H6N2	HMDB0033112	0.620517	95.061	1.31003	1.14313	1.785e-06	1.748e-05	pos	5.6219	5.191	5.307	5.3403	5.3185	5.47	4.7192	4.7199	4.7296	4.6187	4.8063	4.616
pos_2302	metab_2301	4-Methyl-5-thiazoleethanol	C6H9NOS	-	1.4574	144.048	1.66374	1.27955	0.0005849	0.001481	pos	5.643	5.1879	5.6439	5.8327	5.4042	5.2181	4.0615	5.1842	3.7692	4.1414	4.6656	3.9111
pos_2306	metab_2305	Sarmentosin	C11H17NO7	HMDB0030697	1.46502	298.091	1.3762	1.16674	3.208e-05	0.0001541	pos	5.5484	5.2875	5.5685	5.2776	5.2382	5.3233	4.9588	4.5897	4.6332	4.4984	4.67	4.2877
pos_2359	metab_2358	Abscisic alcohol 11-glucoside	C21H32O8	HMDB0039636	0.470567	413.214	2.1598	1.56184	1.978e-06	1.886e-05	pos	5.2716	4.6447	5.7398	4.5228	4.8753	5.2502	3.2254	3.2366	3.2406	3.2322	3.252	3.2178
pos_2377	metab_2376	Valyl-Threonine	C9H18N2O4	HMDB0029137	0.4934	251.161	2.37005	1.74889	1.383e-06	1.445e-05	pos	5.3299	4.7418	5.62	4.5179	4.8046	5.743	3.1368	2.9115	3.0119	2.9833	2.6924	2.849
pos_2381	metab_2380	L-Histidine	C6H9N3O2	HMDB0000177	0.501017	156.077	1.76298	1.29766	2.446e-08	6.998e-07	pos	5.1	5.3251	5.344	5.2118	5.4663	5.2042	4.3173	3.9752	4.0935	4.0404	4.0545	3.9081
pos_2521	metab_2520	L-Glutamic acid	C5H9NO4	HMDB0000148	0.6056	192.025	1.12758	1.09763	7.726e-06	5.258e-05	pos	5.7377	5.7095	5.8011	5.9536	5.8651	5.74	5.4893	5.3381	5.1711	5.2005	5.2968	5.2118
pos_2539	metab_2538	N-Acetylputrescine	C6H14N2O	HMDB0002064	0.628	131.118	1.38817	1.18276	9.145e-07	1.065e-05	pos	5.1175	4.7285	4.9574	5.0164	4.725	4.8499	4.2072	4.2355	4.0841	4.047	4.1269	4.1527
pos_2570	metab_2569	1H-Pyrrole-2-carboxaldehyde	C5H5NO	HMDB0036057	0.65805	96.045	1.13399	1.10702	1.391e-06	1.448e-05	pos	5.2469	5.3458	5.3952	5.1662	5.1308	5.1162	4.6799	4.7718	4.6988	4.7159	4.7672	4.7326
pos_2592	metab_2591	L-Valine	C5H11NO2	HMDB0000883	0.680383	118.087	1.51973	1.16565	2.49e-07	4.017e-06	pos	6.3949	6.1392	6.3224	6.3442	6.3429	6.2466	5.596	5.489	5.3209	5.391	5.472	5.152
pos_2630	metab_2629	Beta-D-Xylopyranosyl-(1->5)-alpha-L-arabinofuranosyl-(1->3)-L-arabinose	C15H26O13	HMDB0038859	0.733067	379.122	1.19714	1.1446	7.818e-05	0.000303	pos	4.9636	4.4939	4.6989	4.3677	4.7832	4.758	4.1406	4.0271	4.074	4.094	4.1902	3.9932
pos_2635	metab_2634	3-Hydroxypyridine	C5H5NO	-	0.740667	191.082	1.3155	1.18467	4.368e-06	3.42e-05	pos	4.3492	4.5633	4.3519	4.6057	4.6044	4.5046	3.8074	3.7018	3.927	3.7957	3.9792	3.5646
pos_2654	metab_2653	Isonicotinic acid	C6H5NO2	HMDB0060665	0.764367	124.04	1.6171	1.16528	7.992e-07	9.585e-06	pos	7.1781	7.155	7.2516	7.0935	7.1451	7.1143	6.3972	6.3136	5.8961	6.0057	6.3127	5.9228
pos_2674	metab_2673	1-Isopropyl citrate	C9H14O7	HMDB0032438	0.794183	279.046	1.39921	0.816824	0.0005523	0.001412	pos	3.691	4.1155	3.9665	4.1988	4.2907	3.6862	4.6268	5.3964	4.7066	4.6084	5.2861	4.6909
pos_2739	metab_2738	Phenylacetaldehyde	C8H8O	HMDB0006236	1.0241	121.065	1.00197	1.08757	2.31e-05	0.0001194	pos	5.2846	5.1309	5.0433	5.0207	5.153	5.2886	4.833	4.6792	4.6663	4.8255	4.6817	4.7465
pos_2791	metab_2790	4-Pyridoxic acid	C8H9NO4	HMDB0000017	1.19087	184.061	1.15209	1.12013	5.107e-07	6.83e-06	pos	4.7395	4.628	4.8946	4.7259	4.7542	4.7351	4.2463	4.2823	4.1528	4.2315	4.3388	4.1685
pos_2841	metab_2840	3-Methylcrotonylglycine	C7H11NO3	HMDB0000459	1.39647	199.108	1.54892	1.24338	7.899e-09	3.053e-07	pos	4.7494	4.7515	4.7997	4.6859	4.5068	4.6782	3.8763	3.7368	3.8126	3.7132	3.8388	3.681
pos_2869	metab_2868	5-Carboxyvanillic acid	C9H8O6	-	1.48777	213.04	1.31763	0.834882	0.004182	0.007751	pos	4.5256	4.6334	4.007	4.699	4.2284	3.2393	4.9115	5.0906	5.1032	5.1021	5.1298	5.0036
pos_2892	metab_2891	3-Methoxy-4,5-methylenedioxybenzoic acid	C9H8O5	HMDB0030800	1.54058	197.045	1.05691	0.883753	0.001557	0.003318	pos	3.9766	4.1662	3.5909	4.2079	3.8567	3.6032	4.2916	4.3537	4.4106	4.4678	4.616	4.3356
pos_2901	metab_2900	5-Methoxynoracronycine	C20H19NO4	HMDB0029332	1.56327	302.117	1.90917	1.54384	8.111e-05	0.0003116	pos	3.9412	4.1275	4.6006	3.8956	3.931	5.0673	2.2177	3.1987	2.806	2.9495	2.7265	2.6626
pos_2917	metab_2916	(2E)-1-(4-methoxyphenyl)-3-phenylprop-2-en-1-ol	C16H16O2	HMDB0135612	1.60857	263.103	2.07116	1.38065	4.974e-08	1.188e-06	pos	5.8713	5.8942	6.2231	5.8176	5.675	6.0594	4.1658	4.3087	4.3647	4.2506	4.6184	4.0303
pos_2923	metab_2922	Benzaldehyde	C7H6O	HMDB0006115	1.6311	107.05	1.07391	1.0866	5.424e-08	1.279e-06	pos	5.5409	5.4594	5.5786	5.6024	5.5534	5.5433	5.134	5.1548	5.0583	5.094	5.1659	5.0191
pos_2947	metab_2946	2-(3-Carboxy-3-(methylammonio)propyl)-L-histidine	C11H19N4O4+	HMDB0011654	1.67623	254.139	1.28993	1.17237	0.0002753	0.0008095	pos	4.6585	4.5699	5.0107	4.534	4.4311	5.1557	4.0879	3.916	4.0415	4.0634	4.1974	3.8862
pos_2953	metab_2952	Glutaminyllysine	C11H22N4O4	HMDB0028802	1.68377	316.198	2.32493	2.10365	0.0001502	0.0005021	pos	5.0554	3.1597	5.1659	4.6083	3.2079	4.3776	1.9524	2.463	1.9972	1.9214	2.1974	1.624
pos_2971	metab_2970	Methionyl-Proline	C10H18N2O3S	HMDB0028981	1.71398	247.112	1.00846	1.11415	0.002938	0.0057	pos	4.5805	4.6319	4.5599	4.6339	4.4442	5.2609	4.2976	4.2542	4.1951	4.1318	4.2588	4.0934
pos_2986	metab_2985	Osmundalin	C12H18O8	HMDB0031304	1.75187	273.095	1.05372	0.857783	0.01224	0.0199	pos	3.9935	3.9489	3.6057	4.2333	3.3518	3.8447	4.2031	4.3919	4.1622	5.0136	4.929	4.0927
pos_3008	metab_3007	Alanyl-Phenylalanine	C12H16N2O3	HMDB0028694	1.82113	278.151	1.79051	1.31499	9.441e-10	5.994e-08	pos	5.2534	5.1543	5.0503	5.1571	5.0082	5.2102	3.7428	3.8825	3.9654	4.0457	3.9395	3.8742
pos_3050	metab_3049	(S)-10,16-Dihydroxyhexadecanoic acid	C16H32O4	HMDB0037798	1.92802	327.192	1.84995	1.37631	3.326e-07	4.976e-06	pos	4.8241	4.9681	5.0321	4.7912	4.6151	4.9764	3.2845	3.2957	3.7419	3.5588	3.842	3.4986
pos_3089	metab_3088	4-(2-Aminophenyl)-2,4-dioxobutanoic acid	C10H9NO4	HMDB0000978	1.98833	208.061	1.11505	1.11892	3.281e-05	0.0001567	pos	4.6706	4.6293	4.7928	4.6554	4.4652	4.9573	4.1523	4.2293	4.193	4.1937	4.2642	4.1441
pos_3133	metab_3132	4-Quinolinecarboxylic acid	C10H7NO2	-	2.06512	215.082	1.11284	0.879632	3.67e-05	0.000171	pos	3.7347	3.9125	3.6628	3.9503	3.5673	3.5355	4.2245	4.2087	4.2023	4.2788	4.2976	4.212
pos_3146	metab_3145	Phenylalanyl-Gamma-glutamate	C14H19N3O4	HMDB0029009	2.08022	276.135	1.24938	1.16869	0.0008303	0.001972	pos	4.7171	4.889	4.7737	4.6227	4.7479	5.1815	4.4117	4.4468	3.7149	4.3111	3.9751	3.8981
pos_3219	metab_3218	Phenylalanylproline	C14H18N2O3	HMDB0011177	2.24628	295.166	2.02527	1.32425	5.505e-11	7.306e-09	pos	6.3416	6.4285	6.4406	6.322	6.2826	6.362	4.7714	4.7726	4.8819	4.7643	4.989	4.6502
pos_3236	metab_3235	2E,4E,8E,10E-Dodecatetraenedioic acid	C12H14O4	LMFA01170008	2.2956	223.096	2.00382	0.680984	3.613e-07	5.264e-06	pos	3.411	3.5121	3.1867	3.6697	2.8857	3.5957	5.0329	4.7902	4.9149	4.7849	5.1104	5.1201
pos_3240	metab_3239	Methedrone	C11H15NO2	-	2.30287	194.118	1.47908	1.20427	3.563e-10	2.864e-08	pos	4.8471	4.8998	4.9001	4.893	4.9446	4.9839	3.9678	4.1319	4.0803	4.089	4.1659	4.0317
pos_3352	metab_3351	N,N-Dihydroxy-L-phenylalanine	C9H11NO4	-	2.52958	198.077	1.04889	0.914688	2.33e-06	2.131e-05	pos	4.7893	4.8824	4.6866	4.7996	4.6073	4.6693	5.136	5.1806	5.1342	5.2067	5.2631	5.1637
pos_3376	metab_3375	Tanacetol B	C17H28O4	HMDB0035075	2.56737	335.161	1.75044	1.26158	8.268e-10	5.486e-08	pos	5.6054	5.7165	5.7153	5.568	5.5644	5.6595	4.3084	4.4053	4.5154	4.5336	4.6203	4.4332
pos_3415	metab_3414	L-1,2,3,4-Tetrahydro-beta-carboline-3-carboxylic acid	C12H12N2O2	HMDB0035665	2.68078	234.124	2.17497	1.62302	1.643e-09	9.186e-08	pos	4.6837	4.7945	4.79	4.5838	4.7521	4.6578	2.9267	2.9934	2.972	3.0647	2.9451	2.5077
pos_3444	metab_3443	N-Monodesmethyl-rizatriptan	C15H19N5O	HMDB0060847	2.7651	349.177	1.58263	1.29159	9.595e-06	6.194e-05	pos	4.2898	4.3878	4.393	4.2303	4.2874	4.9634	3.3004	3.5106	3.2959	3.6089	3.475	3.3659
pos_3448	metab_3447	6-Hydroxy-4-methoxy-3-(3-methyl-2-butenyl)-2-(2-phenylethenyl)benzoic acid	C21H22O4	HMDB0039439	2.77267	361.14	1.26569	0.871226	1.092e-05	6.784e-05	pos	4.4272	4.5645	4.2193	4.5585	4.1813	4.1931	5.1147	4.9977	4.9244	4.9265	5.0062	5.0367
pos_3460	metab_3459	Gibberellin A64	C20H26O5	HMDB0036894	2.81057	369.164	1.8484	1.41012	1.805e-05	9.925e-05	pos	4.7073	4.4198	5.3513	4.2588	4.3118	4.8624	3.4085	3.2694	3.0887	3.2591	3.465	3.3017
pos_3470	metab_3469	Sterebin B	C20H32O5	HMDB0035338	2.83325	391.187	2.53466	1.74372	3.146e-06	2.69e-05	pos	5.8988	6.0399	6.0426	5.9001	5.8984	6.0644	2.9086	3.1827	4.2322	3.0144	4.3217	2.8969
pos_3493	metab_3492	Pilosine	C16H18N2O3	-	2.87225	287.14	1.54533	1.22404	1.479e-08	4.863e-07	pos	4.9556	5.0585	5.0662	5.0026	5.0867	4.9572	3.9775	4.0128	4.1123	4.1741	4.3103	4.0279
pos_3516	metab_3515	Cabbage identification factor 2	C15H12N4O3S	HMDB0033622	2.91012	329.071	1.1067	1.10783	2.723e-07	4.256e-06	pos	4.8579	4.9197	4.896	4.7666	4.7709	4.8238	4.3016	4.3825	4.3164	4.387	4.4939	4.3238
pos_3549	metab_3548	2,6-Dimethoxyphenol	C8H10O3	HMDB0034158	2.987	155.071	1.07479	0.907717	1.38e-06	1.443e-05	pos	4.5277	4.6444	4.4421	4.5886	4.433	4.3933	4.9159	4.9597	4.934	4.9688	5.0587	4.9436
pos_3564	metab_3563	Riboflavin (Vitamin B2)	C17H20N4O6	-	3.00217	377.147	2.01675	1.39471	4.093e-05	0.0001857	pos	5.7819	5.78	5.8929	5.6521	5.6542	6.0097	3.7441	3.8166	4.0273	4.1715	5.2629	3.9049
pos_3589	metab_3588	Atisine	C22H33NO2	-	3.0625	344.259	2.4004	0.222239	0.00674	0.01175	pos	0.5773	0.5638	0.3211	0.5394	0.1255	3.1132	0.1602	4.3273	5.2354	4.0338	5.0119	4.8121
pos_3594	metab_3593	Cysteinyl-Histidine	C9H14N4O3S	HMDB0028777	3.07757	281.069	1.222	0.870922	0.0002198	0.0006766	pos	4.3687	4.398	4.5001	4.5243	4.0979	3.9006	4.9689	4.9502	5.008	4.8187	4.7601	5.1036
pos_3631	metab_3630	Rutagravine	C19H17NO5	HMDB0033446	3.16925	357.145	1.7443	1.35406	4.837e-06	3.702e-05	pos	4.5032	4.4985	4.8069	4.4532	4.1165	4.9268	3.2133	3.5451	3.141	3.3498	3.5296	3.3848
pos_3648	metab_3647	Isoscopoletin	C10H8O4	-	3.20707	193.05	1.11096	0.901385	8.916e-09	3.344e-07	pos	4.3636	4.436	4.307	4.413	4.2901	4.353	4.8869	4.8497	4.8006	4.7963	4.8638	4.8255
pos_3669	metab_3668	3'-Formyl-2',4',6'-trihydroxy-5'-methyldihydrochalcone	C17H16O5	LMPK12120489	3.25998	301.108	1.05452	0.920227	1.936e-07	3.342e-06	pos	5.0485	5.1415	5.047	4.9669	4.9459	4.9561	5.479	5.3962	5.5	5.4727	5.4458	5.4225
pos_3699	metab_3698	2-Hydroxy-imipramine glucuronide	C25H32N2O7	HMDB0060717	3.32035	455.219	1.81318	1.40855	1.575e-05	8.979e-05	pos	4.3779	4.4191	4.8398	4.5882	4.3911	4.8787	2.9348	2.9872	3.6701	2.9417	3.6771	3.3099
pos_3700	metab_3699	Indole-3-acetaldehyde	C10H9NO	-	3.32792	160.076	1.91127	1.33033	7.179e-09	2.848e-07	pos	5.5542	5.6526	5.727	5.5078	5.5972	5.6455	4.057	4.2184	4.3251	4.1041	4.5199	4.0961
pos_3742	metab_3741	Edulisin IV	C19H20O7	HMDB0041196	3.4037	402.155	1.41379	1.28655	0.003122	0.006005	pos	4.6425	4.2786	4.397	5.1319	4.0971	3.6928	3.8959	3.2219	3.1431	3.1448	3.8687	3.1214
pos_3746	metab_3745	1,4,5-Naphthalenetriol	C10H8O3	HMDB0032883	3.41882	177.055	1.08256	0.911588	1.348e-07	2.559e-06	pos	4.6922	4.7944	4.5912	4.7866	4.6661	4.744	5.1239	5.1761	5.1494	5.1928	5.2239	5.1494
pos_3753	metab_3752	5-oxo-7E-decenoic acid	C10H16O3	LMFA01060084	3.43388	185.118	1.10145	0.905856	3.784e-05	0.0001752	pos	4.9532	5.0133	4.9273	5.0135	4.5492	4.8739	5.3938	5.3947	5.4611	5.3964	5.3563	5.3746
pos_3786	metab_3785	Eremopetasinorol	C13H20O2	HMDB0029668	3.53197	253.119	1.30442	1.14047	1.089e-08	3.891e-07	pos	5.3293	5.3375	5.2681	5.3598	5.3711	5.2906	4.5514	4.7233	4.7033	4.6876	4.7738	4.5804
pos_3794	metab_3793	1,2-Bis(4-hydroxyphenyl)-2-propanol	C15H16O3	-	3.54708	245.118	1.28584	0.860683	7.194e-06	4.983e-05	pos	4.2157	4.328	4.0599	4.2791	3.8058	4.1113	4.7527	4.8675	4.7861	4.7987	4.7767	4.8329
pos_3813	metab_3812	(R)-2',4',7-Trihydroxy-3',8-diprenylisoflavan	C25H30O4	HMDB0029793	3.58492	412.245	1.8492	1.32483	7.154e-09	2.848e-07	pos	5.3127	5.4354	5.3216	5.3842	5.2634	5.3877	3.8988	3.9792	4.1764	4.072	4.2801	3.8285
pos_3819	metab_3818	Corticosterone	C21H30O4	LMST02030186;HMDB0001547	3.60758	391.187	1.99875	1.51284	2.672e-07	4.211e-06	pos	4.4648	4.4222	4.8556	4.4948	4.9164	4.4234	2.6477	3.1471	2.9576	3.0507	3.268	3.1596
pos_3845	metab_3844	N1,N10-Dicoumaroylspermidine	C25H31N3O4	HMDB0033469	3.66817	438.24	1.21889	1.21287	0.005216	0.009396	pos	3.8381	4.3501	4.3492	3.842	5.1538	4.2417	3.3605	3.6503	3.6758	3.5711	3.7423	3.2532
pos_3863	metab_3862	Indole-3-carboxaldehyde	C9H7NO	-	3.74478	146.06	1.4758	1.18109	1.638e-09	9.186e-08	pos	5.4046	5.51	5.5371	5.4052	5.2903	5.3751	4.5785	4.5764	4.5594	4.6289	4.6464	4.5453
pos_3891	metab_3890	9-(beta-D-Ribofuranosyl)zeatin	C15H21N5O5	HMDB0030388	3.8278	390.119	2.28817	1.85298	2.201e-06	2.04e-05	pos	4.5942	4.5523	4.8735	4.5302	4.0259	4.119	2.1417	2.5496	2.5856	2.0919	3.0663	1.9734
pos_4204	metab_4203	1,4-Benzothiazine-O-quinonimine	C12H12N2O5S	HMDB0012491	4.74983	338.08	1.58061	0.77694	0.0005798	0.00147	pos	4.1377	4.3639	3.6376	4.1931	3.6581	2.8915	4.8238	4.8891	4.9183	4.951	4.9683	4.9045
pos_4226	metab_4225	Indole-3-ethanol	C10H11NO	-	4.81782	162.092	1.03157	1.10427	3.138e-05	0.0001516	pos	4.5837	4.4387	4.5611	4.5914	4.4482	4.6992	3.9702	4.088	4.1003	4.1226	4.3082	4.1571
pos_4251	metab_4250	Aldosterone	C21H28O5	HMDB0000037;LMST02030026	4.88545	325.176	1.47488	1.1684	3.655e-10	2.876e-08	pos	5.7252	5.8341	5.8096	5.7053	5.6504	5.7472	4.9468	4.9056	4.916	4.9157	4.9867	4.8337
pos_4274	metab_4273	Echinone	C19H20O6	-	4.93042	345.134	1.08627	0.904462	2.108e-05	0.0001116	pos	4.641	4.766	4.5128	4.7324	4.528	4.4245	5.0457	5.0853	5.0092	5.1664	5.2111	5.004
pos_4381	metab_4380	Umbelliprenin	C24H30O3	HMDB0030597	5.20115	411.192	1.58583	1.38362	0.0006445	0.001604	pos	4.067	4.5032	4.1131	4.0566	5.1025	3.8004	3.1192	3.2294	3.5971	3.2782	2.6731	2.639
pos_4382	metab_4381	3,4',5-Biphenyltriol	C12H10O3	HMDB0032713	5.2087	203.071	1.18421	0.889327	1.644e-06	1.64e-05	pos	4.554	4.6705	4.445	4.6228	4.3423	4.4613	5.0238	5.0943	5.0591	5.0958	5.187	5.0088
pos_4386	metab_4385	Niazinin A	C15H21NO6S	HMDB0031942	5.21627	382.07	2.13856	0.64774	1.638e-05	9.257e-05	pos	4.0242	4.2285	3.5784	3.0499	3.1268	2.8021	5.4808	5.5898	5.2642	5.0826	5.4226	5.2834
pos_4412	metab_4411	5-(4-methoxyphenyl)-2-methylpent-1-en-3-one	C13H16O2	HMDB0132944	5.31468	222.149	1.48377	1.28797	4.304e-05	0.0001927	pos	4.255	4.1053	4.1811	4.1943	4.4717	4.2339	3.0585	3.201	3.6258	3.6765	2.88	3.3114
pos_4514	metab_4513	13-Oxo-9,11-tridecadienoic acid	C13H20O3	HMDB0034564;LMFA01060202	5.6774	225.149	1.00379	0.924525	2.665e-05	0.0001335	pos	5.2079	5.2639	5.1193	5.2798	4.9067	5.1663	5.5239	5.604	5.5746	5.6019	5.6206	5.5451
pos_4517	metab_4516	Muramic acid	C9H17NO7	HMDB0003254	5.68493	269.132	1.2123	1.13421	0.0001349	0.0004625	pos	5.0928	4.9612	5.3635	4.7954	5.3056	5.4127	4.571	4.5807	4.484	4.5391	4.5847	4.5119
pos_4528	metab_4527	Amprotropine	C18H29NO3	-	5.7151	308.222	1.49708	1.20139	6.372e-10	4.37e-08	pos	5.171	5.1949	5.1798	5.1241	5.2622	5.0973	4.3719	4.1659	4.3319	4.357	4.3079	4.297
pos_4535	metab_4534	(9R,13R)-1a,1b-dihomo-jasmonic acid	C14H22O3	LMFA02010010	5.73777	239.165	1.13623	0.903391	6.177e-06	4.456e-05	pos	4.9998	5.0797	4.9088	5.0004	4.6663	4.9151	5.385	5.516	5.4483	5.46	5.4859	5.436
pos_4592	metab_4591	Fumonisin B1	C34H59NO15	LMSP01080022;HMDB0034702	5.85067	722.397	2.43042	1.67241	4.127e-10	3.096e-08	pos	5.7521	5.7117	5.7716	5.5397	5.4218	5.5576	3.7463	3.2887	3.2926	3.2842	3.304	3.2698
pos_4595	metab_4594	Bimatoprost	C25H37NO4	HMDB0015041	5.85818	448.307	1.14974	0.908437	2.116e-08	6.294e-07	pos	5.0207	5.0966	4.9654	5.1726	5.0324	5.0125	5.6008	5.5481	5.5353	5.5613	5.5817	5.5243
pos_4600	metab_4599	Malvidin	C17H14O7	LMPK12010004	5.87318	331.082	1.11973	0.922099	0.001398	0.003031	pos	6.6532	6.842	6.4611	6.6695	7.1726	6.2569	7.2249	7.2546	7.2364	7.2535	7.2694	7.2004
pos_4602	metab_4601	Apo-10'-violaxanthal	C27H36O3	HMDB0039018	5.87318	450.297	1.1522	1.11471	8.147e-06	5.489e-05	pos	5.3728	5.3672	5.3005	5.3652	5.5586	5.2781	4.6435	4.9401	4.9712	4.7511	4.7409	4.8791
pos_4642	metab_4641	N-oleoyl glutamic acid	C23H41NO5	LMFA08020088	5.93317	412.307	1.18077	1.1097	6.567e-07	8.278e-06	pos	5.4527	5.4152	5.4872	5.3162	5.3007	5.5012	4.8321	4.8894	4.8179	4.8288	5.0373	4.8541
pos_4654	metab_4653	5,7-dihydroxy-2-(3-hydroxyphenyl)-3,6-dimethoxy-4H-chromen-4-one	C17H14O7	HMDB0130273	5.94813	678.175	1.31894	0.860379	0.006508	0.01139	pos	5.4877	5.8492	5.4865	5.5659	5.6182	4.1234	6.1228	6.1978	6.2482	6.2521	6.324	6.1997
pos_4670	metab_4669	4-Hydroxy-5-(3',4',5'-trihydroxyphenyl)-valeric acid-O-methyl-O-glucuronide	C18H24O13	HMDB0059970	5.97063	471.112	1.16891	0.864388	0.01694	0.02654	pos	4.614	5.3445	4.7438	3.8047	5.3553	4.6698	5.3724	5.3528	5.4752	5.3607	5.3737	6.0723
pos_5070	metab_5069	PA(20:3(8Z,11Z,14Z)/0:0)	C23H41O7P	LMGP10050028	6.60532	461.266	1.70021	1.39857	0.004867	0.008851	pos	5.348	4.9142	5.1308	4.949	5.8052	4.3392	3.9454	4.2339	3.7498	1.9943	4.3411	3.5308
pos_5186	metab_5185	L-Thyronine	C15H15NO4	HMDB0000667	6.91283	569.185	1.68905	1.3269	3.785e-05	0.0001752	pos	4.9938	4.8266	4.764	4.8524	4.9058	4.9562	4.2204	4.009	3.2706	3.4	3.2819	3.9001
pos_5226	metab_5225	PC(14:0/22:5(4Z,7Z,10Z,13Z,16Z))	C44H78NO8P	HMDB0007890;LMGP01012130	7.03287	802.537	1.48598	1.29387	0.001654	0.003487	pos	4.4401	4.5196	4.07	4.2009	5.486	5.2865	3.9654	3.5355	3.5395	3.5311	3.5508	3.5167
pos_5231	metab_5230	SM(d18:0/18:0)	C41H85N2O6P	HMDB0012087;LMSP03010020	7.05537	777.587	1.90613	0.71755	2.434e-06	2.2e-05	pos	3.8871	3.5271	3.9037	4.2273	3.3858	3.4912	5.3298	5.3488	5.1248	4.8604	5.3848	5.1972
pos_5256	metab_5255	DG(11M3/9D3/0:0)	C40H66O7	HMDB0116393	7.17717	623.462	1.9835	1.36576	3.543e-06	2.926e-05	pos	5.7893	6.0102	5.8058	5.9675	6.4533	6.1148	4.9915	4.5191	4.2124	4.1401	4.027	4.5674
pos_5417	metab_5416	1-(4Z,7Z,10Z,13Z,16Z,19Z-docosahexaenoyl)-glycero-3-phosphate	C25H39O7P	LMGP10050019;HMDB0062307	8.28617	500.276	1.83872	1.44242	6.698e-05	0.0002698	pos	4.8069	4.6908	4.4854	4.5721	5.619	4.385	3.9492	3.1715	3.1754	3.167	3.1868	3.1526
pos_5983	metab_5982	7-Aminonitrazepam	C15H13N3O	HMDB0041819	7.638	541.177	1.95022	1.45752	2.102e-06	1.969e-05	pos	5.4796	4.7847	4.3279	4.7554	4.7267	5.0571	3.3224	3.3336	3.3376	3.3292	3.3489	3.3148
pos_6056	metab_6055	PE(16:1(9Z)/14:1(9Z))	C35H66NO8P	LMGP02010517;HMDB0008954	7.33575	642.448	1.50275	0.824055	0.001544	0.003294	pos	5.0869	4.5715	3.9417	5.0464	5.2247	4.3681	6.136	5.6298	5.913	5.4466	5.4125	5.7329
pos_6087	metab_6086	DG(11D3/11D5/0:0)	C45H76O7	HMDB0116370	7.2147	761.592	1.66461	1.30314	0.0002891	0.0008419	pos	5.4847	4.754	5.8468	4.7951	5.3009	4.9788	3.7789	3.9521	4.1078	3.5969	3.901	4.5748
pos_6089	metab_6088	13-heptadecyn-1-ol	C17H32O	HMDB0013813	7.2147	253.253	1.3692	1.33485	0.006497	0.01138	pos	3.4134	4.2882	4.0197	4.2027	2.8999	3.9912	2.8152	3.6875	2.745	2.5918	2.611	2.6456
pos_6102	metab_6101	PS(18:4(6Z,9Z,12Z,15Z)/14:1(9Z))	C38H64NO10P	HMDB0112486;LMGP03010428	7.18467	748.413	1.4489	1.18901	7.258e-05	0.0002866	pos	5.8968	5.6013	5.6645	5.6273	6.1768	5.5675	5.1239	4.6071	5.1207	4.5482	4.7228	4.9252
pos_6155	metab_6154	10-Oxo-11-octadecen-13-olide	C18H30O3	HMDB0029786	7.04787	295.227	1.6233	1.38146	0.001334	0.002913	pos	4.3576	4.4911	4.3208	4.3117	4.6719	4.4848	3.6048	3.4177	2.9077	1.9909	3.7387	3.6268
pos_6190	metab_6189	Gibberellin A123	C20H28O6	HMDB0036944	6.96533	403.153	1.57644	1.21854	1.492e-06	1.526e-05	pos	5.6694	5.6057	5.4714	5.6516	5.5527	5.4023	4.4988	4.4085	4.9209	4.4124	4.7392	4.3928
pos_6191	metab_6190	LysoPC(18:1(9Z))	C26H52NO7P	HMDB0002815	6.96533	544.338	1.59576	1.29557	0.0004729	0.00125	pos	5.2538	4.9098	5.002	4.9012	5.6515	4.4747	4.5091	4.1721	3.4765	3.5825	3.799	3.7636
pos_6200	metab_6199	PA(10:0/i-18:0)	C31H61O8P	HMDB0115617	6.95785	625.445	1.92007	1.38833	1.165e-05	7.131e-05	pos	5.3982	5.1734	5.691	4.84	5.1072	5.3432	3.697	3.9458	3.9387	3.1358	4.1009	3.9069
pos_6317	metab_6316	11alpha-Hemiglutaryloxy-1,25-dihydroxyvitamin D3	C33H52O6	LMST03020617	6.7552	545.382	1.80527	1.38944	0.0002969	0.0008592	pos	5.0019	4.9798	5.2687	5.0932	4.9353	5.1826	4.2959	4.3324	3.4555	2.6313	3.4876	3.7241
pos_6328	metab_6327	DG(10:0/17:0/0:0)	C30H58O5	HMDB0092987	6.7477	521.418	1.24116	1.15153	0.0009591	0.002225	pos	5.3823	5.3107	5.7202	5.2177	5.413	5.2847	4.9958	5.004	4.6657	4.1806	4.4042	4.825
pos_6340	metab_6339	2,3-dihydroxy-1-(4-hydroxy-3-methoxyphenyl)-propan-1-one	C10H12O5	-	6.7477	177.055	1.60509	0.782789	1.596e-05	9.068e-05	pos	4.0013	3.3484	3.4536	4.0188	3.9343	3.9506	5.0497	4.928	4.8297	4.6758	4.6856	4.8375
pos_6383	metab_6382	LysoPE(0:0/22:1(13Z))	C27H54NO7P	LMGP02050055;HMDB0011491	6.70272	580.337	1.50073	1.30723	0.005083	0.009189	pos	4.2962	4.8421	5.6897	4.5733	4.1413	4.1027	3.4677	3.1426	3.5735	3.4015	4.357	3.2062
pos_6424	metab_6423	Sorbitan stearate	C24H46O6	HMDB0029888;LMFA07011020	6.64273	469.289	1.36386	1.14531	5.514e-07	7.24e-06	pos	5.757	5.8574	5.5899	5.9299	5.7758	5.8988	5.1418	5.0894	5.0539	4.9231	5.2026	4.9805
pos_6440	metab_6439	Sorbitan oleate	C24H44O6	LMFA07011018;HMDB0029886	6.62028	467.273	1.83487	1.295	8.931e-06	5.886e-05	pos	5.8767	5.9354	5.88	6.0758	5.6747	5.9595	4.6451	4.5091	4.8267	4.3741	5.0309	3.9512
pos_6454	metab_6453	LysoPC(20:1(11Z))	C28H56NO7P	HMDB0010391	6.60532	572.369	2.22587	1.71741	0.0004145	0.001126	pos	5.5829	5.1187	5.3188	5.0051	6.0361	5.0291	4.002	3.8576	3.6274	3.4466	1.8902	1.8599
pos_6558	metab_6557	Tyromycic acid	C30H44O3	HMDB0035888	6.47817	943.616	2.28512	1.71462	9.22e-06	6.021e-05	pos	5.6684	4.506	4.8201	4.7021	6.1399	4.9163	2.9799	2.9911	2.995	2.9867	3.0064	2.9723
pos_6572	metab_6571	LysoPE(18:1(11Z)/0:0)	C23H46NO7P	HMDB0011505;LMGP02050064	6.47072	524.273	1.27258	1.11638	4.692e-05	0.0002062	pos	6.6046	6.4242	6.2647	6.4608	6.4606	6.6369	6.0034	5.7529	5.9456	5.5015	5.9582	5.6394
pos_6590	metab_6589	Physapubenolide	C30H40O8	LMST01160015;HMDB0033976	6.45583	551.266	1.0854	0.913088	0.0001148	0.000408	pos	5.3749	5.3329	5.3648	5.2511	5.5018	5.5726	6.0502	5.7441	5.7872	5.7573	6.1269	6.0161
pos_6616	metab_6615	Hericenone D	C37H58O6	HMDB0039139	6.43345	631.455	1.02311	1.0742	5.045e-05	0.0002178	pos	6.3282	6.5388	6.3533	6.3255	6.6767	6.4304	6.1384	6.0099	5.9209	5.9331	6.0168	5.9619
pos_6618	metab_6617	7,8-Dihydrovomifoliol 9-[rhamnosyl-(1->6)-glucoside]	C25H42O12	HMDB0029770	6.43345	567.297	1.58384	1.18256	1.3e-06	1.382e-05	pos	6.3261	6.3524	6.425	6.1076	6.495	6.305	5.1927	5.3593	5.3798	5.2788	5.7214	5.2098
pos_6628	metab_6627	Phosphocholine	C5H14NO4P	-	6.43345	184.073	1.85286	1.39777	0.0004571	0.001217	pos	5.3869	5.0133	5.4821	4.9993	5.6104	5.0905	4.4915	4.0278	4.0697	2.9372	4.1478	2.9228
pos_6651	metab_6650	LysoPA(P-16:0e/0:0)	C19H39O6P	HMDB0011154	6.41105	436.283	1.35876	1.14204	0.0003067	0.0008809	pos	6.2828	6.7161	6.8575	6.0217	6.3971	6.1273	5.7933	5.6159	5.6347	5.5622	5.679	5.3369
pos_6697	metab_6696	PA(20:5(5Z,8Z,11Z,14Z,17Z)/0:0)	C23H37O7P	LMGP10050033	6.37375	457.233	2.13716	1.59203	0.001042	0.002381	pos	5.7836	5.4021	5.3726	5.4096	6.0527	5.5535	4.5738	4.154	4.157	2.1495	3.9224	2.1352
pos_6711	metab_6710	APC	C33H38N4O8	HMDB0060661	6.35882	583.256	2.10559	0.687023	2.566e-07	4.099e-06	pos	3.7791	4.3208	3.5342	3.5813	3.9043	3.5618	5.5837	5.358	5.3906	5.3121	5.6424	5.7251
pos_6787	metab_6786	7,12-Dihydroxy-3,11,15,23-tetraoxolanost-8-en-26-oic acid	C30H42O8	HMDB0033023	6.29907	553.282	1.56234	0.826554	4.29e-05	0.0001922	pos	4.7879	4.7702	4.1551	4.7598	5.1545	4.5368	5.8563	5.609	5.6438	5.5525	5.6244	5.7902
pos_6824	metab_6823	Scytonemin	C36H20N2O4	-	6.2692	545.151	1.4771	0.80365	0.00759	0.01304	pos	3.9045	5.1415	3.8776	3.9247	5.3985	3.9052	5.1116	5.2102	5.4991	5.376	5.31	6.0396
pos_6833	metab_6832	6-keto Testosterone Enanthate	C26H38O4	-	6.26173	415.283	1.04396	0.930974	4.937e-06	3.758e-05	pos	5.8079	6.0162	5.6701	5.8043	5.7919	5.7884	6.1858	6.2933	6.2412	6.2404	6.2148	6.2888
pos_6891	metab_6890	2-amino-octadecanoic acid	C18H37NO2	LMFA01100009	6.22437	300.29	1.56267	0.814938	1.921e-07	3.322e-06	pos	4.2428	3.9851	4.0757	4.3854	4.1454	4.238	5.139	5.013	5.3224	4.9965	5.1108	5.1883
pos_6918	metab_6917	Ciliatin B	C21H20O6	LMPK12110797	6.20197	369.134	1.42788	1.24739	0.0006184	0.00155	pos	4.455	4.8705	4.6248	4.4844	5.2541	4.9923	4.332	4.0501	3.8491	3.4201	3.4399	3.9007
pos_6943	metab_6942	Isoglobotriaose	C19H34O15	HMDB0006598	6.17958	547.166	1.39822	0.803844	0.01335	0.02148	pos	3.6091	4.7235	3.5821	3.6292	5.186	3.6098	4.87	4.6537	5.1809	5.0569	4.7873	5.7345
pos_6989	metab_6988	9,10-DiHODE	C18H32O4	HMDB0010221	6.14228	330.264	1.04307	0.928492	4.892e-05	0.0002129	pos	5.8111	5.9532	5.6402	5.9634	5.899	5.7931	6.2449	6.4056	6.1057	6.2932	6.344	6.3642
pos_7240	metab_7239	Beta-Citraurinene	C30H42O	HMDB0035686	6.00053	460.354	1.74681	0.766845	8.022e-05	0.0003092	pos	4.3592	4.3683	4.3375	3.4309	4.4776	4.8373	5.5827	5.4498	5.5098	5.5601	5.5795	5.9787
pos_7241	metab_7240	3-O-Methylrosmarinic acid	C19H18O8	HMDB0041667	6.00053	375.108	1.15995	0.906234	5.048e-05	0.0002178	pos	5.5006	5.5325	5.2037	5.6893	5.1768	5.429	5.9834	6.0236	5.9434	5.9378	6.0472	5.9637
pos_7244	metab_7243	MG(0:0/15:0/0:0)	C18H36O4	HMDB0011532	6.00053	334.296	1.01886	0.889723	0.02738	0.04075	pos	5.8707	5.1114	4.3655	4.6586	4.744	4.3918	5.464	5.4257	5.4364	5.5006	5.35	5.5764
pos_7286	metab_7285	Alpha-dihydroartemisinin	C15H24O5	HMDB0060593	5.97812	302.197	1.45538	1.35499	0.01398	0.02237	pos	4.4514	4.5169	3.8572	4.5361	4.5348	4.5097	3.9006	2.382	3.6513	3.5949	4.1083	1.8495
pos_7302	metab_7301	N-stearoyl glutamic acid	C23H43NO5	LMFA08020090	5.96315	414.322	1.17706	1.11583	3.599e-05	0.0001688	pos	5.3939	5.315	5.4708	5.1924	5.2898	5.6458	4.843	4.87	4.6335	4.7613	4.9209	4.9284
pos_7382	metab_7381	3-phenyllactic acid	C9H10O3	-	5.88817	131.049	1.057	0.914302	7.334e-07	8.968e-06	pos	4.7722	4.826	4.6835	4.831	4.6526	4.846	5.1819	5.2009	5.2143	5.2408	5.3133	5.1429
pos_7396	metab_7395	Lucidenic acid M	C27H42O6	HMDB0035973	5.87318	504.333	1.16738	0.911827	1.712e-06	1.69e-05	pos	5.5883	5.6387	5.4741	5.8221	5.4711	5.6357	6.1368	6.1671	6.0993	6.1634	6.1865	6.1281
pos_7397	metab_7396	Vamonolide	C28H40O6	HMDB0037379	5.87318	490.317	1.08555	0.908756	6.384e-05	0.0002597	pos	4.949	5.0059	4.7115	5.1781	4.7413	4.9943	5.3682	5.4849	5.3644	5.4378	5.4936	5.4031
pos_7501	metab_7500	4-hydroxy-5-(2,4,5-trihydroxyphenyl)pentanoic acid	C11H14O6	HMDB0128185	5.73777	523.125	1.16504	0.893719	2.343e-06	2.138e-05	pos	4.5374	4.5938	4.263	4.4431	4.5935	4.4606	4.9834	5.114	5.0165	5.0212	4.9532	5.0011
pos_7520	metab_7519	3a,21-Dihydroxy-5b-pregnane-11,20-dione	C21H32O4	LMST02030199;HMDB0006755	5.70002	390.265	1.18006	0.898999	8.521e-06	5.675e-05	pos	4.945	5.0334	4.8981	5.2921	4.8684	5.137	5.634	5.6032	5.5195	5.6127	5.6126	5.5817
pos_7557	metab_7556	Erysonine	C17H19NO3	-	5.63967	286.144	2.20109	1.64417	1.633e-05	9.232e-05	pos	5.0854	5.1725	5.1628	4.9956	5.0691	5.0662	3.2544	1.8525	3.3389	3.3656	3.6293	3.1399
pos_7565	metab_7564	Epithienamycin B	C13H16N2O5S	-	5.62458	313.082	1.69017	0.652413	4.96e-06	3.772e-05	pos	2.0034	2.3267	1.648	2.3675	2.0945	2.3737	3.0608	3.4238	3.3747	3.1554	3.3235	3.3033
pos_7577	metab_7576	Isomugineic acid	C12H20N2O8	HMDB0033555	5.59433	365.091	1.64561	0.811862	7.066e-06	4.915e-05	pos	4.8617	5.0466	4.592	4.9439	4.4295	4.2974	5.6123	5.7965	5.7978	5.7901	5.8897	5.8139
pos_7622	metab_7621	Isoiriskashmirianin	C18H14O7	LMPK12050370	5.51127	343.082	1.28215	0.864589	0.0001217	0.0004272	pos	4.2896	4.4638	4.1693	4.7536	4.5791	4.2149	5.0654	4.9975	4.9953	5.3804	5.2092	4.9698
pos_7646	metab_7645	Sinapic acid	C11H12O5	HMDB0032616	5.43567	225.076	1.13922	0.893519	2.911e-06	2.533e-05	pos	4.4345	4.536	4.3514	4.5148	4.2534	4.5416	4.9287	5.0174	4.905	4.9504	5.0963	4.9095
pos_7652	metab_7651	5-Acetyl-2,3-dihydro-1H-pyrrolizine	C9H11NO	HMDB0040051	5.42055	150.092	1.28834	1.12635	6.097e-11	7.859e-09	pos	5.5888	5.6956	5.7058	5.6279	5.5997	5.6926	5.0136	4.9944	5.0244	5.031	5.0209	5.0247
pos_7708	metab_7707	Simmondsin 2'-ferulate	C26H33NO12	HMDB0035475	5.24653	574.186	1.30699	0.881878	0.0005879	0.001487	pos	5.7795	5.9701	5.693	5.9624	5.6419	4.9959	6.3063	6.398	6.4233	6.4872	6.6363	6.354
pos_7720	metab_7719	Inosine 2',3'-cyclic phosphate	C10H11N4O7P	HMDB0011680	5.22383	331.046	1.60284	0.790476	3.591e-06	2.953e-05	pos	3.9388	4.1482	3.7029	3.9039	3.8498	3.3633	4.8075	4.8623	4.9063	4.7489	4.7992	4.8546
pos_7799	metab_7798	5-(3-methoxyphenyl)-4-(sulfooxy)pentanoic acid	C12H16O7S	HMDB0127785	5.05017	337.096	1.64622	0.817303	1.19e-05	7.239e-05	pos	5.045	5.234	4.8489	5.2356	4.6073	4.4492	5.8648	6.0571	6.019	5.9651	6.0651	6.0257
pos_7823	metab_7822	Xanthotoxol glucoside	C17H16O9	HMDB0038626	5.01262	329.066	1.09815	0.905222	1.184e-05	7.217e-05	pos	4.5309	4.8016	4.4207	4.5628	4.7306	4.5171	5.0697	5.0201	5.0733	5.1054	5.1195	5.0636
pos_7841	metab_7840	Prostaglandin lactone-diol	C15H24O4	HMDB0240213	4.9902	291.158	1.00502	0.89971	0.001079	0.002453	pos	4.1411	4.3558	3.759	3.988	3.8623	4.0636	4.3421	4.4151	4.553	4.5266	4.3754	4.6496
pos_7869	metab_7868	Vanillic acid-4-O-glucuronide	C15H18O9	HMDB0060024	4.96038	307.081	1.40899	0.851576	1.084e-05	6.752e-05	pos	4.67	4.8288	4.3871	4.77	4.5121	4.2324	5.2443	5.4151	5.3407	5.4315	5.4017	5.3443
pos_7883	metab_7882	Silidianin	C25H24O10	HMDB0030584	4.93042	526.172	1.12805	0.900707	3.385e-05	0.0001609	pos	4.5339	4.9531	4.6428	4.6738	4.8214	4.6769	5.3128	5.0596	5.2135	5.3508	5.2725	5.2113
pos_7951	metab_7950	Muzanzagenin	C27H38O5	HMDB0032601	4.84798	443.276	1.25476	1.17094	0.0004293	0.001157	pos	4.3765	4.7112	4.6587	5.0234	4.3977	5.0707	4.013	3.9825	3.8865	3.9494	4.2839	3.9972
pos_8016	metab_8015	Alpha-Aminodiphenylacetic acid	C14H13NO2	-	4.72715	228.102	1.00979	0.896995	0.000174	0.0005641	pos	3.9779	4.0041	3.7854	3.98	3.6796	4.0321	4.4325	4.2891	4.4251	4.4009	4.4726	4.1368
pos_8054	metab_8053	11b,17a,21-Trihydroxypreg-nenolone	C21H32O5	HMDB0006760	4.64432	406.26	1.31588	0.870718	3.342e-06	2.81e-05	pos	4.718	4.7925	4.702	4.9059	4.4016	4.8456	5.4836	5.3755	5.3902	5.4967	5.4685	5.3667
pos_8128	metab_8127	7-hydroxy-3-phenyl-3,4-dihydro-2H-1-benzopyran-4-one	C15H12O3	HMDB0130494	4.53867	258.113	2.36404	1.74868	1.608e-09	9.059e-08	pos	4.9787	4.9667	5.252	4.6742	4.7516	5.1453	2.805	2.9247	2.6115	2.9493	2.8541	2.8767
pos_8131	metab_8130	Small bacteriocin	C18H31NO4	HMDB0033503	4.53112	348.218	1.10419	0.912311	1.119e-05	6.917e-05	pos	5.1651	5.2451	5.1016	5.4042	4.996	5.2987	5.732	5.6965	5.6342	5.687	5.7658	5.6953
pos_8136	metab_8135	N-(1-Deoxy-1-fructosyl)serine	C9H17NO8	HMDB0037842	4.52355	285.127	1.45131	1.18467	1.438e-05	8.381e-05	pos	5.3836	5.2676	5.6237	4.9618	5.4998	5.6315	4.4784	4.5343	4.6249	4.5765	4.6319	4.4766
pos_8155	metab_8154	1-[(5-Amino-5-carboxypentyl)amino]-1-deoxyfructose	C12H24N2O7	HMDB0034879	4.47825	639.304	1.83745	1.42008	3.014e-06	2.605e-05	pos	4.7487	4.8051	4.8714	4.6206	4.7141	3.9031	3.2287	3.24	3.2439	3.2356	3.3126	3.2211
pos_8158	metab_8157	6-(Methylthio)hexyl glucosinolate	C14H27NO9S3	HMDB0038409	4.4707	467.122	2.26609	0.475271	0.002673	0.00526	pos	2.9369	3.4247	3.384	0.4142	0.3417	3.6847	5.565	4.4993	4.9791	4.4909	5.1902	5.1173
pos_8175	metab_8174	Piperalol	C15H24O3	HMDB0035767	4.44053	291.134	2.79907	2.95681	4.157e-09	1.843e-07	pos	4.4601	4.4926	4.6381	4.4288	4.3932	4.6942	1.4455	1.9582	0.871	1.4736	1.7381	1.6829
pos_8238	metab_8237	L-Proline	C5H9NO2	HMDB0000162	4.34247	116.071	1.04738	1.09018	6.223e-07	7.927e-06	pos	5.0881	5.0337	5.2048	5.0694	5.1823	5.2525	4.6979	4.6882	4.723	4.703	4.7826	4.6861
pos_8270	metab_8269	Cis,trans-5'-Hydroxythalidomide	C13H10N2O5	HMDB0013870	4.30483	257.056	1.0612	0.904762	5.793e-05	0.0002416	pos	4.2804	4.4781	4.1634	4.4213	4.4412	4.2057	4.8079	4.9512	4.7956	4.7898	4.6276	4.7582
pos_8343	metab_8342	Salicin	C13H18O7	HMDB0003546	4.18423	636.223	1.40549	0.837764	0.0006484	0.001612	pos	4.7522	4.9257	4.6219	4.8907	4.4643	3.7661	5.3323	5.4936	5.4288	5.4269	5.664	5.3851
pos_8376	metab_8375	Propylene glycol alginate	C17H28O13	HMDB0039860	4.13162	485.125	1.47191	0.836092	0.0001086	0.0003909	pos	4.4907	5.0914	4.2286	4.3518	4.9403	4.4745	5.5698	5.649	5.4246	5.358	5.4348	5.5436
pos_8398	metab_8397	Demeclocycline	C21H21ClN2O8	HMDB0014756	4.07867	465.107	2.19208	0.557597	0.0002537	0.00076	pos	2.4955	2.9819	2.7408	1.243	2.8238	3.9197	5.4449	4.3561	4.8746	4.4718	5.0027	4.9122
pos_8419	metab_8418	4-Dimethylamino-L-phenylalanine	C11H16N2O2	-	4.04837	209.129	1.62798	1.28103	4.045e-07	5.739e-06	pos	4.8698	4.8465	4.8793	4.7447	4.7138	4.7983	4.1156	3.66	3.871	3.6248	3.5204	3.733
pos_8435	metab_8434	7-Hydroxyterpineol 8-glucoside	C16H28O7	HMDB0033019	4.0105	374.218	1.42156	0.839342	0.0002885	0.0008405	pos	4.6924	4.5063	4.2466	5.1315	4.5504	4.1118	5.5822	5.2264	5.4233	5.5019	5.5128	5.2061
pos_8447	metab_8446	N1,N10-Diferuloylspermidine	C27H35N3O6	HMDB0033471	3.98025	498.261	1.81474	1.39211	1.415e-05	8.283e-05	pos	4.3831	5.0281	4.6865	4.2875	5.2577	5.1577	3.3469	3.3639	3.3993	3.6164	3.5284	3.4339
pos_8494	metab_8493	Astin I	C25H34ClN5O7	HMDB0041419	3.88942	590.18	1.54595	0.816092	0.001239	0.002739	pos	5.0096	5.2974	4.9293	5.2285	4.8295	3.6712	5.8039	5.8833	5.8919	5.9652	6.0469	5.9044
pos_8495	metab_8494	HAEMATOXYLONE, TETRAMETHYL-	C20H20O7	-	3.88942	373.129	1.28594	0.870597	4.229e-06	3.347e-05	pos	4.5136	4.6855	4.4169	4.6238	4.3415	4.2634	5.0483	5.1237	5.1229	5.1549	5.2803	5.101
pos_8503	metab_8502	Benzenemethanol, 2-(2-hydroxypropoxy)-3-methyl-	C11H16O3	-	3.88187	197.118	1.02206	0.916915	6.29e-06	4.51e-05	pos	4.6426	4.7687	4.5039	4.7183	4.5247	4.5215	4.9753	5.0759	5.0162	5.0557	5.0521	5.012
pos_8517	metab_8516	Riboflavin	C17H20N4O6	HMDB0000244	3.84407	341.127	1.34488	1.27165	0.008961	0.01508	pos	5.0244	4.6837	4.9375	4.6468	4.2701	3.4025	4.2912	3.5268	3.1988	3.6475	3.3865	3.1552
pos_8543	metab_8542	N-(3S-hydroxydecanoyl)-L-serine	C13H25NO5	LMFA00000002	3.79005	276.181	1.04131	0.911472	7.265e-05	0.0002868	pos	4.7932	4.8832	4.6613	4.9352	4.495	4.8312	5.1705	5.2288	5.2325	5.2325	5.3535	5.1649
pos_8544	metab_8543	(S)-(-)-Perillyl alcohol	C10H16O	-	3.79005	135.117	1.47616	1.15865	6.996e-10	4.783e-08	pos	6.1165	6.0849	6.1043	5.9821	5.9355	6.0593	5.1433	5.2339	5.2487	5.2044	5.2982	5.1829
pos_8581	metab_8580	3-Ethyltoluene	C9H12	-	3.73727	121.102	1.18236	1.10213	1.275e-07	2.452e-06	pos	5.8382	5.7675	5.8708	5.6989	5.7	5.8264	5.1295	5.2912	5.2353	5.2439	5.3323	5.2567
pos_8608	metab_8607	N-lactoyl-Tryptophan	C14H16N2O4	HMDB0062178	3.68447	241.098	1.09426	0.893645	8.828e-06	5.828e-05	pos	4.1029	4.1587	4.0572	3.9164	4.1565	4.1586	4.7069	4.7038	4.5977	4.4699	4.4709	4.5236
pos_8652	metab_8651	Cytochalasin Opho	C28H37NO4	HMDB0035366	3.60003	496.246	2.37061	1.88962	2.171e-05	0.000114	pos	4.5844	5.081	4.9138	4.7005	5.2601	4.94	2.9903	2.0256	1.4091	3.2445	2.9706	2.9625
pos_8666	metab_8665	Methionyl-Asparagine	C9H17N3O4S	HMDB0028968	3.56978	286.085	1.69363	1.38147	7.214e-05	0.0002851	pos	4.289	4.4626	4.6228	4.3007	3.9089	4.3584	3.5455	3.5593	3.2671	2.7261	2.9714	2.7117
pos_8704	metab_8703	Fisetin 8-C-glucoside	C21H20O11	LMPK12111554	3.5017	449.109	1.29984	0.876366	1.037e-05	6.545e-05	pos	4.8295	5.0372	4.5386	5.008	4.7215	4.7457	5.5099	5.4218	5.5528	5.455	5.6119	5.4012
pos_8715	metab_8714	DIPROTIN A	C17H31N3O4	-	3.48655	342.239	1.42124	1.17991	1.693e-06	1.675e-05	pos	5.1778	5.0925	5.1745	5.3433	5.0634	5.1595	4.4297	4.5026	4.2226	4.4653	4.5369	4.12
pos_8739	metab_8738	Indole-3-carboxylic acid	C9H7NO2	HMDB0003320	3.44888	144.045	2.3362	1.88338	8.029e-08	1.725e-06	pos	4.2854	4.457	4.9145	4.469	4.4789	4.5246	3.0424	2.2734	2.2774	2.269	2.2887	2.2547
pos_8747	metab_8746	6-Formylumbelliferone	C10H6O4	HMDB0039147	3.43388	208.061	1.14426	0.900129	1.467e-05	8.496e-05	pos	4.9492	4.9911	4.7459	4.9948	4.6113	4.963	5.335	5.4289	5.4041	5.4365	5.512	5.388
pos_8751	metab_8750	Isatin	C8H5NO2	-	3.42637	148.039	1.10373	0.896422	5.311e-06	3.965e-05	pos	4.3224	4.3762	4.1515	4.4022	4.1037	4.3503	4.693	4.7884	4.766	4.7951	4.8742	4.7578
pos_8764	metab_8763	P-Hydroxyphenobarbital	C12H12N2O4	HMDB0060537	3.4037	213.066	1.17168	0.888398	1.977e-07	3.384e-06	pos	4.225	4.3531	4.067	4.2328	4.2887	4.1939	4.7869	4.8126	4.73	4.7043	4.7691	4.7464
pos_8789	metab_8788	L,L-Cyclo(leucylprolyl)	C11H18N2O2	HMDB0034276	3.36583	211.145	1.12052	1.10377	1.161e-06	1.274e-05	pos	5.1436	5.1707	5.3854	5.1382	5.0922	5.1492	4.6737	4.6945	4.7105	4.6658	4.7798	4.6345
pos_8802	metab_8801	Codonopsine	C14H21NO4	-	3.34307	268.155	1.13357	0.896819	3.292e-06	2.778e-05	pos	4.5281	4.641	4.4597	4.6187	4.2765	4.5399	5.0033	4.9947	5.0211	5.0465	5.1	5.0116
pos_8810	metab_8809	Formylfusarochromanone	C16H20N2O5	HMDB0038970	3.32792	303.135	1.01558	1.0822	1.715e-06	1.691e-05	pos	5.2435	5.2898	5.3265	5.2115	5.1805	5.342	4.7763	4.8823	4.8297	4.9043	4.9864	4.8183
pos_8832	metab_8831	Piperoic acid	C22H30O4	HMDB0040619	3.29013	403.187	2.57451	1.90233	2.421e-08	6.943e-07	pos	5.2994	5.5901	5.5618	5.215	5.2578	5.4475	2.5195	2.5307	2.9253	2.5263	3.3729	3.1433
pos_8862	metab_8861	2,6,7-Trihydroxy-9-methylxanthen-3-one	C14H10O5	-	3.25998	259.061	1.58712	0.778818	0.0001391	0.0004724	pos	4.0051	4.1996	3.0635	3.9989	3.6446	3.5438	4.6148	4.8557	4.7984	4.8511	5.0211	4.6929
pos_8887	metab_8886	4-Hydroxy tolbutamide	C12H18N2O4S	HMDB0006408	3.22217	304.13	1.74364	1.30849	3.767e-08	9.656e-07	pos	4.8888	4.9466	4.9406	4.8121	4.7748	5.2322	3.7767	3.8367	3.7668	3.78	3.8779	3.5818
pos_8906	metab_8905	Indoleacetaldehyde	C10H9NO	HMDB0001190	3.19195	160.076	1.28708	1.15954	1.494e-06	1.526e-05	pos	4.8925	4.9369	4.8427	4.7955	5.0689	4.5913	4.2015	4.2067	4.1461	4.1867	4.2261	4.1579
pos_8916	metab_8915	Wistin	C23H24O10	HMDB0030869	3.16925	524.155	2.29759	1.79375	3.237e-05	0.0001551	pos	5.2122	4.8344	5.7096	4.8751	4.6842	3.9586	2.3238	2.335	2.8199	3.3321	3.1913	2.3162
pos_8940	metab_8939	(R)-S-lactoylglutathionate(1-)	C13H21N3O8S	HMDB0062624	3.12393	362.101	2.49635	2.50179	0.003405	0.00649	pos	5.314	4.9453	5.7273	4.9296	4.6711	3.6975	3.8172	3.4768	0.3648	0.3601	3.338	0.352
pos_9011	metab_9010	Glucopyranosylmoranoline	C12H23NO9	HMDB0059718	2.99457	343.169	1.27761	1.16325	1.77e-05	9.796e-05	pos	4.6335	4.7369	4.9951	4.5955	4.5426	4.7122	3.9862	3.8704	4.1253	4.2562	4.0732	3.9481
pos_9022	metab_9021	ETHYL SYRINGATE	C11H14O5	-	2.987	227.092	1.23576	0.896598	7.41e-06	5.096e-05	pos	5.3975	5.537	5.2101	5.4565	5.2568	5.0867	5.8852	5.9516	5.8889	5.9542	6.0404	5.9087
pos_9025	metab_9024	N-butylformamide	C5H11NO	HMDB0062600	2.987	140.047	1.21172	0.866023	1.289e-05	7.699e-05	pos	3.9297	4.0857	3.7684	3.9834	3.7776	3.6115	4.3854	4.4788	4.4043	4.4785	4.5674	4.421
pos_9030	metab_9029	Apterin	C20H24O10	HMDB0034231	2.97183	463.098	1.68805	1.34465	0.00027	0.0007978	pos	4.8624	4.0362	4.8247	4.5061	5.2957	5.4808	3.4349	3.5831	3.7282	3.8367	3.3572	3.6289
pos_9036	metab_9035	N-lactoyl-phenylalanine	C12H15NO4	HMDB0062175	2.96427	238.108	1.13964	1.11818	6.065e-08	1.383e-06	pos	4.7099	4.7754	4.7724	4.7082	4.594	4.7103	4.2045	4.2251	4.208	4.1913	4.3123	4.1432
pos_9049	metab_9048	Spenolimycin	C15H26N2O7	-	2.94153	347.183	1.2506	1.21125	0.01646	0.02587	pos	4.7938	4.4907	5.5401	3.7022	4.035	4.9601	3.6673	3.9035	3.8133	3.8548	3.9582	3.5257
pos_9056	metab_9055	Chlortetracycline	C22H23ClN2O8	LMPK07000004	2.93395	479.122	2.23736	0.566921	6.722e-06	4.738e-05	pos	2.6893	2.7258	2.6624	2.7094	2.5848	2.69	5.0967	3.7816	4.7452	4.4458	5.504	4.7612
pos_9057	metab_9056	Isopentenyladenine-9-N-glucoside	C17H25N5O4	HMDB0012240	2.93395	364.199	1.54356	1.22807	8.184e-09	3.132e-07	pos	4.7977	4.9351	4.9466	4.8343	4.9283	4.959	3.9387	4.0345	4.0067	3.8825	4.1772	3.902
pos_9058	metab_9057	Tyrosyl-Lysine	C15H23N3O4	HMDB0029110	2.93395	274.156	2.03999	1.41467	3.295e-10	2.742e-08	pos	5.3594	5.468	5.4812	5.3236	5.4391	5.4522	3.6588	3.8559	3.9986	3.7236	4.0097	3.748
pos_9076	metab_9075	ORSELLINIC ACID, ETHYL ESTER	C10H12O4	-	2.90257	197.081	1.26564	0.885078	2.43e-06	2.197e-05	pos	4.9552	5.1206	4.8593	5.0634	4.8503	4.7256	5.5152	5.5778	5.5536	5.5851	5.6956	5.4839
pos_9203	metab_9202	Cysteinyl-Glutamine	C8H15N3O4S	HMDB0028773	2.70347	313.096	1.11859	1.13369	0.002756	0.0054	pos	5.3404	5.4231	5.4709	5.1232	4.8433	4.5287	4.4711	4.5198	4.5091	4.5422	4.6044	4.4587
pos_9204	metab_9203	Brassica oleracea Alkaloid	C13H9N3O2S	HMDB0033602	2.70347	272.049	2.00252	1.45976	5.802e-14	4.04e-11	pos	4.8473	4.9515	4.8699	4.8076	4.9103	4.7799	3.3217	3.333	3.3369	3.3286	3.3483	3.3141
pos_9219	metab_9218	Flavine mononucleotide (FMN)	C17H21N4O9P	-	2.67323	457.113	1.79301	1.29073	5.844e-05	0.0002431	pos	5.7859	5.7327	5.8608	5.7005	5.5246	5.811	4.1988	4.6024	4.0843	4.6355	5.1979	3.9444
pos_9220	metab_9219	3-(3,5-Dihydroxyphenyl)-2-propenoic acid	C9H8O4	HMDB0032131	2.67323	181.05	1.05549	0.900594	4.476e-06	3.487e-05	pos	4.1524	4.2119	4.0106	4.1794	3.9104	4.106	4.5006	4.6022	4.55	4.5047	4.6058	4.5163
pos_9241	metab_9240	Isoleucyl-Hydroxyproline	C11H20N2O4	HMDB0028908	2.63538	286.177	2.14898	1.60348	4.754e-09	2.047e-07	pos	4.6935	4.6783	4.8023	4.6548	4.7369	4.6536	2.9019	3.2566	2.5487	2.9501	2.9255	3.0139
pos_9251	metab_9250	13-Ethyl-6a,17-dihydroxy-18,19-dinor-17a-pregna-4,9,11-trien-20-yn-3-one	C21H24O3	-	2.62027	325.177	1.91683	1.27004	4.382e-10	3.248e-08	pos	6.5822	6.7142	6.6322	6.5848	6.5835	6.6331	5.3012	5.04	5.3163	5.1235	5.3844	5.1207
pos_9336	metab_9335	Quinazoline acetic acid (3(2H)-Quinazolineacetic acid, 1,4-dihydro-2,4-dioxo-)	C10H8N2O4	-	2.49823	221.056	1.24059	1.29686	0.01035	0.01716	pos	3.2292	3.4891	2.9377	3.9122	3.3188	4.6602	2.5976	2.7293	2.8475	2.6044	3.0735	2.7612
pos_9341	metab_9340	11-Dehydrocorticosterone	C21H28O4	HMDB0004029;LMST02030192	2.48315	309.182	2.34976	1.53792	5.413e-06	4.024e-05	pos	6.2818	6.4103	6.4121	6.2658	6.2492	6.3454	4.2118	3.658	4.844	3.4779	4.8425	3.6513
pos_9345	metab_9344	4-Formylsalicylic acid	C8H6O4	-	2.48315	167.034	1.1438	0.8689	0.0001279	0.0004442	pos	3.5559	3.8567	3.5204	3.7079	3.7147	3.4359	3.8882	4.1667	4.1521	4.2511	4.27	4.3506
pos_9366	metab_9365	R-(-)-Mandelic acid	C8H8O3	-	2.45297	135.044	1.09299	0.904315	5.527e-06	4.092e-05	pos	4.5518	4.7	4.4168	4.644	4.3811	4.468	4.9661	5.0641	5.0079	5.0424	5.0054	4.9495
pos_9388	metab_9387	Isoleucyl-Valine	C11H22N2O3	HMDB0028920	2.41528	213.16	2.26	1.42826	1.802e-07	3.175e-06	pos	6.5796	6.6557	6.6762	6.5488	6.525	6.6175	4.4279	4.4973	5.0156	4.3105	5.1775	4.2978
pos_9437	metab_9436	Phenylalanyl-Serine	C12H16N2O4	HMDB0029004	2.3477	253.119	3.06459	4.03347	4.547e-05	0.0002012	pos	5.0211	5.1683	5.1867	5.0346	4.9169	5.042	0.6949	0.7039	0.7071	0.7004	4.0323	0.6889
pos_9469	metab_9468	Flavin adenine dinucleotide (FAD)	C27H33N9O15P2	-	2.31018	786.166	1.79022	1.28701	0.0001139	0.0004055	pos	5.9442	5.7112	5.9961	5.6878	5.6931	5.9169	4.3921	4.8888	4.0974	4.3466	5.3539	4.0746
pos_9473	metab_9472	Tyrosyl-Proline	C14H18N2O4	HMDB0029113	2.30287	311.161	3.28846	5.39341	4.69e-06	3.615e-05	pos	5.2028	5.323	5.3617	5.1068	5.0998	5.3301	0.3106	0.4998	0.3184	0.3141	3.2797	1.1036
pos_9522	metab_9521	Ginsenoside Mc	C41H70O12	HMDB0062593	2.21738	400.233	1.35327	1.32748	0.01067	0.01763	pos	5.0607	5.0645	3.8478	3.8494	4.0342	3.0713	2.9995	3.3814	3.3767	3.0064	3.0261	2.992
pos_9535	metab_9534	4-formyl Indole	C9H7NO	-	2.20988	146.06	1.33002	1.12727	3.357e-08	8.867e-07	pos	6.0478	6.0581	6.0448	6.0678	6.204	6.1391	5.5777	5.3641	5.3181	5.3714	5.431	5.3728
pos_9548	metab_9547	(Z)-2-Methyl-2-butene-1,4-diol 4-O-beta-D-Glucopyranoside	C11H20O7	HMDB0041187	2.19487	306.155	1.56291	1.29539	0.0004213	0.001139	pos	4.1718	4.4533	5.0061	4.483	4.1517	5.3878	3.4184	3.5043	3.6424	3.614	3.6229	3.5453
pos_9570	metab_9569	Gamma-Glu-Leu	C11H20N2O5	-	2.17223	261.145	1.29568	1.16764	0.0006199	0.001553	pos	5.3181	5.0579	5.2879	5.4735	5.2974	4.8684	4.928	4.6354	4.0975	4.4257	4.5407	4.1824
pos_9586	metab_9585	Vanillin acetate	C10H10O4	HMDB0029663	2.1571	195.066	1.14277	0.904248	2.552e-06	2.289e-05	pos	4.989	5.0819	4.8534	5.0716	4.8162	4.8224	5.435	5.4711	5.4083	5.4742	5.5572	5.4236
pos_9641	metab_9640	Kamahine C	C14H20O5	HMDB0038935	2.07267	286.166	1.09769	0.899419	4.493e-05	0.0001994	pos	4.6264	4.6739	4.8656	4.7565	4.3432	4.5811	5.1917	5.1725	5.0668	5.1909	5.214	5.1236
pos_9687	metab_9686	3'-Deaminofusarochromanone	C15H19NO4	HMDB0041328	2.01972	319.166	1.7376	1.65369	0.01437	0.02292	pos	3.6482	3.9862	4.674	3.6288	3.6887	5.1029	3.1006	3.0348	3.0329	0.0563	2.8987	2.829
pos_9725	metab_9724	Yucalexin P15	C20H26O4	HMDB0036753	1.98078	394.198	2.34069	1.60645	2.638e-06	2.348e-05	pos	5.7265	5.7487	5.7864	5.7679	5.5863	5.7473	3.0262	3.5227	4.1683	3.5084	4.2457	2.9176
pos_9732	metab_9731	L-Pyridosine	C12H18N2O4	HMDB0029443	1.98078	237.124	1.81484	1.28084	2.394e-10	2.174e-08	pos	5.7407	5.597	5.7953	5.7011	5.8907	5.7249	4.5487	4.4897	4.5314	4.3761	4.5473	4.4071
pos_9782	metab_9781	Cytokinin B	C12H11N5	HMDB0039238	1.93557	451.209	2.04782	1.50948	1.433e-10	1.474e-08	pos	4.659	4.9661	4.6776	4.8989	4.5999	4.8533	3.1552	3.1664	3.1704	3.162	3.1818	3.1476
pos_9839	metab_9838	Secoeremopetasitolide A	C19H26O7	HMDB0041364	1.83625	331.151	2.7957	3.01366	2.381e-05	0.0001222	pos	4.8267	4.9216	5.098	4.8099	4.3846	5.0879	0.6626	2.6953	0.6746	2.128	0.7041	2.802
pos_9859	metab_9858	Gamma-Glutamylleucine	C11H20N2O5	HMDB0011171	1.79847	225.124	1.95184	1.34477	1.63e-10	1.632e-08	pos	5.6301	5.6932	5.6794	5.6319	5.5643	5.6666	4.1353	4.1678	4.2363	4.2507	4.3871	4.0051
pos_9872	metab_9871	Biotin	C10H16N2O3S	HMDB0000030	1.76815	286.123	1.47483	1.34004	0.0002437	0.0007348	pos	4.0034	3.6054	3.769	3.5425	3.2292	3.4136	2.3882	2.7283	2.6131	2.5533	3.2464	2.5653
pos_9910	metab_9909	Laccarin	C10H14N2O2	HMDB0041440	1.70643	195.113	1.98122	1.37815	2.515e-10	2.238e-08	pos	5.4782	5.5435	5.5524	5.4446	5.3448	5.4161	3.9261	3.8248	4.0891	3.9001	4.146	3.901
pos_9984	metab_9983	3-hydroxyphenylpropionylglycine	C11H13NO4	HMDB0094724	1.6236	256.118	1.35595	1.16726	5.852e-08	1.356e-06	pos	4.8855	4.9558	4.9248	5.0658	4.8768	5.022	4.3152	4.1856	4.263	4.2277	4.3741	4.1014
pos_10040	metab_10039	N-lactoyl-Valine	C8H15NO4	HMDB0062181	1.50285	379.208	2.54576	1.88099	2.587e-15	5.275e-12	pos	5.2411	5.3581	5.3276	5.2434	5.1429	5.2672	2.7891	2.8004	2.8043	2.799	2.8157	2.7815
pos_10130	metab_10129	6-Dimethylaminopurine	C7H9N5	HMDB0000473	1.30503	164.093	1.76603	1.44008	3.667e-05	0.000171	pos	4.2189	3.9614	4.3519	3.8931	4.8769	4.2241	3.2259	2.8905	2.861	2.4529	3.0986	3.1948
pos_10136	metab_10135	Eriodictyol 7-(6-trans-p-coumaroylglucoside)	C30H28O13	HMDB0039922	1.28217	597.158	1.49151	1.23922	0.001063	0.002424	pos	5.3816	5.0178	5.0604	5.0337	5.0994	4.9315	4.3855	4.1839	4.0336	4.1231	4.7091	3.1968
pos_10144	metab_10143	Salermide	C26H22N2O2	-	1.24408	395.179	1.60085	1.3665	0.0003138	0.0008968	pos	3.9649	3.4317	4.4024	3.8941	4.9029	4.3686	3.0364	3.0477	3.0516	3.0433	3.063	3.0289
pos_10154	metab_10153	Limonene aldehyde	C11H18O	HMDB0030252	1.2213	230.15	2.86247	3.19535	4.488e-15	7.189e-12	pos	4.4641	4.5343	4.6302	4.5401	4.375	4.6435	1.4097	1.4205	1.4243	1.4162	1.4353	1.4024
pos_10161	metab_10160	Arginyl-Proline	C11H21N5O3	HMDB0028717	1.19847	254.162	1.22975	1.17168	8.814e-05	0.0003317	pos	4.1839	4.1532	4.3281	4.2855	4.2099	4.5571	3.8687	3.6027	3.7208	3.7885	3.656	3.3116
pos_10174	metab_10173	Valyl-Proline	C10H18N2O3	HMDB0029135	1.16805	215.14	1.81931	1.23752	6.689e-07	8.386e-06	pos	6.6149	6.591	6.6903	6.5907	6.5154	7.0141	5.4282	5.53	5.4978	5.2379	5.6246	5.0181
pos_10191	metab_10190	Methionyl-Isoleucine	C11H22N2O3S	HMDB0028976	1.12242	263.143	2.04912	1.45631	2.492e-09	1.247e-07	pos	5.1922	5.2267	5.3745	5.1917	5.2167	4.8984	3.3411	3.5208	3.7127	3.5457	3.5765	3.6591
pos_10208	metab_10207	Noralfentanil	C16H24N2O2	HMDB0061010	1.08455	294.218	1.4116	1.35135	0.0007509	0.001816	pos	3.4709	2.8499	3.6595	2.846	3.9381	3.6382	2.5074	2.5186	2.5225	2.5142	2.5339	2.4998
pos_10305	metab_10304	1-Kestose	C18H32O16	HMDB0011729	0.831817	527.16	1.94227	1.34716	1.299e-05	7.753e-05	pos	5.8416	5.5835	6.1901	5.6517	5.6191	5.9944	4.6619	3.9695	4.4467	3.9844	4.8597	3.9666
pos_10335	metab_10334	Syringic acid	C9H10O5	HMDB0002085	0.794183	199.06	1.53936	0.787495	0.0001116	0.0003989	pos	3.5566	3.9363	3.3262	3.7038	4.1044	4.1215	4.5592	5.1325	4.7161	4.7016	5.1405	4.6327
pos_10367	metab_10366	4-Hydroxyphenytoin glucuronide	C21H20N2O9	HMDB0060769	0.779233	427.109	1.71651	1.34705	0.007369	0.01271	pos	5.969	5.9859	5.8166	6.2347	4.6577	5.8939	5.2442	5.0276	4.4037	4.1839	4.191	2.6034
pos_10422	metab_10421	2-Hydroxycinnamic acid	C9H8O3	HMDB0002641	0.779233	165.055	1.3771	1.1359	1.107e-06	1.23e-05	pos	6.222	6.1078	6.2572	6.2458	6.225	6.1561	5.696	5.5543	5.338	5.4269	5.5154	5.2317
pos_10426	metab_10425	L-Isoleucine	C6H13NO2	HMDB0000172	0.779233	132.102	1.56748	1.16202	4.786e-07	6.517e-06	pos	6.9397	6.6922	6.8828	6.9112	6.8307	6.7509	6.0536	6.0277	5.7354	5.8987	5.9788	5.596
pos_10521	metab_10520	Spermine	C10H26N4	HMDB0001256	0.7255	203.223	1.91015	1.74236	0.001163	0.002601	pos	4.1152	3.5391	4.088	5.5112	4.6656	2.7109	2.347	2.3582	2.3622	2.3538	2.3735	2.3395
pos_10524	metab_10523	N-(1-Deoxy-1-fructosyl)valine	C11H21NO7	HMDB0037844	0.717933	280.14	2.18579	1.51988	1.956e-07	3.371e-06	pos	5.4044	5.4639	5.4857	5.3221	5.2811	5.3872	3.13	3.4431	3.6932	3.6243	4.1214	3.2692
pos_10631	metab_10630	Cis-3-Hydroxy-DL-proline	C5H9NO3	-	0.65805	132.066	1.16558	1.16012	0.0006786	0.001673	pos	4.5262	4.3394	4.6852	4.8392	4.3663	4.0189	4.0354	3.8352	3.8172	3.8359	3.8839	3.6744
pos_10639	metab_10638	Threoninyl-Proline	C9H16N2O4	HMDB0029069	0.650517	249.145	1.75171	1.45477	0.005745	0.01022	pos	5.8918	3.7222	5.8196	4.2442	4.4374	4.0583	3.2359	3.6031	3.0687	2.665	3.856	2.9417
pos_10654	metab_10653	Niacinamide	C6H6N2O	HMDB0001406	0.650517	123.056	1.63226	1.2683	5.732e-07	7.466e-06	pos	4.829	4.7023	4.8394	5.0681	5.0753	5.3244	3.9768	3.8381	3.9412	3.9377	3.9349	3.898
pos_10658	metab_10657	Cytidine 2'-phosphate	C9H14N3O8P	HMDB0011692	0.643	346.042	1.02231	1.11009	0.00693	0.01203	pos	5.5732	5.0473	5.1664	5.0573	5.4622	4.9736	4.8344	4.7118	4.6531	4.5932	5.1185	4.2623
pos_10665	metab_10664	N-Formyl-4-amino-5-aminomethyl-2-methylpyrimidine	C7H10N4O	-	0.643	167.093	1.09799	1.11951	0.0001001	0.0003665	pos	4.9359	5.003	4.9726	4.8311	4.7442	4.5705	4.4406	4.2255	4.489	4.2307	4.3562	4.2113
pos_10698	metab_10697	2-Methylfuran	C5H6O	HMDB0013749	0.628	83.0499	1.2448	1.14018	1.358e-11	2.671e-09	pos	4.7631	4.7854	4.8582	4.8373	4.8367	4.8075	4.2696	4.2167	4.208	4.2017	4.2259	4.2168
pos_10766	metab_10765	D-Mannose-6-phosphate	C6H13O9P	-	0.598133	283.019	2.03078	1.43683	4.019e-07	5.712e-06	pos	5.2859	5.0371	5.3477	5.0509	5.1254	5.3363	3.5933	3.535	3.4572	3.5666	4.2054	3.3469
pos_10771	metab_10770	Methionine sulfoxide	C5H11NO3S	HMDB0002005	0.598133	210.017	1.57588	1.2474	3.165e-05	0.0001525	pos	5.2139	5.0278	5.312	5.2977	5.3471	4.7486	4.4527	4.2134	3.6792	4.1479	4.2887	4.0308
pos_10792	metab_10791	Choline	C5H13NO	HMDB0000097	0.590767	104.107	1.08732	1.07691	0.0001277	0.0004438	pos	7.0933	6.9184	6.9527	6.9686	7.08	6.9074	6.7336	6.5857	6.4499	6.4562	6.5272	6.1725
pos_10892	metab_10891	Histamine	C5H9N3	HMDB0000870	0.568417	112.087	1.28268	1.15711	0.0002759	0.000811	pos	5.6563	5.0899	5.2488	5.2672	5.3242	5.4967	4.7777	4.7914	4.7651	4.1708	4.4482	4.772
pos_11063	metab_11062	Cyclomammein	C22H28O6	HMDB0030711	0.508567	427.152	2.34277	1.75054	6.342e-11	7.859e-09	pos	5.0245	4.5525	5.0439	4.8251	4.9157	4.8582	2.7732	2.7844	2.7884	2.78	2.7997	2.7656
pos_11073	metab_11072	4-Pyrimidine Methanamine (hydrochloride)	C5H7N3	-	0.501017	110.072	1.6924	1.2949	1.723e-08	5.405e-07	pos	4.7529	4.9388	4.9433	4.8286	5.0684	4.844	4.0108	3.6591	3.7721	3.8176	3.7522	3.6727
pos_11085	metab_11084	Putrescine	C4H12N2	HMDB0001414	0.4934	89.108	2.41541	2.16928	1.969e-08	5.96e-07	pos	4.1393	3.7579	4.2936	3.895	4.1543	4.6733	2.1705	1.8638	1.8677	1.8594	1.8789	1.8452
neg_106	metab_11235	Inosine	C10H12N4O5	HMDB0000195	1.06418	267.074	1.51581	1.18665	0.001431	0.003094	neg	7.0929	6.9508	6.7752	7.1708	5.7805	6.8577	6.197	5.9896	5.6482	5.5342	5.4957	5.3729
neg_160	metab_11289	ORTHOTHYMOTINIC ACID	C11H14O3	-	5.6867	193.087	1.09829	1.08489	4.048e-06	3.236e-05	neg	6.1368	5.974	6.181	6.0664	6.0964	6.0452	5.6766	5.566	5.419	5.7178	5.663	5.5998
neg_437	metab_11566	Uridine	C9H12N2O6	HMDB0000296	0.913817	243.062	1.47737	1.1787	3.65e-06	2.991e-05	neg	5.7433	5.4285	5.6549	5.6024	5.7781	5.8693	5.0071	5.0418	4.6406	4.7018	4.8278	4.6869
neg_546	metab_11675	(3,4,5,6-tetrahydroxyoxan-2-yl)methyl acetate	C8H14O7	HMDB0125202	0.788367	267.074	1.45792	1.17364	0.001258	0.002772	neg	6.8776	6.8161	6.6121	7.0156	5.7835	6.7563	6.1585	5.9223	5.6023	5.497	5.4392	5.349
neg_606	metab_11735	L-Tryptophan	C11H12N2O2	HMDB0000929	2.21343	203.082	1.66296	1.23748	3.261e-07	4.9e-06	neg	5.578	5.61	5.6526	5.6067	5.9129	5.7523	4.9677	4.5479	4.4995	4.4681	4.5643	4.5187
neg_626	metab_11755	Vanilloylglycine	C10H11NO5	HMDB0060026	2.29865	206.046	1.12686	1.13504	0.015	0.0238	neg	5.2514	5.1688	6.0658	5.2515	5.0981	6.3967	4.9212	4.8942	4.8733	4.8473	4.8745	4.8714
neg_859	metab_11988	Pyrogallol-2-O-glucuronide	C12H14O9	HMDB0060017	3.55737	283.047	1.05957	0.911452	0.0001838	0.0005886	neg	5.1891	5.1684	4.9015	5.2087	4.769	5.0869	5.4131	5.596	5.6492	5.4967	5.6674	5.4478
neg_888	metab_12017	Uric acid	C5H4N4O3	HMDB0000289	0.748767	167.02	1.30395	1.15001	0.0005426	0.001392	neg	6.0928	5.6375	5.8075	6.0062	6.0953	5.5022	5.5507	4.9182	5.051	5.0159	5.2663	4.7571
neg_974	metab_12103	6-Oxopiperidine-2-carboxylic acid	C6H9NO3	HMDB0061705	0.780733	188.056	1.43769	1.16089	1.127e-05	6.944e-05	neg	6.1397	5.8691	6.167	6.2303	5.9721	5.8116	5.5117	5.2914	5.0276	5.0677	5.2292	5.0502
neg_995	metab_12124	Indolelactic acid	C11H11NO3	HMDB0000671	4.19878	204.066	1.0184	1.09797	0.005292	0.009509	neg	5.3778	5.2301	5.8788	5.5779	5.3609	5.3207	5.0358	5.0543	4.7594	5.0029	5.3255	4.6488
neg_1217	metab_12346	(Z)-Resveratrol 4'-glucoside	C20H22O8	HMDB0030565	5.14715	389.125	1.78708	1.28824	0.0001088	0.0003915	neg	6.4361	6.5531	5.1653	6.369	6.6412	6.4854	4.8285	4.8012	4.9177	4.8638	5.0336	4.7801
neg_1301	metab_12430	2-Hydroxyadenine	C5H5N5O	HMDB0000403	0.709633	150.041	1.10422	1.1311	0.001184	0.002639	neg	4.5115	4.4794	4.9221	4.4643	5.0037	4.8324	4.3194	4.3038	3.8845	4.0518	4.2633	4.12
neg_1302	metab_12431	Gamma-Glutamyl-S-methylcysteine sulfoxide	C9H16N2O6S	HMDB0031863	5.62975	279.067	1.21255	1.10619	1.798e-07	3.171e-06	neg	5.9423	5.9182	6.0201	5.7654	5.8648	5.9915	5.4364	5.3599	5.3563	5.251	5.3639	5.3294
neg_1493	metab_12622	2-(5-hydroxy-3,7-dimethylocta-2,6-dien-1-yl)benzene-1,3,5-triol	C16H22O4	HMDB0133089	6.26548	323.15	1.29145	0.876513	6.244e-07	7.934e-06	neg	4.7374	4.6327	4.4426	4.6947	4.6868	4.6139	5.489	5.2716	5.2275	5.2416	5.2727	5.2269
neg_1688	metab_12817	PS(18:1(9Z)/0:0)	C24H46NO9P	LMGP03050001	6.99163	522.284	1.8291	1.37148	0.0001335	0.000459	neg	5.3368	5.3201	5.1865	5.1544	5.6386	5.5081	4.7845	4.3054	3.8914	3.7641	3.2938	3.396
neg_2259	metab_13388	D-Erythroascorbic acid 1'-a-D-glucoside	C11H16O10	HMDB0033627	0.592517	289.055	1.62201	1.215	3.189e-07	4.839e-06	neg	5.7211	5.4464	5.858	5.5237	5.715	5.8485	4.6354	4.7637	4.5791	4.6818	4.8699	4.547
neg_2282	metab_13411	Glucose	C6H12O6	-	0.60785	179.056	1.63419	1.20879	1.139e-07	2.259e-06	neg	5.9965	5.7142	6.099	5.7663	5.9323	5.957	5.0038	4.9462	4.8522	4.7702	5.0265	4.7397
neg_2293	metab_13422	3-Galactosyllactose	C18H32O16	HMDB0006599	0.60785	539.14	1.89783	1.32256	2.581e-06	2.306e-05	neg	5.8091	5.616	6.1493	5.5194	5.7707	5.9949	4.6309	4.0243	4.5062	4.0958	4.7144	4.3853
neg_2301	metab_13430	L-Aspartic Acid	C4H7NO4	HMDB0000191	0.615533	132.029	1.43798	1.18156	4.885e-06	3.729e-05	neg	5.6302	5.2773	5.4839	5.4775	5.5549	5.1772	4.8714	4.601	4.5822	4.5864	4.5639	4.3899
neg_2339	metab_13468	DCMP	C9H14N3O7P	HMDB0001202	0.631017	306.05	1.83571	1.36694	2.434e-05	0.0001243	neg	5.4161	4.7469	5.2085	4.822	5.2951	4.7733	3.876	3.8066	3.4124	3.3925	4.2296	3.4232
neg_2647	metab_13776	L-Tyrosine	C9H11NO3	HMDB0000158	0.968717	180.066	1.51768	1.20497	9.54e-08	1.961e-06	neg	5.2714	5.0539	5.2885	5.2564	5.3291	5.1957	4.5428	4.4148	4.2425	4.3153	4.3542	4.1796
neg_2692	metab_13821	3-Hydroxyadipic acid 3,6-lactone	C6H8O4	HMDB0029171	1.07975	189.04	1.17417	0.896135	1.102e-05	6.836e-05	neg	4.9177	4.9645	4.7393	5.0028	4.6893	4.6262	5.3793	5.3057	5.374	5.4128	5.4835	5.3368
neg_2717	metab_13846	3-Deoxyguanosine	C10H13N5O4	-	1.13605	266.09	1.85446	1.39839	1.014e-05	6.433e-05	neg	5.1864	4.666	4.6894	4.5499	5.1757	4.8836	3.8297	3.8555	3.0941	3.2917	3.5167	3.2568
neg_2733	metab_13862	Deoxyinosine	C10H12N4O4	HMDB0000071	1.18358	251.079	2.19156	1.51478	7.355e-06	5.066e-05	neg	5.6677	5.4406	5.8898	5.6502	5.7406	5.4389	4.4127	4.1941	3.1232	3.2422	3.9034	3.454
neg_2889	metab_14018	Simmondsin	C16H25NO9	HMDB0030394	1.6775	396.128	2.03518	1.62115	1.392e-06	1.448e-05	neg	4.0842	3.6294	4.3977	4.244	4.1853	4.7503	2.6248	2.593	2.6301	2.6795	2.7133	2.3594
neg_3026	metab_14155	7Z-tetradecenoic acid	C14H26O2	HMDB0062243;LMFA01030249	1.92408	263.141	2.43784	2.21028	2.721e-10	2.394e-08	neg	4.0136	4.2421	4.2504	4.0312	4.3298	4.1692	1.6258	2.0617	2.1453	1.8406	1.8012	1.8517
neg_3098	metab_14227	Kaempferol 3-rhamnoside 4'-xyloside	C26H28O14	HMDB0039321	2.02922	545.131	1.86111	1.41417	0.0001118	0.0003994	neg	5.0339	4.7019	4.9262	4.9016	4.9695	4.9291	4.1346	3.8196	2.8917	2.8719	3.9572	3.1585
neg_3109	metab_14238	3,3'-Dihydroxy-4',5,7-trimethoxyflavan	C18H20O6	HMDB0030664	2.04525	331.12	2.06964	2.07823	0.001512	0.00324	neg	3.6479	3.5203	4.1798	3.4251	3.8977	4.7614	2.9974	0.9423	2.6378	2.8159	0.9324	0.9459
neg_3234	metab_14363	Cynaropicrin	C19H22O6	HMDB0036423	2.25242	737.276	2.05063	1.54943	6.021e-05	0.0002486	neg	4.7664	4.2323	5.205	5.0445	4.0974	5.8107	3.1433	3.1351	3.1462	3.1263	3.1239	3.1391
neg_3299	metab_14428	Hydroxylated N-acetyl desmethyl frovatriptan	C15H19N3O3	HMDB0061151	2.33788	288.136	1.79337	1.43776	2.294e-06	2.106e-05	neg	3.9151	3.9747	4.1539	4.0349	4.0976	4.774	2.8359	2.9797	2.8636	2.9767	2.9102	2.784
neg_3406	metab_14535	2-Pentanamido-3-phenylpropanoic acid	C14H19NO3	HMDB0094646	2.53082	294.136	2.14932	1.72367	4.568e-08	1.112e-06	neg	4.1097	4.1801	4.3457	4.0946	4.8959	4.2002	2.505	2.4968	2.5079	2.4881	2.4857	2.5009
neg_3530	metab_14659	2-Isopropylmalic acid	C7H12O5	HMDB0000402	2.731	175.061	1.44679	1.20498	8.647e-06	5.741e-05	neg	4.879	4.7915	5.2431	4.8453	4.7945	4.7559	4.2863	4.2141	3.94	3.9699	4.057	3.858
neg_3646	metab_14775	Benzoquinoneacetic acid	C8H6O4	HMDB0002334	2.90765	211.025	1.06324	0.916393	4.969e-06	3.778e-05	neg	5.15	5.1231	4.9646	5.12	4.8346	4.9925	5.4646	5.505	5.4768	5.5005	5.548	5.4464
neg_3757	metab_14886	4,6,7-trihydroxy-2H-chromen-2-one	C9H6O5	HMDB0136659	3.10033	193.014	1.24409	0.884946	4.973e-05	0.0002156	neg	4.8602	5.0978	4.6922	4.5935	5.0689	4.7145	5.5544	5.456	5.5318	5.3827	5.335	5.5449
neg_4044	metab_15173	7-DESHYDROXYPYROGALLIN-4-CARBOXYLIC ACID	C12H8O6	-	3.51733	247.025	1.03102	0.919407	2.562e-06	2.294e-05	neg	4.9002	4.9447	4.7357	4.8401	4.6892	4.9127	5.2296	5.289	5.3177	5.2341	5.2338	5.263
neg_4061	metab_15190	(6R)-5,10-methenyltetrahydrofolate	C20H20N7O6-	HMDB0062623	3.54132	489.121	1.15431	0.906814	7.421e-05	0.0002911	neg	5.3829	5.5546	5.1373	5.246	5.4097	5.2092	5.9804	6.0194	5.8402	5.6981	5.7155	5.9644
neg_4081	metab_15210	Dolichyl diphosphate	C12H26O7P2	HMDB0001513;LMPR03090023	3.5734	365.089	1.02592	0.907825	0.0001004	0.0003672	neg	4.5242	4.6144	4.3045	4.5661	4.1845	4.4	4.7872	4.9459	4.8699	4.8941	4.9466	4.8457
neg_4239	metab_15368	Isoaustin	C27H32O9	HMDB0030043	3.80312	481.188	1.38433	1.21115	0.0008762	0.002061	neg	4.8766	4.9116	4.9707	4.4782	4.8469	5.5154	4.2589	4.4512	3.6858	3.8911	3.8538	4.2961
neg_4255	metab_15384	Demethylcalabaxanthone	C23H22O5	HMDB0030656	3.83488	399.125	1.11007	0.898206	0.0003125	0.0008941	neg	4.639	4.8356	4.2716	4.5203	4.8451	4.5272	5.2235	5.1774	5.1138	4.9671	5.0801	5.2054
neg_4256	metab_15385	Marmesin galactoside	C20H24O9	HMDB0041508	3.83488	443.115	1.14623	0.897767	0.0002705	0.0007986	neg	4.8977	5.0932	4.5584	4.7318	5.1387	4.7709	5.538	5.478	5.4126	5.2486	5.3425	5.4966
neg_4301	metab_15430	Botryodiplodin	C7H12O3	HMDB0036594	3.9151	189.076	1.3053	1.19351	9.746e-05	0.0003591	neg	4.3188	4.278	4.7903	4.152	4.1124	4.1757	3.7054	3.6802	3.5279	3.4866	3.7353	3.5088
neg_4335	metab_15464	N-Acetyl-D-phenylalanine	C11H13NO3	-	3.97107	206.082	1.4036	1.17384	9.441e-05	0.0003503	neg	5.4557	5.2732	5.7839	5.5698	5.5214	5.6152	5.2022	4.8361	4.6095	4.5437	4.6713	4.4396
neg_4638	metab_15767	4-Hydroxyhippuric acid	C9H9NO4	HMDB0013678	4.34713	176.035	2.22303	1.46047	1.408e-11	2.723e-09	neg	5.9962	5.9746	6.0892	5.9088	6.0144	5.925	4.0794	3.9695	4.2912	4.0051	4.1956	4.047
neg_4889	metab_16018	Flavanone base + 6O	C15H12O8	-	4.67418	319.046	1.05819	0.906544	2.788e-05	0.0001382	neg	4.5229	4.5895	4.5093	4.5154	4.3042	4.7366	4.9687	5.0513	5.031	4.8893	4.9529	5.0907
neg_4930	metab_16059	8-Butanoylneosolaniol	C23H32O9	HMDB0038560	4.72125	487.175	1.34417	1.28585	0.004355	0.008027	neg	4.0743	4.1525	3.9661	3.8782	4.372	4.6825	3.1315	3.6587	2.8005	3.0109	2.7782	4.163
neg_5019	metab_16148	Lucidenic acid N	C27H40O6	HMDB0038352	4.84757	459.272	1.94549	1.3481	1.593e-05	9.056e-05	neg	5.6007	5.855	5.9293	6.1448	5.6934	6.1903	4.6235	4.244	3.7774	4.1256	4.9821	4.5181
neg_5218	metab_16347	3-hydroxy-1-methyl-4,5-diphenylpiperidine-2,6-dione	C18H17NO3	HMDB0134799;HMDB0134789	5.09335	340.12	1.75036	1.39855	1.657e-06	1.646e-05	neg	4.4108	4.0523	3.9922	4.2324	4.4132	4.2896	2.9956	3.2558	3.0586	2.9463	3.2727	2.6256
neg_5234	metab_16363	Fluticasone 17beta-carboxylic acid	C21H26F2O5	HMDB0061092	5.10997	395.171	1.01299	1.07166	8.433e-06	5.632e-05	neg	6.481	6.4397	6.3051	6.3724	6.2781	6.3468	5.9451	6.0215	5.9424	6.0317	5.7594	5.9686
neg_5487	metab_16616	2-(4-methoxy-1-benzofuran-5-yl)-2-oxoacetic acid	C11H8O5	HMDB0129373	5.5406	219.029	1.4163	0.807764	6.329e-05	0.0002581	neg	3.5625	3.6035	3.223	3.7922	3.3365	3.3323	4.2216	4.658	4.2241	4.0838	4.1386	4.4885
neg_5527	metab_16656	Shinflavanone	C25H26O4	HMDB0041217;LMPK12140058	5.59653	435.183	1.32034	0.840904	3.688e-06	3.017e-05	neg	3.5776	3.9292	3.4151	3.6407	3.654	3.6646	4.2636	4.2539	4.3965	4.4525	4.3698	4.2834
neg_5561	metab_16690	Hydratopyrrhoxanthinol	C37H48O6	HMDB0036842	5.65375	623.31	2.47087	1.70447	4.978e-10	3.544e-08	neg	5.6873	5.5237	5.7037	5.4126	5.6409	5.6675	3.2497	3.2383	3.3219	3.4277	3.5691	2.9276
neg_5569	metab_16698	Wyeronic acid	C13H10O4	HMDB0039141	5.66973	459.11	1.36208	0.814044	0.002013	0.004116	neg	3.3577	3.9209	4.0673	4.4662	3.4773	4.4311	5.005	4.5354	5.1245	4.7904	5.1027	4.5781
neg_5588	metab_16717	N-(4-Hydroxycinnamoyl)tyrosine	C18H17NO5	HMDB0039502	5.72653	308.093	1.35008	1.19666	5.318e-06	3.969e-05	neg	4.4572	4.4834	4.5375	4.1487	4.1198	4.5024	3.534	3.7408	3.6505	3.6905	3.688	3.6327
neg_5692	metab_16821	3-hydroxy-6-methyl-2H-chromen-2-one	C10H8O3	HMDB0135533	5.83602	175.039	1.15758	0.840512	0.001566	0.003333	neg	3.6486	3.623	3.2184	3.6593	3.0517	3.2869	3.7644	4.3471	3.8698	3.9809	4.4118	4.006
neg_5903	metab_17032	ANHYDROBRAZILIC ACID	C12H10O5	-	6.0369	233.045	1.41147	0.745249	0.03462	0.0502	neg	4.4168	4.2674	3.1635	4.1306	3.6281	1.3312	4.3196	4.9689	4.4049	4.563	5.115	4.7266
neg_6152	metab_17281	4-Hydroxy-3-prenylbenzoic acid glucoside	C18H24O8	HMDB0039891	6.26548	367.14	1.55401	0.782719	0.002416	0.00482	neg	4.3905	4.309	2.7075	4.2658	4.4503	3.8457	5.3088	5.1215	5.0684	5.0829	5.051	4.9885
neg_6154	metab_17283	3-hydroxytridecanoyl carnitine	C20H39NO5	HMDB0061639	6.26548	410.232	1.20816	1.12876	0.001408	0.003051	neg	6.2068	6.0077	5.9328	5.5822	6.0399	5.9954	5.6539	5.562	5.4733	4.9117	5.1035	4.9792
neg_6166	metab_17295	Retapamulin	C30H47NO4S	HMDB0015386	6.28073	562.316	1.64624	1.33513	0.001594	0.003382	neg	5.5594	4.7042	4.9866	5.0352	6.0772	4.9007	4.7663	4.1169	4.184	3.4468	3.4444	3.4596
neg_6168	metab_17297	Cloversaponin I	C36H56O9	HMDB0039892	6.28073	631.387	1.86119	1.37412	1.388e-05	8.155e-05	neg	5.2231	5.5346	5.2909	5.1551	5.8653	4.5982	3.7162	3.893	3.8862	3.9905	3.9585	3.6022
neg_6183	metab_17312	(5alpha,8beta,9beta)-5,9-Epoxy-3,6-megastigmadien-8-ol	C13H20O2	HMDB0034672	6.30358	461.291	1.00831	0.934641	7.231e-07	8.861e-06	neg	5.766	5.8354	5.7246	5.7338	5.623	5.6347	6.1207	6.1087	6.1903	6.1271	6.1104	6.0645
neg_6187	metab_17316	Acetoxy-8-gingerol	C21H32O5	-	6.3112	363.216	1.11744	1.11833	2.539e-05	0.0001285	neg	4.7843	4.7663	4.9736	4.7761	4.6984	5.0328	4.4064	4.4323	4.365	4.3203	4.1277	4.3092
neg_6234	metab_17363	LysoPE(16:1(9Z)/0:0)	C21H42NO7P	HMDB0011504	6.35687	450.263	1.29404	1.12938	0.0003672	0.001019	neg	6.2951	6.5277	6.5871	6.0533	6.3867	6.5906	5.9585	5.344	5.3833	5.6177	5.793	5.9433
neg_6237	metab_17366	LPC(18:2)	C26H50NO7P	-	6.35687	564.331	1.78895	1.26076	6.446e-05	0.0002617	neg	6.7811	6.2586	6.4293	6.3989	7.1084	6.3888	5.7098	5.4984	5.3024	4.5983	5.1333	4.983
neg_6277	metab_17406	Linoelaidyl carnitine	C25H45NO4	LMFA07070078;HMDB0006461	6.3871	460.284	1.63543	1.20559	1.745e-05	9.688e-05	neg	6.6662	6.1513	6.3695	6.2917	7.0025	6.3258	5.6043	5.3311	5.4693	5.1954	5.416	5.1714
neg_6310	metab_17439	DG(14:0/18:3(6Z,9Z,12Z)/0:0)	C35H62O5	HMDB0007017	6.41743	607.459	1.26898	1.14111	0.0002704	0.0007985	neg	5.6438	5.8992	5.7623	5.5622	6.204	5.7166	5.425	5.0733	5.1554	4.7311	5.0944	5.0039
neg_6322	metab_17451	Asperagenin	C27H44O5	HMDB0034293	6.43262	429.298	1.37024	1.14291	4.894e-05	0.000213	neg	6.1896	6.0393	6.0011	6.1727	6.3425	6.442	5.5945	5.5596	5.2205	5.0973	5.6523	5.4112
neg_6343	metab_17472	LPC(16:0)	C24H50NO7P	LMGP01050018	6.45537	540.331	1.37634	1.15148	0.0006419	0.001599	neg	6.3826	6.1794	6.8511	6.2494	6.4486	6.0213	5.9415	5.6323	5.6255	5.1296	5.6001	5.1856
neg_6373	metab_17502	Octadecenoylcarnitine	C25H47NO4	HMDB0094687	6.4934	462.3	1.61265	1.19015	1.273e-05	7.623e-05	neg	6.852	6.376	6.6575	6.5206	7.1061	6.5217	5.8757	5.5774	5.7173	5.3051	5.6529	5.5056
neg_6401	metab_17530	LysoPC(P-18:1(9Z))	C26H52NO6P	HMDB0010408	6.5241	550.352	1.7471	1.37326	0.0002396	0.0007255	neg	4.9133	4.7787	5.8395	4.6055	4.554	4.3379	3.767	3.3738	3.8817	3.365	3.3755	3.3778
neg_6485	metab_17614	Lucidenic acid L	C27H38O7	HMDB0035975	6.63888	455.248	2.00761	1.49067	6.984e-07	8.63e-06	neg	4.7576	5.1068	4.4316	4.9739	5.5294	4.9297	3.332	3.3238	3.3349	3.315	3.3126	3.3279
neg_6505	metab_17634	Beta-Doradecin	C40H52O3	HMDB0039143	6.66938	601.371	1.80566	1.31444	9.847e-05	0.0003621	neg	5.7965	5.5572	6.101	5.5582	5.4774	5.5929	4.6713	4.7965	4.1658	3.4486	4.4706	4.3807
neg_6589	metab_17718	Diepomuricanin A	C35H62O4	HMDB0040921	6.76145	591.464	1.99999	1.38903	1.018e-05	6.452e-05	neg	5.6736	5.8897	5.7448	5.5242	6.2991	5.8286	4.6571	4.4153	4.2476	3.4546	4.3484	4.0444
neg_6614	metab_17743	Muricatacin	C17H32O3	HMDB0038685;LMFA05000682	6.79947	567.464	2.25787	1.63176	5.77e-08	1.342e-06	neg	5.1453	5.2826	5.1071	4.4933	5.5107	5.2247	3.1492	3.1409	3.152	3.1322	3.1297	3.145
neg_6648	metab_17777	PA(8:0/18:0)	C29H57O8P	HMDB0115489	6.87642	609.381	1.43597	1.28906	0.002622	0.00517	neg	4.2702	4.6966	4.049	3.6929	4.6057	5.4148	3.7176	3.452	3.3587	3.3388	3.3364	3.5328
neg_6758	metab_17887	Mangostanol	C24H26O7	HMDB0029868	7.08403	447.144	2.11349	1.49972	2.878e-06	2.51e-05	neg	5.5056	5.3392	5.3297	5.473	5.2724	5.2921	3.2014	3.1932	4.1354	3.2262	4.1455	3.5768
neg_6779	metab_17908	DG(15:0/18:2(9Z,12Z)/0:0)	C36H66O5	HMDB0007074	7.15347	577.485	2.50906	1.67807	4.685e-09	2.024e-07	neg	5.8288	5.9252	5.81	5.9624	6.3897	6.2993	3.9919	3.6731	3.4918	3.472	3.4695	3.4848
neg_6844	metab_17973	TG(8:0/8:0/i-19:0)	C38H72O6	HMDB0072361	7.3229	605.516	1.28094	1.24475	0.006104	0.01079	neg	3.6602	3.3709	4.3119	4.4134	4.5757	4.9351	3.3905	3.3823	3.3933	3.3735	3.371	3.3863
neg_6903	metab_18032	DG(17:0/18:0/0:0)	C38H74O5	HMDB0093808	7.56993	609.547	1.88626	1.41383	7.564e-05	0.0002953	neg	4.9451	4.9555	5.0934	5.0092	5.1166	5.3021	3.3689	4.7079	3.3718	3.3519	3.3495	3.3647
neg_6917	metab_18046	7alpha-1(10->19)-Abeo-7-acetoxyobacun-9(11)-ene	C28H32O8	HMDB0036033	7.63978	495.198	1.87283	1.41512	8.37e-06	5.599e-05	neg	5.5376	4.8161	4.2768	4.7515	4.7927	5.1373	3.4599	3.4516	3.4627	3.4429	3.4404	3.4557
neg_6947	metab_18076	1-pentadecanoyl-glycero-3-phosphate	C18H37O7P	HMDB0062324;LMGP10050037	7.85528	441.226	1.30256	1.16293	0.003049	0.005883	neg	6.3227	5.8126	5.3317	5.7585	5.2922	6.044	5.241	5.1667	4.9979	4.6241	5.1848	4.5025
neg_7028	metab_18157	Cavipetin B	C28H38O8	HMDB0030362	8.2872	523.23	1.2067	1.1436	0.005351	0.009598	neg	6.2677	5.7878	5.3053	5.6646	5.1446	6.0902	5.24	5.143	4.929	4.7161	5.2071	4.7237
neg_7560	metab_18689	LysoPA(0:0/16:0)	C19H39O7P	HMDB0007849	8.2872	455.242	1.14372	1.11212	0.005341	0.009585	neg	6.9326	6.4632	6.0203	6.3368	5.8834	6.7532	5.9515	5.8532	5.6992	5.5455	5.9244	5.5434
neg_7633	metab_18762	PA(16:0/18:2(9Z,12Z))	C37H69O8P	HMDB0007860;LMGP10010023	8.09465	693.451	1.85438	0.747719	7.027e-05	0.0002795	neg	4.3259	4.16	3.2419	4.3064	4.438	4.6031	5.7995	5.7051	5.604	5.4126	5.2311	5.7822
neg_7645	metab_18774	Prednicarbate	C27H36O8	HMDB0015262	7.94022	509.214	1.75518	1.37695	0.0005596	0.001428	neg	5.5917	5.053	4.3991	4.9775	4.3494	5.3032	4.0842	4.0411	3.2072	3.1708	3.8656	3.1837
neg_7760	metab_18889	PE(15:0/18:2(9Z,12Z))	C38H72NO8P	LMGP02011232;HMDB0008895	7.33057	700.494	1.2465	0.85347	0.005776	0.01027	neg	4.5098	3.9337	3.8643	4.6017	5.104	4.476	5.4526	5.2102	5.3279	4.7455	4.9671	5.3366
neg_7790	metab_18919	DG(15:0/18:1(11Z)/0:0)	C36H68O5	HMDB0007072	7.2149	579.5	1.64165	1.29032	0.001892	0.003908	neg	5.5242	5.9038	5.688	5.8719	5.7493	6.061	5.0105	5.3509	4.2572	3.3728	4.0204	4.9555
neg_7791	metab_18920	PS(14:0/16:0)	C36H70NO10P	HMDB0012332;LMGP03010983	7.20725	728.45	1.64947	1.31324	5.14e-05	0.0002208	neg	5.031	4.3527	4.5863	4.4298	5.0412	5.1859	4.0387	3.5218	3.5328	3.513	3.5105	3.6809
neg_7798	metab_18927	PS(18:4(6Z,9Z,12Z,15Z)/20:5(5Z,8Z,11Z,14Z,17Z))	C44H68NO10P	HMDB0112503;LMGP03010449	7.19197	838.409	1.95684	1.41843	8.157e-07	9.741e-06	neg	5.4439	4.8858	5.1441	5.0013	5.7265	4.8382	3.6542	3.646	3.657	3.6372	3.6348	3.65
neg_7832	metab_18961	Asitrilobin D	C37H68O7	HMDB0035389	7.15347	645.472	2.74575	2.17388	3.58e-10	2.868e-08	neg	5.0658	5.2836	5.1236	5.3033	5.7406	5.7388	2.4809	2.4727	2.4838	2.464	2.4616	2.4768
neg_7982	metab_19111	Androsterone glucuronide	C25H38O8	HMDB0002829	6.89937	501.224	1.52699	1.21702	4.18e-05	0.0001886	neg	5.6099	5.4214	5.3497	5.316	5.7495	5.597	4.9551	4.8092	4.4969	4.1666	4.2812	4.4394
neg_7997	metab_19126	Amphibine H	C33H43N5O6	HMDB0029333	6.86112	640.286	2.50671	1.70593	9.228e-09	3.423e-07	neg	6.2075	5.5524	5.7712	5.7136	6.4355	5.681	3.463	3.4548	3.4659	3.446	3.4436	3.4588
neg_8007	metab_19136	DG(14:1(9Z)/18:0/0:0)	C35H66O5	HMDB0007042	6.83767	611.49	1.87149	1.40323	8.074e-08	1.731e-06	neg	4.6052	5.13	4.8398	4.4419	4.9347	4.7162	3.4127	3.4045	3.4155	3.3957	3.3933	3.4085
neg_8010	metab_19139	9(S)-HpOTrE	C18H30O4	-	6.83767	309.207	1.43103	1.30345	0.0001534	0.00051	neg	3.4289	3.5303	3.7494	3.5065	4.2418	4.2213	2.9076	2.8993	2.9104	2.8906	2.8881	2.9034
neg_8013	metab_19142	Cohibin B	C35H64O4	HMDB0031169	6.83002	593.48	2.5362	1.7204	2.232e-10	2.077e-08	neg	5.7456	5.9622	5.8711	5.6464	6.3444	5.9065	3.4451	3.4368	3.4479	3.4281	3.4256	3.4409
neg_8128	metab_19257	()-Enterolactone	C18H18O4	-	6.73862	297.113	2.23234	1.63168	4.797e-06	3.68e-05	neg	4.887	5.3175	4.8211	4.8573	5.3299	5.9391	3.7137	3.5419	2.972	2.9522	2.9497	2.965
neg_8189	metab_19318	PA(18:1(11Z)/18:3(6Z,9Z,12Z))	C39H69O8P	HMDB0114903	6.64648	695.467	1.19791	0.871856	0.0119	0.0194	neg	5.2329	5.3888	5.1097	4.6252	6.0177	4.4034	5.9263	6.0228	6.0342	5.5425	5.8399	5.9367
neg_8207	metab_19336	(3beta,5alpha,6beta,22E,24R)-23-Methylergosta-7,22-diene-3,5,6-triol	C29H48O3	HMDB0033633	6.63127	489.359	1.38042	1.20895	0.0002734	0.0008052	neg	4.6071	4.6211	4.692	4.5024	5.2051	4.7371	4.091	4.2075	3.7614	3.7398	4.1289	3.53
neg_8304	metab_19433	N-Arachidonoyl tyrosine	C29H41NO4	HMDB0062331;LMFA08020076	6.547	488.277	1.83991	1.42649	0.0001776	0.000573	neg	4.9741	4.8469	5.5356	4.8316	5.2541	4.5426	3.7796	2.8846	3.8883	2.8758	3.4593	4.128
neg_8319	metab_19448	Hydroxybuprenorphine	C29H41NO5	HMDB0060547	6.5241	504.272	1.37589	1.15569	9.869e-05	0.0003627	neg	5.9333	6.0471	6.3695	6.2822	6.034	5.5469	5.4094	5.1552	5.3613	5.0981	5.2159	5.0907
neg_8320	metab_19449	Palmitoylcarnitine	C23H45NO4	LMFA07070004	6.5241	436.284	1.3873	1.13673	0.0001108	0.0003968	neg	6.7966	6.9282	7.2367	7.0662	7.1009	6.3748	6.3029	6.0685	6.1565	5.9475	6.0655	5.9709
neg_8337	metab_19466	13-Hydroxy-9-methoxy-10-oxo-11-octadecenoic acid	C19H34O5	HMDB0040901	6.50863	387.239	1.23317	1.17897	0.0004727	0.00125	neg	4.6082	4.72	4.6837	4.5772	5.1416	4.4513	4.0379	4.2011	4.1078	3.7332	3.6219	4.204
neg_8368	metab_19497	1-Stearoylglycerophosphoserine	C24H48NO9P	HMDB0061698	6.47052	546.282	1.53258	1.18523	3.576e-05	0.0001679	neg	6.4018	6.1615	6.0901	6.1361	6.4457	6.3145	5.6151	5.2406	5.4996	4.7828	5.4437	5.0978
neg_8369	metab_19498	1-(11Z-eicosenoyl)-glycero-3-phosphate	C23H45O7P	LMGP10050026;HMDB0062305	6.47052	509.289	1.70502	1.21087	0.0001345	0.0004613	neg	7.2557	7.2769	6.8079	7.5515	7.2744	6.8643	5.8323	5.4836	5.9681	5.8977	6.7128	5.6453
neg_8370	metab_19499	PE(18:1(9Z)/0:0)	C23H46NO7P	LMGP02050004	6.47052	478.294	1.32439	1.1423	0.003479	0.006608	neg	7.4071	7.1464	7.1227	7.0318	7.7286	7.2023	6.467	6.163	6.2896	5.7242	6.2488	7.3112
neg_8379	metab_19508	LPC(18:1)	C26H52NO7P	-	6.46295	566.347	1.75067	1.2366	0.0001052	0.0003812	neg	6.9214	6.4743	6.6811	6.6042	7.0872	6.6541	5.9711	5.6454	5.6263	4.9767	5.6813	4.7896
neg_8388	metab_19517	Chenodeoxycholic acid disulfate	C24H40O10S2	HMDB0000545;LMST05020025	6.45537	597.202	1.28915	1.15008	1.412e-05	8.269e-05	neg	5.0431	5	5.3166	5.0251	4.9827	4.932	4.5233	4.3201	4.3	4.3495	4.6315	4.22
neg_8409	metab_19538	MG(19:0/0:0/0:0)	C22H44O4	HMDB0072839	6.44013	371.317	1.55462	1.21251	3.651e-05	0.0001705	neg	5.8932	6.1413	5.4248	5.7256	6.2782	6.0017	5.114	5.0261	4.8682	4.5774	4.7474	4.9179
neg_8412	metab_19541	Ac-Ser-Asp-Lys-Pro-OH	C20H33N5O9	HMDB0062552	6.43262	522.193	1.34406	1.16842	0.0002833	0.0008278	neg	5.2876	5.4306	5.819	4.9867	5.3625	5.1635	4.7647	4.6888	4.5876	4.23	4.7121	4.4465
neg_8413	metab_19542	Polyporusterone B	C28H44O6	HMDB0038496	6.43262	497.285	1.43073	1.2206	0.0004599	0.001223	neg	5.0109	4.7099	4.6133	5.1024	4.8509	5.3604	4.3172	4.212	3.5209	3.7895	4.357	4.0939
neg_8435	metab_19564	Asteltoxin	C23H30O7	HMDB0029464	6.41743	399.185	1.31485	1.1501	1.688e-05	9.467e-05	neg	5.3857	5.8169	5.337	5.4612	5.7587	5.7072	4.8576	4.806	4.7235	4.9963	4.7707	4.945
neg_8489	metab_19618	Acrimarine J	C35H33NO8	HMDB0040386	6.37198	576.204	1.87644	1.3487	4.082e-05	0.0001853	neg	5.9047	5.4808	5.5007	5.5637	6.3237	5.6408	4.7199	4.6249	4.3275	3.5811	4.153	4.1116
neg_8502	metab_19631	LysoPC(15:0)	C23H48NO7P	HMDB0010381	6.3644	526.315	1.62424	1.30174	0.000843	0.001997	neg	5.4424	4.6414	5.2505	4.8226	5.6209	4.7943	4.6537	4.1693	3.4874	3.4675	4.0801	3.6252
neg_8588	metab_19717	Gamma-Tocotrienol	C28H42O2	HMDB0012958;LMPR02020057	6.3112	455.318	1.04122	0.926621	7.894e-05	0.000305	neg	5.5319	5.6746	5.4011	5.6045	5.782	5.7974	6.1212	6.0925	6.0246	6.0663	5.9693	6.1935
neg_8610	metab_19739	Aflatoxin GM1	C17H12O8	HMDB0030477	6.28837	325.036	1.67721	0.75461	0.0001498	0.000501	neg	3.1762	3.8373	3.0819	3.6674	4.3667	3.4776	4.945	4.8826	4.6897	4.6774	4.6765	4.761
neg_8645	metab_19774	LysoPE(14:1(9Z)/0:0)	C19H38NO7P	HMDB0011501	6.24253	422.232	1.47056	1.19223	1.581e-05	9.012e-05	neg	5.654	5.4259	5.4852	4.9415	5.4634	5.6256	4.7552	4.5765	4.5165	4.5043	4.4667	4.5208
neg_8660	metab_19789	27-Deoxy-5b-cyprinol	C27H48O4	HMDB0001231	6.22725	457.332	1.14326	0.89532	6.566e-05	0.0002656	neg	4.8012	4.8666	4.7386	4.6174	4.8889	4.6694	5.5762	5.3295	5.0858	5.1662	5.4415	5.3242
neg_8667	metab_19796	Morphine-3-glucuronide	C23H27NO9	HMDB0041936	6.21962	496.142	2.55887	1.86155	5.077e-09	2.147e-07	neg	5.7072	5.2787	5.5938	4.8413	5.7336	5.438	2.9254	2.9172	2.9282	2.9084	2.906	2.9212
neg_8681	metab_19810	Sphingosine 1-phosphate (d16:1-P)	C16H34NO5P	HMDB0060061	6.212	396.216	1.86423	1.25975	8.826e-07	1.033e-05	neg	6.9028	6.4937	6.7621	6.099	6.8807	6.5792	5.3588	5.3573	5.2338	5.1707	5.2224	5.1864
neg_8683	metab_19812	Alpha-Bisabolol oxide A	C15H26O2	HMDB0038196	6.212	283.192	1.03652	0.92839	7.533e-07	9.167e-06	neg	5.5157	5.5942	5.4849	5.5807	5.383	5.4253	5.8683	5.9994	5.8967	5.9096	5.9031	5.9481
neg_8698	metab_19827	Dolicholide	C28H46O6	HMDB0034086	6.19672	477.323	1.08692	0.924444	1.461e-07	2.703e-06	neg	5.6018	5.692	5.4979	5.5969	5.5073	5.5055	6.02	6.0469	6.0422	6.0442	5.9461	6.0308
neg_8767	metab_19896	Momorcharaside B	C36H62O10	HMDB0032941	6.14322	635.417	1.01969	0.936029	3.414e-07	5.057e-06	neg	5.9436	5.9855	5.8561	6.0276	5.8939	5.849	6.3811	6.3293	6.2682	6.3776	6.3275	6.304
neg_8850	metab_19979	4-hydroxy-3-(3-hydroxy-1-phenylbutyl)-2H-chromen-2-one	C19H18O4	HMDB0140994	6.09752	355.119	1.2103	1.15642	0.0007183	0.001752	neg	4.9317	5.0378	4.8202	4.6886	5.3877	4.9413	4.4823	4.2868	4.3746	3.8273	4.5033	4.3018
neg_8887	metab_20016	Coriandrone E	C13H12O5	HMDB0029971	6.08255	247.061	1.48408	0.747075	0.0006584	0.001632	neg	3.0198	3.0358	2.9896	3.0096	2.9448	3.0036	3.0553	4.4416	3.8764	4.1071	4.3033	4.3177
neg_8933	metab_20062	(E,E)-N-4-Methoxystyrylcinnamide	C18H17NO2	HMDB0030194	6.06738	314.095	1.49061	1.35276	0.009669	0.01614	neg	4.6311	4.9491	5.0539	4.8164	4.823	5.1057	4.0017	4.0796	4.2115	3.2834	1.8016	4.3441
neg_8943	metab_20072	Parvisoflavone A	C20H16O6	HMDB0034019;LMPK12050311	6.0598	397.093	1.17645	0.911673	2.047e-06	1.932e-05	neg	5.5682	5.6342	5.3975	5.7749	5.6201	5.5065	6.1745	6.1808	6.0696	6.0776	6.1042	6.1442
neg_9082	metab_20211	Jubanine A	C40H49N5O6	HMDB0030205	5.99113	694.363	1.78223	0.629252	0.00304	0.005869	neg	3.6164	1.9719	3.8589	3.379	1.8819	1.9401	3.856	4.9622	4.3251	4.0792	4.8576	4.3787
neg_9385	metab_20514	Scoparone	C11H10O4	HMDB0030818	5.78177	241.026	1.24138	1.39142	0.03783	0.05431	neg	3.9388	2.3186	4.6186	3.5312	2.5636	2.4808	2.338	2.3298	2.3408	2.3211	2.3186	2.3338
neg_9390	metab_20519	S-Glutaryldihydrolipoamide	C13H23NO4S2	HMDB0006832	5.77392	366.106	1.93922	1.36991	2.554e-06	2.289e-05	neg	5.7094	4.8437	5.5044	5.3856	5.4782	5.9655	3.9815	4.0764	3.8758	4.0649	3.9843	4.0223
neg_9417	metab_20546	Pyridinoline	C18H28N4O8	HMDB0000851	5.73442	449.162	1.06483	0.902082	0.0007902	0.001893	neg	4.8569	5.0026	4.8838	4.9553	4.2886	4.8695	5.3843	5.2853	5.4001	5.3902	5.2514	5.2775
neg_9443	metab_20572	Ganoderic acid G	C30H44O8	HMDB0035985	5.70262	577.302	2.60338	2.4204	0.0005825	0.001476	neg	5.06	5.0373	5.148	4.9144	5.2197	5.0862	0.2065	2.9416	3.3049	2.9752	2.9558	0.2049
neg_9446	metab_20575	3,8-Dihydroxy-1-methylanthraquinone-2-carboxylic acid	C16H10O6	HMDB0030830	5.69465	297.041	1.08674	0.896217	0.0002382	0.0007218	neg	4.4521	4.5466	4.2168	4.4915	4.3431	3.9585	4.7936	4.8437	4.8511	4.841	4.8887	4.8062
neg_9451	metab_20580	Clausarinol	C24H30O6	HMDB0041407	5.6867	435.182	1.23443	0.860649	0.0001151	0.0004086	neg	4.025	4.2247	3.6831	4.1437	3.744	3.7484	4.5999	4.5529	4.6539	4.6834	4.4847	4.4062
neg_9480	metab_20609	Blighinone	C16H10O8	HMDB0030643	5.63773	329.031	1.2667	0.882587	1.468e-07	2.709e-06	neg	4.722	4.8647	4.555	4.6107	4.6664	4.5896	5.3011	5.3004	5.3402	5.2432	5.2856	5.2639
neg_9529	metab_20658	Cavipetin A	C30H42O8	HMDB0030363	5.572	575.289	1.56733	1.27086	6.854e-05	0.0002747	neg	4.6358	4.8381	4.81	4.7536	4.7487	4.7347	3.8681	3.5496	3.9437	3.7263	4.2243	3.1278
neg_9539	metab_20668	Piperettine	C19H21NO3	HMDB0034371	5.55612	621.294	2.18915	1.60306	3.15e-08	8.46e-07	neg	4.8595	4.9004	4.9059	5.0365	4.9625	4.8718	2.7128	3.1146	2.7157	3.2091	3.3973	3.2791
neg_9587	metab_20716	2-(4-Methyl-5-thiazolyl)ethyl formate	C7H9NO2S	HMDB0032420	5.51005	341.067	1.25158	0.871262	4.667e-06	3.601e-05	neg	4.1434	4.3896	3.9632	4.3327	4.2208	4.1292	4.9331	4.7701	4.7371	4.866	4.8265	4.7613
neg_9599	metab_20728	Demethoxyegonol	C18H16O4	HMDB0030772	5.49475	295.098	1.02472	1.14528	0.0006015	0.001514	neg	3.7352	3.9181	3.7642	3.8571	4.0095	4.176	3.5062	3.3718	3.6437	3.2833	3.1417	3.5367
neg_9747	metab_20876	Purpurin	C14H8O5	LMPK12140007	5.29165	255.03	1.22372	1.16872	0.0009733	0.002252	neg	5.0267	5.0958	5.1526	4.5653	4.9887	4.2245	4.1369	4.1861	4.1794	4.0978	4.0498	4.2064
neg_9795	metab_20924	[3,4-dihydroxy-4-(1-oxo-1H-isochromen-3-yl)butoxy]sulfonic acid	C13H14O8S	HMDB0130088	5.21817	329.031	1.30937	0.882374	1.748e-07	3.097e-06	neg	4.982	5.1498	4.8584	4.9247	4.9867	4.8042	5.6337	5.629	5.6409	5.5441	5.5731	5.6462
neg_10116	metab_21245	5,6,8-Trihydroxy-2-methylbenzo[g]chromen-4-one	C14H10O5	HMDB0033911	4.87795	303.051	1.02622	0.885514	0.005093	0.009204	neg	4.1705	4.3748	3.6353	4.2981	4.158	4.3779	4.6227	4.6273	4.6149	4.5635	5.201	4.6162
neg_10130	metab_21259	1-Hydroxypyrene glucuronide	C22H18O7	HMDB0059759	4.86278	375.084	1.05806	0.88638	0.0281	0.04165	neg	5.4685	5.4833	4.933	5.4169	4.9496	3.8915	5.5379	5.7036	5.7082	5.748	5.7119	5.5993
neg_10148	metab_21277	3,4,5-trihydroxy-6-[4-(4-methyl-3-oxopentyl)phenoxy]oxane-2-carboxylic acid	C18H24O8	HMDB0132962	4.84757	389.125	1.01414	1.0874	1.691e-05	9.478e-05	neg	5.2315	5.0975	5.3338	5.41	5.3615	5.1418	4.824	4.8451	4.7553	4.8512	4.8895	4.8776
neg_10199	metab_21328	Methylisopelletierine	C9H17NO	HMDB0030326	4.80063	200.129	1.18117	1.16078	2.292e-05	0.0001187	neg	4.0389	4.0387	4.3891	3.939	4.0323	3.9955	3.6328	3.5568	3.3703	3.5674	3.4363	3.4842
neg_10226	metab_21355	Withanolide B	C28H38O5	HMDB0030020	4.77713	489.24	2.15842	1.63114	3.262e-07	4.9e-06	neg	4.8092	4.6601	4.9415	4.7954	4.9123	4.1637	3.0645	2.6737	2.8462	2.7852	3.2922	2.6777
neg_10433	metab_21562	FRAXETIN	C10H8O5	-	4.5738	207.029	1.05811	0.918023	1.119e-06	1.24e-05	neg	4.8599	4.9478	4.6759	4.8954	4.9197	4.7925	5.2807	5.2503	5.292	5.2684	5.295	5.3085
neg_10535	metab_21664	Sylpin	C17H14O6	LMPK12111616;HMDB0037243	4.4578	359.078	1.10157	0.883753	0.006343	0.01115	neg	4.9126	4.7724	4.3916	4.8786	4.4229	3.8096	5.1274	5.1278	5.1903	5.0928	5.0169	5.2057
neg_10643	metab_21772	1-hydroxyoct-2-enoylglycine	C10H17NO4	HMDB0094732	4.36405	196.098	1.31747	1.18868	1.967e-06	1.879e-05	neg	4.2357	4.3377	4.363	4.3269	4.219	4.2192	3.6974	3.6109	3.4411	3.7242	3.766	3.3866
neg_10866	metab_21995	Cyclomorusin	C25H22O6	LMPK12110913;HMDB0030687	4.13588	439.12	1.29999	0.867903	0.0001279	0.0004441	neg	4.5286	5.0015	4.3053	4.4842	4.8981	4.5745	5.3937	5.4948	5.238	5.2103	5.2841	5.4005
neg_11115	metab_22244	1-(4-hydroxy-3-methoxyphenyl)-7-(3-methoxyphenyl)hept-1-ene-3,5-dione	C21H22O5	HMDB0133465	3.85093	335.125	1.47144	1.17503	3.616e-09	1.652e-07	neg	5.5085	5.5708	5.6352	5.4525	5.4045	5.5767	4.6336	4.7143	4.7301	4.6977	4.7993	4.635
neg_11226	metab_22355	Methyl (2E,4Z)-decadienoate	C11H18O2	HMDB0034730	3.73252	163.112	1.42067	1.22312	2.96e-08	8.105e-07	neg	4.3141	4.1309	4.3492	4.107	4.2423	4.3145	3.3392	3.4836	3.4592	3.4777	3.5166	3.5402
neg_11234	metab_22363	Tricin 7-diglucuronoside	C29H30O19	HMDB0037460	3.71702	681.133	1.31432	0.848792	0.004382	0.008068	neg	4.8395	4.9389	4.3363	4.8621	5.0372	3.602	5.4455	5.4365	5.3905	5.4172	5.3654	5.4828
neg_11250	metab_22379	Acetyl-DL-Leucine	C8H15NO3	-	3.70918	172.097	1.38564	1.16903	1.345e-05	7.965e-05	neg	5.3824	4.9923	5.4321	5.2946	5.5592	5.5407	4.7127	4.6981	4.6056	4.6382	4.4862	4.4076
neg_11267	metab_22396	Glabrene	C20H18O4	HMDB0029530;LMPK12080060	3.6694	367.119	1.1582	1.15683	0.001322	0.002893	neg	4.3704	4.3467	4.4522	3.981	4.5899	4.9475	3.8456	3.9005	3.9099	3.7819	3.9659	3.6676
neg_11375	metab_22504	(R)-lipoic acid	C8H14O2S2	HMDB0001451	3.54132	227.02	1.27793	0.851811	1.922e-05	0.0001041	neg	3.9701	4.0789	3.6909	4.0091	3.6505	3.6061	4.4228	4.541	4.4688	4.4972	4.5966	4.4822
neg_11445	metab_22574	2-Oxoclopidogrel	C16H16ClNO3S	HMDB0013929	3.4461	374	1.90169	1.54063	2.725e-05	0.0001359	neg	3.8702	4.0197	4.9427	3.9381	4.4818	4.3463	2.5335	2.8812	3.214	2.5486	2.4733	2.9642
neg_11524	metab_22653	Doxepin N-oxide glucuronide	C25H30NO8+	HMDB0061139	3.35118	471.188	1.72834	1.43606	0.002305	0.004626	neg	4.6477	3.5189	5.5332	3.7623	5.3143	4.5144	3.0628	3.3144	2.7869	3.3849	3.1872	3.2676
neg_11534	metab_22663	Tyrosyl-Hydroxyproline	C14H18N2O5	HMDB0029106	3.34337	293.115	1.73154	1.33162	2.397e-07	3.896e-06	neg	4.7828	4.5196	4.7085	4.7683	4.74	4.5239	3.6703	3.7044	3.3984	3.5358	3.584	3.1699
neg_11563	metab_22692	Ethyl aconitate	C8H10O6	HMDB0040275	3.3125	183.029	1.09934	0.901356	1.921e-06	1.847e-05	neg	4.4104	4.531	4.258	4.4842	4.2903	4.3391	4.7921	4.9025	4.8338	4.8825	4.9351	4.8493
neg_11709	metab_22838	7-hydroxy-6-(3-oxobut-1-en-1-yl)-2H-chromen-2-one	C13H10O4	HMDB0128952	3.16377	229.051	1.26357	0.872059	0.0001097	0.0003938	neg	4.7083	4.681	4.2499	4.6637	4.5149	4.0948	5.1923	5.1561	5.1665	5.1064	5.0491	5.1864
neg_11716	metab_22845	2-Benzoxazolol	C7H5NO2	HMDB0032931	3.15588	180.03	1.1329	1.1393	4.29e-06	3.378e-05	neg	4.1409	4.074	4.2931	4.3232	4.087	4.0597	3.6931	3.7193	3.5749	3.5653	3.7462	3.6245
neg_11871	metab_23000	Desmethyldeschlorobenzoyl Indomethacin	C10H9NO3	-	2.94042	190.051	1.20187	1.11966	0.0001846	0.0005905	neg	5.5363	5.4185	5.9056	5.3984	5.5391	6.0005	5.0323	5.0393	5.0316	5.0286	5.0262	5.0276
neg_11878	metab_23007	ESCULETIN	C9H6O4	-	2.93255	177.019	1.04136	0.923647	1.895e-06	1.829e-05	neg	5.3157	5.3423	5.1895	5.3051	5.0638	5.2126	5.6536	5.6752	5.7086	5.6421	5.6989	5.6502
neg_11886	metab_23015	(R)-Pelletierine	C8H15NO	HMDB0030324	2.92348	186.113	1.47883	1.19754	7.538e-09	2.945e-07	neg	5.1426	5.1234	5.1485	4.9768	4.9169	5.0624	4.1821	4.2236	4.1994	4.158	4.342	4.256
neg_12001	metab_23130	Lanthionine ketimine	C6H7NO4S	HMDB0004823	2.76312	169.991	2.10226	1.84903	2.796e-09	1.36e-07	neg	3.7321	3.5566	3.8057	3.6495	3.8917	3.6328	2.3649	1.9361	1.9471	1.9274	1.925	1.9401
neg_12007	metab_23136	2,8-Quinolinediol	C9H7NO2	-	2.75507	206.046	1.30257	1.17319	0.002139	0.004337	neg	5.0141	4.7786	5.7337	4.87	5.1773	5.8841	4.5098	4.4366	4.4943	4.4614	4.4535	4.4611
neg_12034	metab_23163	Nigellicine	C13H14N2O3	HMDB0030269	2.71497	245.094	1.04332	1.10444	5.625e-08	1.314e-06	neg	4.4016	4.4038	4.4377	4.305	4.3856	4.4617	3.9163	3.9866	3.9563	4.0195	4.0491	3.9701
neg_12116	metab_23245	Erythroskyrin	C26H33NO6	HMDB0030464	2.60225	490.199	2.11269	1.73232	1.173e-08	4.072e-07	neg	4.2371	4.0372	4.3407	4.2648	4.0091	3.6505	2.3683	2.3601	2.3711	2.3513	2.3489	2.3641
neg_12146	metab_23275	N-(4-aminobutyl)-3-(4-hydroxy-3-methoxyphenyl)propanimidic acid	C14H22N2O3	HMDB0139570	2.56258	265.156	1.89715	1.53681	4.974e-06	3.779e-05	neg	3.8762	3.8548	4.3859	3.6641	3.9317	4.7115	2.6571	2.6489	2.66	2.6401	2.6377	2.6529
neg_12237	metab_23366	4-Phenyl-2-butenal	C10H10O	HMDB0029602	2.4418	291.139	1.22858	1.18192	0.0002317	0.0007064	neg	4.2305	4.4062	4.5824	4.3117	4.4246	3.77	3.5633	3.6552	3.5779	3.7231	3.6956	3.5508
neg_12258	metab_23387	Urolithin D	C13H8O6	HMDB0029219	2.40173	305.031	1.00512	0.904369	0.00262	0.005167	neg	4.9165	4.8169	4.6019	4.9091	4.5735	5.1229	5.1517	5.1879	5.3687	5.1974	5.7816	5.3101
neg_12331	metab_23460	Prolyl-Alanine	C8H14N2O3	HMDB0029010	2.29865	185.092	2.72402	3.34746	5.347e-13	2.398e-10	neg	4.0133	4.0133	4.2508	3.879	4.134	3.8721	1.1974	1.1897	1.2001	1.1815	1.2588	1.1935
neg_12543	metab_23672	Hydroxyprolyl-Proline	C10H16N2O4	HMDB0028871	2.126	227.104	1.12958	1.13053	2.138e-05	0.0001127	neg	4.4347	4.3733	4.5049	4.4265	4.6334	4.4386	4.1292	3.9936	3.8051	3.862	4.1026	3.8249
neg_12548	metab_23677	N5-Acetyl-N2-gamma-L-glutamyl-L-ornithine	C12H21N3O6	HMDB0039423	2.11803	284.126	1.5786	1.2777	1.002e-07	2.044e-06	neg	4.48	4.2833	4.5586	4.4149	4.6173	4.287	3.6233	3.4945	3.4348	3.4618	3.5352	3.2976
neg_12606	metab_23735	N-Methylnicotinium	C11H17N2+	HMDB0001009	2.05325	214.087	2.91602	3.97978	1.352e-12	4.524e-10	neg	4.4492	4.3938	4.5786	4.2243	4.2926	4.0395	1.0951	1.0876	1.0977	1.0795	1.0773	1.0913
neg_12639	metab_23768	Gly-Tyr	C11H14N2O4	-	2.01208	237.088	2.05705	1.62534	2.753e-08	7.613e-07	neg	4.1533	4.258	4.3604	4.2411	4.132	4.1016	2.3871	2.5388	2.5018	2.7156	3.0087	2.383
neg_12817	metab_23946	Gravacridonetriol glucoside	C25H29NO11	HMDB0029331	1.72498	554.142	1.99618	1.46589	2.774e-05	0.0001377	neg	5.267	4.8423	4.965	4.9567	5.0829	5.0526	3.8466	3.6843	2.9024	3.1378	4.1133	2.8953
neg_12890	metab_24019	L-Phenylalanine	C9H11NO2	HMDB0000159	1.63762	164.071	1.60515	1.20547	2.69e-07	4.212e-06	neg	5.8318	5.6975	5.9294	5.8752	5.9596	5.8753	5.1202	5.0078	4.7247	4.7859	4.8906	4.6411
neg_12970	metab_24099	4-Acetyl-2(3H)-benzoxazolone	C9H7NO3	HMDB0040612	1.46245	222.041	1.54392	1.26196	0.0002293	0.0007001	neg	5.2527	5.1307	5.3555	5.036	5.3362	4.2684	4.393	3.9399	3.9223	3.7538	4.0527	4.0089
neg_13194	metab_24323	4-Aminosalicylic acid	C7H7NO3	-	0.92165	152.034	1.30007	1.18732	1.936e-05	0.0001047	neg	4.6798	4.661	4.0668	4.5554	4.4256	4.5777	3.7935	3.774	3.7927	3.8071	3.8097	3.7343
neg_13228	metab_24357	Xanthine	C5H4N4O2	HMDB0000292	0.890317	151.025	1.86195	1.25923	1.976e-06	1.885e-05	neg	6.7214	6.3561	6.675	6.5956	6.6908	6.4514	5.5207	5.4502	4.9854	5.0825	5.5119	4.8114
neg_13328	metab_24457	5-formamido-1-(5-phospho-D-ribosyl)imidazole-4-carboxamide(2-)	C10H15N4O9P	HMDB0062708	0.788367	387.034	1.71121	1.34468	0.000801	0.001914	neg	5.3109	5.1187	5.1	5.4975	4.4626	5.079	4.4907	4.2405	3.8428	3.3926	3.8792	2.8893
neg_13337	metab_24466	Xanthosine	C10H12N4O6	HMDB0000299	0.788367	283.069	1.99257	1.41926	3.919e-08	9.902e-07	neg	5.5111	5.1009	5.3066	5.4031	4.8139	5.0843	3.6888	3.6628	3.6739	3.654	3.6516	3.6668
neg_13398	metab_24527	DTMP	C10H15N2O8P	-	0.780733	321.05	1.46048	1.17117	0.0001111	0.0003977	neg	6.4755	6.1323	6.2542	6.1509	6.4954	5.6836	5.5497	5.3938	5.0748	5.1843	5.4769	5.0803
neg_13507	metab_24636	Inosine 5'-monophosphate (IMP)	C10H13N4O8P	-	0.765433	347.04	1.24698	1.14745	0.0007908	0.001894	neg	5.7691	5.62	5.4885	5.6455	5.1249	5.0838	5.0689	4.8293	4.6887	4.6639	4.8619	4.4112
neg_13520	metab_24649	Niacin (Nicotinic acid)	C6H5NO2	-	0.765433	122.024	1.34962	1.14421	2.141e-07	3.585e-06	neg	5.5373	5.5518	5.6422	5.4759	5.5902	5.6256	5.0331	4.9724	4.7284	4.7919	4.9203	4.7627
neg_13571	metab_24700	Deoxyadenosine monophosphate	C10H14N5O6P	HMDB0000905	0.7331	330.062	1.41906	1.18954	0.000156	0.0005172	neg	5.661	5.0338	5.4662	5.1064	5.6475	5.0142	4.6031	4.4937	4.3292	4.3981	4.7468	4.2755
neg_13718	metab_24847	D-Myoinositol 4-phosphate	C6H13O9P	-	0.654283	259.023	1.55443	1.22762	2.616e-07	4.15e-06	neg	5.1942	5.0106	5.2749	5.1031	5.2341	4.9551	4.2611	4.1347	4.3586	4.2642	4.0858	3.966
neg_13779	metab_24908	N2-Acetyl-L-ornithine	C7H14N2O3	-	0.631017	173.092	1.61725	1.24474	7.946e-06	5.378e-05	neg	5.5441	5.0376	5.507	5.6127	5.128	5.0923	4.4739	4.4178	4.098	4.2845	4.2892	4.0784
neg_13796	metab_24925	Quinic acid	C7H12O6	HMDB0003072	0.623267	191.056	1.07158	0.914261	0.0004952	0.001296	neg	5.4386	5.4661	5.1536	5.4626	5.3468	4.8689	5.7854	5.7519	5.8294	5.7377	5.7992	5.8047
neg_13845	metab_24974	Nepsilon-Acetyl-L-lysine	C8H16N2O3	-	0.615533	187.108	1.34982	1.15279	8.628e-07	1.018e-05	neg	5.4064	5.2445	5.5738	5.3073	5.4789	5.314	4.8749	4.6463	4.5861	4.7039	4.6386	4.5875
neg_13849	metab_24978	L-Glutamate	C5H9NO4	-	0.615533	146.045	1.43902	1.15482	1.591e-06	1.595e-05	neg	6.1604	5.9445	6.2189	6.2327	6.2171	5.9684	5.571	5.354	5.1963	5.1855	5.3285	5.1823
neg_13905	metab_25034	Maltose	C12H22O11	-	0.600167	341.109	1.4946	1.164	1.024e-06	1.162e-05	neg	6.2359	5.9403	6.3779	6.0046	6.216	6.3149	5.3055	5.3535	5.1818	5.202	5.3567	5.4665

## Sheet: LCSvsMCS
ID	Metab ID	Metabolite	Formula	Library ID	Retention time	M/Z	VIP_pred_OPLS-DA	FC(MCS/LCS)	P_value	FDR	mode	M1	M2	M3	M4	M5	M6	L1	L2	L3	L4	L5	L6
pos_2	metab_1	Hypoxanthine	C5H4N4O	HMDB0000157	0.764367	137.046	1.58273	1.03879	0.0001744	0.02214	pos	7.5679	7.5377	7.6786	7.6601	7.5848	7.4378	7.3146	7.271	7.2714	7.4073	7.1649	7.341
pos_5	metab_4	Phenylenediamine	C6H8N2	-	0.779233	153.041	1.27584	1.03329	0.003858	0.05128	pos	6.1341	6.0013	6.2721	6.1948	6.1626	6.1059	5.9822	5.9564	5.9314	6.0655	5.7819	5.9637
pos_57	metab_56	Galactosyl 4-hydroxyproline	C11H19NO8	HMDB0029353	1.04677	316.101	2.21882	1.10778	0.0007723	0.03076	pos	5.5186	5.2454	5.9553	5.7171	5.4863	5.3771	5.0783	5.0412	5.0881	4.8103	4.9353	5.107
pos_137	metab_136	Glutaminylproline	C10H17N3O4	HMDB0028805	0.4934	261.156	1.53741	1.06441	0.007546	0.06838	pos	5.0807	4.9912	5.1886	5.1899	4.9033	5.3873	4.9757	4.9453	4.7753	4.5611	4.7568	4.8621
pos_172	metab_171	2-Ethylacrylic acid	C5H8O2	HMDB0001862	0.628	118.087	1.32902	1.03333	0.002701	0.04565	pos	6.1654	6.1198	6.3633	6.3183	6.1235	6.1137	5.9732	5.9453	6.0184	5.9498	6.034	6.0847
pos_198	metab_197	Nicotinamide riboside	C11H14N2O5	HMDB0000855	2.74885	255.098	1.52823	1.06636	0.02304	0.122	pos	5.6108	5.9328	5.8238	5.8998	5.9624	5.4791	5.6476	5.3237	5.5544	4.934	5.5809	5.5082
pos_206	metab_205	Glycylproline	C7H12N2O3	HMDB0000721	0.66555	173.092	1.61868	1.06153	0.002145	0.04209	pos	5.1757	4.941	5.4165	5.2474	5.1	5.1774	4.8916	4.7956	4.8365	4.962	4.7809	4.9881
pos_227	metab_226	(3R)-3,4-Dihydroxy-3-(hydroxymethyl)butanenitrile 4-glucoside	C11H19NO8	HMDB0034085	0.779233	316.101	2.07977	1.08463	0.001557	0.03823	pos	6.0809	5.7811	6.5129	6.3022	6.0615	6.0184	5.6972	5.6469	5.7351	5.4682	5.5987	5.7411
pos_392	metab_391	LysoPC(18:1(11Z))	C26H52NO7P	HMDB0010385;LMGP01050138	6.46327	522.356	1.5268	1.04917	0.01541	0.09861	pos	7.4697	7.8538	7.5476	7.6807	7.3234	7.6993	7.7068	7.1938	7.0907	7.1466	7.1099	7.1906
pos_511	metab_510	3-Carboxy-4-methoxy-N-methyl-2-pyridone	C8H9NO4	-	0.779233	184.061	1.35383	1.04196	0.0001465	0.02136	pos	5.1749	5.3195	5.3174	5.285	5.317	5.1751	5.1157	5.0637	4.9833	5.0036	5.0519	5.0986
pos_524	metab_523	Pantothenic Acid	C9H17NO5	HMDB0000210	1.82113	220.118	1.83736	1.06582	0.0001199	0.02022	pos	6.1484	5.9124	6.1286	6.2232	5.8909	6.1259	5.7302	5.7246	5.7392	5.7283	5.5694	5.6914
pos_690	metab_689	4-Coumaroyl-2-hydroxyputrescine	C13H18N2O3	HMDB0033462	1.79847	268.166	1.83107	1.11244	0.01415	0.09403	pos	4.7755	5.1421	5.0188	5.0083	4.9771	4.6387	4.7344	4.4343	4.4269	3.7207	4.6387	4.6191
pos_808	metab_807	Glutamylproline	C10H16N2O5	HMDB0028827	2.53713	286.145	1.41915	1.07207	0.02682	0.1323	pos	4.6204	5.2244	4.9352	4.9599	5.0108	4.5234	4.7157	4.4066	4.5538	4.3176	4.7427	4.5714
pos_827	metab_826	5,6-epoxy,18R-HEPE	C20H28O4	HMDB0062410	2.65808	297.182	1.40888	1.05767	0.0433	0.1734	pos	6.0678	6.158	6.2255	6.1478	6.1014	5.726	6.0302	5.6923	5.6855	5.1927	5.9761	5.8604
pos_963	metab_962	P-Acetaminobenzaldehyde	C9H9NO2	-	3.80512	164.071	2.15193	1.1135	0.01837	0.1082	pos	6.3075	5.9438	6.5425	6.5881	6.3942	6.131	6.2758	5.6899	5.8639	4.7658	5.8648	5.5827
pos_1000	metab_999	3,4,5-trihydroxy-6-{4-[(1E)-3-oxopent-1-en-1-yl]phenoxy}oxane-2-carboxylic acid	C17H20O8	HMDB0132988	4.14663	317.103	1.54634	0.936953	0.003385	0.04914	pos	4.603	4.888	4.7466	4.5347	4.6329	4.8611	4.9529	4.7772	5.0596	5.129	5.0775	5.1705
pos_1136	metab_1135	3-Indolepropionic acid	C11H11NO2	-	5.66987	190.087	2.05171	1.13807	0.003432	0.04936	pos	5.5076	4.7814	4.8009	5.0986	4.7382	4.799	4.7398	4.0602	4.361	4.166	4.5016	4.2882
pos_1168	metab_1167	Apocynin	C9H10O3	-	5.91065	167.071	1.03448	0.976033	0.001991	0.04152	pos	5.8892	5.8955	5.9316	5.8745	5.8534	5.9871	5.9763	5.9823	6.0259	6.156	6.0524	6.1098
pos_1174	metab_1173	1,4-Benzodioxin-2(3H)-one	C8H6O3	HMDB0040528	5.93317	301.071	1.20804	0.960103	0.002735	0.0457	pos	5.2146	5.0819	5.2577	5.2522	5.1197	5.4068	5.3863	5.4985	5.3307	5.512	5.4528	5.4517
pos_1507	metab_1506	2,6,6-Trimethyl-1-cyclohexen-1-acetaldehyde	C11H18O	HMDB0032540	6.6652	149.133	2.26962	1.15555	0.003602	0.0502	pos	4.7395	5.4527	5.2644	5.166	4.7015	4.493	4.3177	4.3249	4.4551	3.9791	4.148	4.5787
pos_1624	metab_1623	Sterol	C17H28O	HMDB0060512	6.31402	249.222	1.30892	1.045	0.01542	0.09862	pos	4.542	4.7191	5.0196	4.8748	4.7318	4.6789	4.5655	4.5122	4.617	4.5364	4.5042	4.602
pos_1744	metab_1743	Lecanoric acid	C16H14O7	LMPK13080001	6.0304	319.085	1.70452	0.934751	0.0002682	0.02397	pos	5.2215	4.8847	5.0749	5.0518	5.1509	5.2181	5.3773	5.3075	5.4581	5.5289	5.5478	5.5142
pos_1778	metab_1777	Methyl 3-(4-methoxyphenyl)-2-oxopropanoate	C11H12O4	-	5.89565	209.081	1.16171	0.972104	0.0006441	0.02905	pos	5.9603	5.9364	5.9711	5.9282	5.9107	6.0472	6.0612	6.0637	6.1013	6.2447	6.1344	6.1758
pos_1783	metab_1782	Gibberellin A87	C19H22O7	HMDB0039239	5.8657	385.129	1.07455	0.974751	0.001599	0.03865	pos	6.0639	6.0242	6.0961	6.0417	5.9927	6.1464	6.1594	6.1631	6.1849	6.3466	6.2022	6.254
pos_1785	metab_1784	Erbstatin Analog	C10H10O4	-	5.85067	195.066	1.00451	0.975501	0.002286	0.04315	pos	5.6833	5.6423	5.7231	5.6818	5.6441	5.79	5.777	5.7728	5.8099	5.9424	5.8368	5.8829
pos_1799	metab_1798	Isolicopyranocoumarin	C21H20O7	HMDB0035479	5.45833	385.129	1.10946	0.970815	0.01109	0.08281	pos	5.6291	5.7563	5.6551	5.5439	5.6485	5.6953	5.8356	5.6405	5.7588	5.9595	5.9164	5.8395
pos_1833	metab_1832	N-[(5-Hydroxy-2-pyridinyl)methyl]adenosine	C16H18N6O5	HMDB0040912	4.78007	357.134	1.28377	0.956437	0.004479	0.05445	pos	5.4007	5.1786	5.4096	5.377	5.3937	5.5156	5.5429	5.5172	5.4968	5.796	5.6773	5.7163
pos_2118	metab_2117	5-Methylcytidine	C10H15N3O5	HMDB0000982	0.66555	290.135	1.37084	1.0513	0.00911	0.07539	pos	5.4346	5.6026	5.6034	5.5133	5.511	5.2844	5.3363	5.2487	5.1238	4.9381	5.3456	5.3489
pos_2124	metab_2123	Nalpha-Acetyl-L-arginine	C8H16N4O3	-	0.66555	217.13	1.62629	1.06347	0.0006821	0.02971	pos	4.8091	4.903	5.0077	5.1555	5.0561	5.0241	4.6584	4.5891	4.7355	4.6985	4.6434	4.8464
pos_2128	metab_2127	Urocanic acid	C6H6N2O2	HMDB0000301	0.680383	139.05	2.3582	1.11132	0.0002617	0.02369	pos	5.8055	5.9316	6.3369	6.1329	5.8456	6.1265	5.6087	5.1757	5.4887	5.2562	5.4459	5.5812
pos_2153	metab_2152	(5S,6S)-6-Amino-5-hydroxycyclohexane-1,3-diene-1-carboxyate	C7H9NO3	-	0.733067	156.066	1.39209	1.05134	0.006102	0.06159	pos	5.2292	5.4227	5.4419	5.3682	5.4282	5.302	5.3043	5.0989	5.0635	4.836	5.2515	5.0616
pos_2223	metab_2222	Benzofuran	C8H6O	HMDB0032929	0.96235	136.076	1.45957	1.04494	0.00146	0.03745	pos	5.6846	5.6912	5.8953	5.7982	5.5419	5.7094	5.4838	5.4382	5.4083	5.5543	5.4006	5.5617
pos_2306	metab_2305	Sarmentosin	C11H17NO7	HMDB0030697	1.46502	298.091	1.621	1.0733	0.01523	0.09788	pos	4.7197	4.8029	5.207	5.0303	4.7792	4.8919	4.5411	4.2045	4.675	4.6034	4.5399	4.8535
pos_2377	metab_2376	Valyl-Threonine	C9H18N2O4	HMDB0029137	0.4934	251.161	2.97712	1.44032	0.001173	0.03474	pos	3.1159	3.4018	3.9314	3.857	3.354	2.8287	2.1415	2.0706	2.182	3.0609	2.1967	2.575
pos_2381	metab_2380	L-Histidine	C6H9N3O2	HMDB0000177	0.501017	156.077	2.06337	1.1092	0.0005747	0.02814	pos	4.7878	5.2209	5.1602	5.1772	4.8304	4.9943	4.672	4.4197	4.4938	4.2925	4.6659	4.6571
pos_2521	metab_2520	L-Glutamic acid	C5H9NO4	HMDB0000148	0.6056	192.025	1.54355	1.04946	0.001751	0.03991	pos	5.7866	5.5558	5.9631	5.8378	5.6587	5.6974	5.5564	5.4997	5.4669	5.4929	5.3656	5.4932
pos_2539	metab_2538	N-Acetylputrescine	C6H14N2O	HMDB0002064	0.628	131.118	1.99688	1.10933	0.0001039	0.02022	pos	4.7496	4.843	4.7656	4.8725	4.8684	4.5175	4.3117	4.199	4.4257	4.1245	4.2743	4.4616
pos_2592	metab_2591	L-Valine	C5H11NO2	HMDB0000883	0.680383	118.087	1.54009	1.04746	0.001818	0.04035	pos	5.9073	5.8972	6.1982	6.0362	5.7812	5.9319	5.6994	5.7002	5.6507	5.6917	5.5979	5.7952
pos_2603	metab_2602	N-Ethylmaleimide	C6H7NO2	-	0.695333	126.055	1.28856	0.955899	0.001816	0.04035	pos	5.0683	5.2845	5.2806	5.2466	5.1662	5.1653	5.2733	5.3927	5.5789	5.4284	5.4268	5.5546
pos_2635	metab_2634	3-Hydroxypyridine	C5H5NO	-	0.740667	191.082	1.90258	1.14879	0.01275	0.08922	pos	4.3582	5.4258	4.5034	4.6164	4.5316	4.2657	4.1123	3.5882	4.098	3.9133	4.0886	4.3157
pos_2654	metab_2653	Isonicotinic acid	C6H5NO2	HMDB0060665	0.764367	124.04	1.83891	1.05603	0.0002324	0.02335	pos	6.8535	6.7418	7.0665	7.0077	6.8235	6.7824	6.5119	6.4091	6.5847	6.5129	6.4127	6.6507
pos_2841	metab_2840	3-Methylcrotonylglycine	C7H11NO3	HMDB0000459	1.39647	199.108	1.55382	1.07122	0.002654	0.04543	pos	4.2289	4.5011	4.5573	4.5095	4.5109	4.3147	4.2554	4.0697	4.1046	3.9416	4.2404	4.2386
pos_2947	metab_2946	2-(3-Carboxy-3-(methylammonio)propyl)-L-histidine	C11H19N4O4+	HMDB0011654	1.67623	254.139	1.52205	1.10796	0.03371	0.1492	pos	4.0499	5.0123	4.3133	4.3508	4.2881	4.0306	3.961	3.518	3.9115	3.9264	3.9753	4.2138
pos_3146	metab_3145	Phenylalanyl-Gamma-glutamate	C14H19N3O4	HMDB0029009	2.08022	276.135	1.66696	1.08942	0.01437	0.09473	pos	4.443	4.6365	4.7635	4.7404	4.6236	4.7167	4.58	4.2602	4.3949	3.7149	4.3561	4.3278
pos_3219	metab_3218	Phenylalanylproline	C14H18N2O3	HMDB0011177	2.24628	295.166	1.7413	1.08295	0.02538	0.1283	pos	6.0957	6.2102	6.2919	6.2576	6.2184	5.7404	6.0626	5.5993	5.5679	4.9905	6.0046	5.7684
pos_3236	metab_3235	2E,4E,8E,10E-Dodecatetraenedioic acid	C12H14O4	LMFA01170008	2.2956	223.096	1.66353	0.876962	0.0424	0.1711	pos	2.9434	4.0678	3.6123	3.9626	4.2039	4.0058	4.327	3.9135	4.0324	4.774	4.4461	4.498
pos_3240	metab_3239	Methedrone	C11H15NO2	-	2.30287	194.118	1.45744	1.06572	0.008281	0.07185	pos	4.5716	4.5598	4.7701	4.5947	4.5935	4.4446	4.587	4.1242	4.3178	4.084	4.3569	4.3683
pos_3368	metab_3367	Arbutin	C12H16O7	HMDB0029943	2.55225	314.125	1.31879	1.07064	0.02358	0.1237	pos	4.6165	4.1855	4.6785	4.0735	4.2441	4.3033	4.1297	3.9195	4.13	3.9641	4.1802	4.0515
pos_3376	metab_3375	Tanacetol B	C17H28O4	HMDB0035075	2.56737	335.161	1.39161	1.06143	0.04143	0.1687	pos	5.4456	5.4893	5.6094	5.5377	5.5027	5.1755	5.4306	5.0845	5.1023	4.6137	5.3702	5.2648
pos_3415	metab_3414	L-1,2,3,4-Tetrahydro-beta-carboline-3-carboxylic acid	C12H12N2O2	HMDB0035665	2.68078	234.124	1.63253	1.10209	0.02998	0.1405	pos	4.4035	4.3091	4.6329	4.4918	4.5397	4.1803	4.4163	4.0399	3.9513	3.396	4.334	3.9615
pos_3444	metab_3443	N-Monodesmethyl-rizatriptan	C15H19N5O	HMDB0060847	2.7651	349.177	1.64488	1.11819	0.01391	0.09307	pos	3.949	4.6002	4.2226	4.0584	4.0284	3.8907	3.6174	3.3988	3.5784	3.5481	3.9987	3.9918
pos_3460	metab_3459	Gibberellin A64	C20H26O5	HMDB0036894	2.81057	369.164	2.05689	1.18551	0.009255	0.0758	pos	4.2475	3.5356	4.2154	3.7976	3.6707	3.997	3.7127	3.2936	2.6991	3.2265	3.6416	3.2231
pos_3493	metab_3492	Pilosine	C16H18N2O3	-	2.87225	287.14	1.75919	1.08474	0.0008259	0.03113	pos	4.7967	4.9348	4.9761	4.8867	4.942	4.8023	4.732	4.4246	4.4477	4.2364	4.6919	4.5153
pos_3516	metab_3515	Cabbage identification factor 2	C15H12N4O3S	HMDB0033622	2.91012	329.071	1.40346	1.05922	0.00342	0.04929	pos	4.6431	4.6994	4.7556	4.7543	4.7865	4.5874	4.5072	4.3163	4.3019	4.4937	4.6886	4.3392
pos_3549	metab_3548	2,6-Dimethoxyphenol	C8H10O3	HMDB0034158	2.987	155.071	1.21314	0.958784	0.001652	0.03888	pos	4.6735	4.5913	4.7157	4.669	4.7372	4.8075	4.8138	4.7902	4.8668	5.0096	4.9532	4.9701
pos_3589	metab_3588	Atisine	C22H33NO2	-	3.0625	344.259	6.15742	0.0458564	3.376e-09	3.785e-05	pos	0.1407	0.1587	0.4088	0.1636	0.159	0.164	4.4369	3.9075	3.9357	5.2441	3.9749	4.5635
pos_3669	metab_3668	3'-Formyl-2',4',6'-trihydroxy-5'-methyldihydrochalcone	C17H16O5	LMPK12120489	3.25998	301.108	1.19133	0.962032	0.003407	0.0492	pos	5.0076	5.1562	5.2503	5.0747	5.266	5.2569	5.2826	5.3161	5.3452	5.4096	5.4882	5.3966
pos_3699	metab_3698	2-Hydroxy-imipramine glucuronide	C25H32N2O7	HMDB0060717	3.32035	455.219	1.94403	1.1342	0.003869	0.05128	pos	3.9872	4.6168	4.4543	4.2982	4.3062	3.9469	3.9339	3.6921	3.7154	3.4118	3.9462	3.8806
pos_3700	metab_3699	Indole-3-acetaldehyde	C10H9NO	-	3.32792	160.076	1.52559	1.06622	0.01212	0.08683	pos	5.3497	5.5087	5.551	5.4563	5.425	5.1685	5.3241	5.0897	4.9695	4.7037	5.3132	5.0417
pos_3786	metab_3785	Eremopetasinorol	C13H20O2	HMDB0029668	3.53197	253.119	1.27573	1.04896	0.03153	0.1442	pos	5.1644	5.083	5.2919	5.3365	5.3003	4.934	5.1064	4.9069	4.8218	4.6631	5.0843	5.0777
pos_3810	metab_3809	4-Hydroxy-3,5-dimethoxybenzaldehyde	C9H10O4	-	3.58492	183.066	1.01727	0.96093	0.01951	0.1113	pos	4.8466	4.4829	4.8995	4.8106	4.8265	4.9112	4.9466	4.9356	4.9205	5.0777	5.0124	5.0547
pos_3813	metab_3812	(R)-2',4',7-Trihydroxy-3',8-diprenylisoflavan	C25H30O4	HMDB0029793	3.58492	412.245	1.68953	1.08485	0.01277	0.08922	pos	5.186	5.1961	5.3564	5.2726	5.3216	5.0439	5.1298	4.7171	4.7862	4.2772	5.0886	4.9222
pos_3845	metab_3844	N1,N10-Dicoumaroylspermidine	C25H31N3O4	HMDB0033469	3.66817	438.24	2.00885	1.19106	0.01741	0.1053	pos	3.8161	4.5358	4.1884	3.8708	3.2636	3.8148	3.5739	2.6678	3.4912	3.3555	3.1755	3.4597
pos_3863	metab_3862	Indole-3-carboxaldehyde	C9H7NO	-	3.74478	146.06	1.35519	1.0521	0.02637	0.131	pos	4.99	5.2665	5.3343	5.3055	5.018	4.9803	5.0771	4.8549	4.9146	4.5863	4.9101	5.018
pos_3891	metab_3890	9-(beta-D-Ribofuranosyl)zeatin	C15H21N5O5	HMDB0030388	3.8278	390.119	2.83842	1.3026	0.0006985	0.02976	pos	3.6584	4.6532	4.3686	4.3969	4.4685	3.9702	3.6729	3.3181	3.0243	2.858	3.6527	3.0623
pos_4204	metab_4203	1,4-Benzothiazine-O-quinonimine	C12H12N2O5S	HMDB0012491	4.74983	338.08	1.4041	0.916684	0.02318	0.1225	pos	4.3352	3.6143	4.4965	4.3368	4.4312	4.5308	4.5338	4.5874	4.6969	4.7047	4.7395	4.8215
pos_4224	metab_4223	6-Caffeoylsucrose	C21H28O14	HMDB0035486	4.80272	469.13	1.61717	0.909654	0.02028	0.1138	pos	4.8197	4.068	5.0901	4.3892	4.8267	5.016	5.3177	5.1812	4.9562	5.0849	5.2305	5.242
pos_4226	metab_4225	Indole-3-ethanol	C10H11NO	-	4.81782	162.092	1.02386	1.0349	0.03367	0.1492	pos	4.3305	4.3433	4.3844	4.5554	4.3231	4.2198	4.3692	4.124	4.2424	4.1737	4.1089	4.2525
pos_4251	metab_4250	Aldosterone	C21H28O5	HMDB0000037;LMST02030026	4.88545	325.176	1.44084	1.0563	0.01961	0.1116	pos	5.5949	5.5823	5.8118	5.6718	5.7062	5.4074	5.5933	5.2447	5.257	4.9575	5.4886	5.434
pos_4274	metab_4273	Echinone	C19H20O6	-	4.93042	345.134	1.22914	0.956022	0.003091	0.0481	pos	4.8238	4.6935	4.8885	4.8177	4.8112	4.9219	4.9721	4.9086	4.9646	5.1996	5.0946	5.1497
pos_4382	metab_4381	3,4',5-Biphenyltriol	C12H10O3	HMDB0032713	5.2087	203.071	1.35039	0.953009	0.0005792	0.02818	pos	4.7377	4.7282	4.7936	4.7276	4.7192	4.8876	4.9101	4.8955	4.9608	5.1299	5.0147	5.0921
pos_4386	metab_4385	Niazinin A	C15H21NO6S	HMDB0031942	5.21627	382.07	3.00435	0.797441	0.0003173	0.02431	pos	4.6645	3.8841	3.9669	3.7049	3.7378	4.7286	5.0515	5.0474	5.0647	5.1907	5.3034	5.2966
pos_4517	metab_4516	Muramic acid	C9H17NO7	HMDB0003254	5.68493	269.132	1.57428	1.08095	0.01848	0.1085	pos	4.5197	4.899	5.0047	4.7989	4.8412	4.2967	4.4827	4.0835	4.4611	4.3319	4.37	4.5069
pos_4528	metab_4527	Amprotropine	C18H29NO3	-	5.7151	308.222	1.72725	1.08302	0.003241	0.04863	pos	4.8091	4.9531	5.0084	5.0901	5.1867	4.7737	4.8345	4.4423	4.5581	4.3463	4.7473	4.6067
pos_4592	metab_4591	Fumonisin B1	C34H59NO15	LMSP01080022;HMDB0034702	5.85067	722.397	2.39217	1.17929	0.009543	0.07665	pos	4.9154	5.3702	5.482	5.3297	5.3618	5.0321	4.8135	4.7058	4.6292	3.3167	4.7755	4.466
pos_4595	metab_4594	Bimatoprost	C25H37NO4	HMDB0015041	5.85818	448.307	1.30393	0.958969	0.001062	0.03399	pos	5.1796	5.3491	5.3014	5.2624	5.1654	5.4324	5.3952	5.5252	5.4874	5.5227	5.5166	5.6
pos_4596	metab_4595	CITROPTEN	C11H10O4	HMDB0032952	5.8657	207.066	1.04669	0.976492	0.002603	0.0449	pos	6.4027	6.3337	6.4322	6.3757	6.3453	6.4918	6.4817	6.4891	6.5065	6.6722	6.5583	6.6002
pos_4600	metab_4599	Malvidin	C17H14O7	LMPK12010004	5.87318	331.082	1.43825	0.963165	0.00132	0.03628	pos	6.9579	6.8227	6.947	6.7808	6.8513	7.0596	7.1402	7.1021	7.0109	7.3002	7.2389	7.2109
pos_4602	metab_4601	Apo-10'-violaxanthal	C27H36O3	HMDB0039018	5.87318	450.297	1.71849	1.06683	0.000362	0.0249	pos	5.1171	5.1551	5.3978	5.3002	5.1409	5.0177	4.9058	4.7788	4.8979	4.875	4.9308	4.7918
pos_4654	metab_4653	5,7-dihydroxy-2-(3-hydroxyphenyl)-3,6-dimethoxy-4H-chromen-4-one	C17H14O7	HMDB0130273	5.94813	678.175	1.53832	0.945399	0.002993	0.04737	pos	5.9451	5.5304	5.9449	5.8286	5.9902	6.0812	6.1392	6.249	6.1244	6.3816	6.2155	6.2513
pos_4997	metab_4996	Goshonoside F3	C32H52O13	HMDB0038376	6.41852	677.373	1.67821	1.0625	0.00545	0.05906	pos	5.8849	5.6321	6.1107	5.9389	5.7179	5.8006	5.6804	5.6183	5.5212	5.2628	5.3405	5.6027
pos_5186	metab_5185	L-Thyronine	C15H15NO4	HMDB0000667	6.91283	569.185	1.51741	1.09082	0.04761	0.1831	pos	4.1816	4.625	4.7162	4.4362	4.4145	4.7206	4.3599	3.5206	4.2583	3.9382	4.3406	4.424
pos_5231	metab_5230	SM(d18:0/18:0)	C41H85N2O6P	HMDB0012087;LMSP03010020	7.05537	777.587	1.63123	0.907147	0.03863	0.1621	pos	4.4549	5.1558	4.8091	4.4322	4.0814	4.559	5.3048	5.489	4.918	4.9366	4.597	5.0592
pos_6155	metab_6154	10-Oxo-11-octadecen-13-olide	C18H30O3	HMDB0029786	7.04787	295.227	1.50666	1.09861	0.01791	0.1069	pos	4.1253	4.2822	4.1424	4.0956	4.2181	3.8669	4.1023	4.0221	3.8266	3.3391	3.6272	3.592
pos_6190	metab_6189	Gibberellin A123	C20H28O6	HMDB0036944	6.96533	403.153	1.62462	1.06071	0.0003512	0.0249	pos	5.3321	5.331	5.4683	5.4442	5.5302	5.2878	5.2198	5.1222	4.9529	4.968	5.1389	5.1403
pos_6200	metab_6199	PA(10:0/i-18:0)	C31H61O8P	HMDB0115617	6.95785	625.445	2.19993	1.17812	0.01555	0.09906	pos	4.6606	6.148	5.1084	5.3157	4.6666	4.5372	4.5379	4.4419	4.0192	4.0668	4.294	4.479
pos_6317	metab_6316	11alpha-Hemiglutaryloxy-1,25-dihydroxyvitamin D3	C33H52O6	LMST03020617	6.7552	545.382	2.99387	1.31392	0.009627	0.07697	pos	4.73	5.5523	5.1944	5.5822	4.5827	5.3491	5.0353	3.9008	4.42	3.3277	2.6413	4.2623
pos_6340	metab_6339	2,3-dihydroxy-1-(4-hydroxy-3-methoxyphenyl)-propan-1-one	C10H12O5	-	6.7477	177.055	1.68231	0.917081	0.01858	0.1088	pos	4.4205	4.5502	4.1485	4.0244	4.0966	4.2412	4.6983	4.9667	4.3052	4.8424	4.3327	4.6391
pos_6424	metab_6423	Sorbitan stearate	C24H46O6	HMDB0029888;LMFA07011020	6.64273	469.289	1.59895	1.06121	0.003905	0.05142	pos	5.7924	5.3978	5.7984	5.7936	5.8207	5.7255	5.496	5.5481	5.3456	5.365	5.4497	5.1399
pos_6440	metab_6439	Sorbitan oleate	C24H44O6	LMFA07011018;HMDB0029886	6.62028	467.273	1.57981	1.07351	0.03281	0.1471	pos	6.0947	5.4626	6.0464	5.9878	6.1787	5.9783	5.7264	5.9001	5.5015	5.4581	5.7137	5.0002
pos_6454	metab_6453	LysoPC(20:1(11Z))	C28H56NO7P	HMDB0010391	6.60532	572.369	2.55012	1.23359	0.007015	0.06558	pos	4.3926	5.6119	4.7792	5.0325	4.389	4.8827	4.6927	3.5505	4.1206	3.4755	3.5594	4.1841
pos_6616	metab_6615	Hericenone D	C37H58O6	HMDB0039139	6.43345	631.455	1.39728	1.03638	0.0002147	0.02326	pos	6.1998	6.3484	6.3907	6.3019	6.2309	6.2998	6.1258	5.9996	6.0414	6.0117	6.1115	6.1536
pos_6618	metab_6617	7,8-Dihydrovomifoliol 9-[rhamnosyl-(1->6)-glucoside]	C25H42O12	HMDB0029770	6.43345	567.297	2.46089	1.13116	9.148e-05	0.02022	pos	6.0877	6.4501	6.1913	6.3043	6.0515	6.1186	5.7872	5.4992	5.2246	5.2296	5.7116	5.4416
pos_6697	metab_6696	PA(20:5(5Z,8Z,11Z,14Z,17Z)/0:0)	C23H37O7P	LMGP10050033	6.37375	457.233	1.75653	1.1102	0.03076	0.1423	pos	5.062	5.8409	5.2167	5.3756	4.8687	5.3106	5.2627	4.8528	4.8381	4.0819	4.8752	4.6179
pos_6711	metab_6710	APC	C33H38N4O8	HMDB0060661	6.35882	583.256	1.79901	0.878895	0.03361	0.1491	pos	4.6811	3.5759	4.626	4.3724	4.3579	5.2972	5.0718	5.1664	4.7297	5.0885	5.0464	5.5138
pos_6787	metab_6786	7,12-Dihydroxy-3,11,15,23-tetraoxolanost-8-en-26-oic acid	C30H42O8	HMDB0033023	6.29907	553.282	1.8063	0.926028	0.009747	0.07749	pos	5.1088	5.3439	4.7607	4.834	4.9621	5.2593	5.1991	5.6023	5.2951	5.7379	5.3403	5.512
pos_6794	metab_6793	3-Oxododecanoic acid	C12H22O3	HMDB0010727	6.2916	446.349	1.92076	0.921845	0.004081	0.05245	pos	5.5186	5.7603	5.1494	5.3635	5.1939	5.1451	5.5968	5.6984	5.6758	5.9884	5.9196	5.9767
pos_7070	metab_7069	2'',6''-Di-O-acetylononin	C26H26O11	HMDB0039925	6.09008	479.135	1.36553	0.956484	0.001062	0.03399	pos	5.6866	5.3645	5.6552	5.5632	5.5747	5.6558	5.8139	5.8281	5.7348	5.9464	5.863	5.8344
pos_7244	metab_7243	MG(0:0/15:0/0:0)	C18H36O4	HMDB0011532	6.00053	334.296	1.35489	0.94421	0.01252	0.08849	pos	4.7776	4.7091	5.0007	4.7464	5.1005	5.2181	5.0519	5.2915	5.1451	5.2169	5.3202	5.2682
pos_7302	metab_7301	N-stearoyl glutamic acid	C23H43NO5	LMFA08020090	5.96315	414.322	1.25456	1.04517	0.01274	0.08922	pos	5.004	5.3797	5.3668	5.1816	5.2886	5.2908	5.1217	4.9933	4.969	4.8342	5.1538	5.0793
pos_7382	metab_7381	3-phenyllactic acid	C9H10O3	-	5.88817	131.049	1.16119	0.966052	0.001797	0.04035	pos	4.9713	4.9877	4.9901	4.929	4.9244	5.0788	5.06	5.1185	5.1007	5.3017	5.1627	5.1837
pos_7396	metab_7395	Lucidenic acid M	C27H42O6	HMDB0035973	5.87318	504.333	1.49182	0.955628	6.771e-05	0.01885	pos	5.8086	5.8548	5.8994	5.8412	5.779	5.9672	5.9885	6.104	6.1403	6.1724	6.1705	6.2015
pos_7397	metab_7396	Vamonolide	C28H40O6	HMDB0037379	5.87318	490.317	1.18875	0.958736	0.004329	0.05367	pos	5.027	5.1517	5.2138	5.2014	5.0542	5.2986	5.2035	5.3091	5.4754	5.3917	5.4167	5.4808
pos_7501	metab_7500	4-hydroxy-5-(2,4,5-trihydroxyphenyl)pentanoic acid	C11H14O6	HMDB0128185	5.73777	523.125	1.48567	0.935793	0.00233	0.04325	pos	4.6313	4.4298	4.7776	4.4731	4.4882	4.7457	4.9363	4.8478	4.7363	5.0983	4.9222	4.8932
pos_7520	metab_7519	3a,21-Dihydroxy-5b-pregnane-11,20-dione	C21H32O4	LMST02030199;HMDB0006755	5.70002	390.265	1.59552	0.946291	1.789e-05	0.01391	pos	5.2228	5.3121	5.2861	5.2635	5.1713	5.3545	5.4398	5.5412	5.6094	5.5794	5.5892	5.6409
pos_7543	metab_7542	Isoquinoline	C9H7N	HMDB0034244	5.66987	130.065	1.1505	1.05158	0.042	0.17	pos	5.4271	4.8687	4.9374	5.1243	4.7825	4.9518	4.9195	4.5672	4.7896	4.7348	4.815	4.7885
pos_7577	metab_7576	Isomugineic acid	C12H20N2O8	HMDB0033555	5.59433	365.091	1.51434	0.936942	0.003771	0.05085	pos	5.0674	4.844	5.1414	5.1702	5.2717	5.3525	5.3004	5.3224	5.5385	5.6065	5.5353	5.6173
pos_7646	metab_7645	Sinapic acid	C11H12O5	HMDB0032616	5.43567	225.076	1.44466	0.948392	0.0001129	0.02022	pos	4.5966	4.615	4.6294	4.599	4.608	4.7389	4.7766	4.7786	4.9095	4.9691	4.9074	4.9543
pos_7652	metab_7651	5-Acetyl-2,3-dihydro-1H-pyrrolizine	C9H11NO	HMDB0040051	5.42055	150.092	1.19251	1.03854	0.02486	0.1269	pos	5.4856	5.4126	5.6077	5.5956	5.5805	5.2992	5.485	5.2556	5.2878	5.0493	5.3679	5.3134
pos_7708	metab_7707	Simmondsin 2'-ferulate	C26H33NO12	HMDB0035475	5.24653	574.186	1.41876	0.950358	0.005742	0.0604	pos	6.1838	5.7126	6.1571	6.1575	6.1399	6.2934	6.3228	6.3951	6.3748	6.5966	6.3974	6.4668
pos_7720	metab_7719	Inosine 2',3'-cyclic phosphate	C10H11N4O7P	HMDB0011680	5.22383	331.046	1.54104	0.923162	0.002291	0.04315	pos	3.9399	4.0722	4.2419	4.0877	4.1703	4.4282	4.4886	4.3669	4.3566	4.5262	4.6279	4.6503
pos_7799	metab_7798	5-(3-methoxyphenyl)-4-(sulfooxy)pentanoic acid	C12H16O7S	HMDB0127785	5.05017	337.096	1.45489	0.94196	0.005923	0.06084	pos	5.3456	5.0481	5.3727	5.4117	5.4979	5.5532	5.5554	5.4798	5.7539	5.8597	5.7389	5.828
pos_7823	metab_7822	Xanthotoxol glucoside	C17H16O9	HMDB0038626	5.01262	329.066	1.13247	0.961096	0.01868	0.109	pos	4.7744	4.8768	4.8559	4.7176	4.7811	5.0477	4.9599	4.915	4.9249	5.1714	5.2007	5.0552
pos_7869	metab_7868	Vanillic acid-4-O-glucuronide	C15H18O9	HMDB0060024	4.96038	307.081	1.54105	0.934508	0.002223	0.04279	pos	4.896	4.6086	4.9622	4.8362	4.874	5.106	5.1472	5.0698	5.1235	5.3623	5.2883	5.3424
pos_7934	metab_7933	Penicilloic acid	C16H20N2O5S	HMDB0060617	4.87048	375.097	1.88338	1.11537	0.01438	0.09473	pos	4.1666	3.8651	4.5687	4.7321	4.8359	4.3403	3.8189	3.867	4.0095	3.9734	4.0622	4.0336
pos_7951	metab_7950	Muzanzagenin	C27H38O5	HMDB0032601	4.84798	443.276	2.11977	1.13122	0.001289	0.03605	pos	4.4286	4.5216	4.6273	4.8248	4.6142	4.6536	4.1205	3.7876	4.2099	3.7676	4.1136	4.4631
pos_8054	metab_8053	11b,17a,21-Trihydroxypreg-nenolone	C21H32O5	HMDB0006760	4.64432	406.26	1.17839	0.962626	0.01082	0.08194	pos	5.0747	5.1575	5.0412	5.0218	4.9483	5.2007	5.1409	5.1612	5.1837	5.3821	5.332	5.4265
pos_8128	metab_8127	7-hydroxy-3-phenyl-3,4-dihydro-2H-1-benzopyran-4-one	C15H12O3	HMDB0130494	4.53867	258.113	2.40953	1.218	0.007701	0.06904	pos	3.9139	4.9025	4.6	4.6148	4.6168	4.301	4.2152	3.6268	3.8359	2.8513	4.0662	3.5351
pos_8131	metab_8130	Small bacteriocin	C18H31NO4	HMDB0033503	4.53112	348.218	1.46981	0.95182	0.0001319	0.02065	pos	5.3633	5.4317	5.4769	5.4205	5.3045	5.4838	5.5628	5.6169	5.7195	5.7077	5.6999	5.816
pos_8136	metab_8135	N-(1-Deoxy-1-fructosyl)serine	C9H17NO8	HMDB0037842	4.52355	285.127	1.82309	1.10681	0.008953	0.07465	pos	4.6749	5.3177	5.2299	4.8918	4.9929	4.4253	4.6088	4.2241	4.4207	4.4751	4.44	4.5138
pos_8175	metab_8174	Piperalol	C15H24O3	HMDB0035767	4.44053	291.134	2.51355	1.30896	0.01834	0.1082	pos	4.144	4.5241	4.2506	4.3828	4.4002	3.5384	4.1514	3.1827	2.7614	1.9484	3.8389	3.4006
pos_8238	metab_8237	L-Proline	C5H9NO2	HMDB0000162	4.34247	116.071	1.14754	1.0322	0.00148	0.03763	pos	4.8895	4.9653	5.0664	4.9594	4.8871	4.8561	4.7929	4.7015	4.7959	4.7992	4.7857	4.8224
pos_8343	metab_8342	Salicin	C13H18O7	HMDB0003546	4.18423	636.223	1.6432	0.914239	0.009974	0.07865	pos	5.0996	4.3009	5.1806	5.036	5.0539	5.2642	5.3343	5.3563	5.4708	5.5947	5.4746	5.5094
pos_8376	metab_8375	Propylene glycol alginate	C17H28O13	HMDB0039860	4.13162	485.125	1.97437	0.910854	0.0002898	0.02431	pos	4.8466	4.7896	4.9739	4.64	4.8353	5.2212	5.2887	5.2401	5.38	5.3621	5.4821	5.42
pos_8398	metab_8397	Demeclocycline	C21H21ClN2O8	HMDB0014756	4.07867	465.107	2.49864	0.766564	0.02729	0.1335	pos	2.6083	3.6003	3.6013	2.498	3.6018	3.4556	3.2594	5.0234	3.7971	5.1913	4.2868	3.7053
pos_8419	metab_8418	4-Dimethylamino-L-phenylalanine	C11H16N2O2	-	4.04837	209.129	1.51854	1.07203	0.01365	0.09216	pos	4.5696	4.4979	4.8474	4.6991	4.7328	4.3348	4.5669	4.2183	4.2077	4.0724	4.407	4.3534
pos_8494	metab_8493	Astin I	C25H34ClN5O7	HMDB0041419	3.88942	590.18	1.68147	0.926103	0.004527	0.05473	pos	5.5161	4.8867	5.4566	5.4475	5.5073	5.6691	5.7163	5.7708	5.822	6.0263	5.8692	5.8694
pos_8495	metab_8494	HAEMATOXYLONE, TETRAMETHYL-	C20H20O7	-	3.88942	373.129	1.51183	0.939799	0.0005869	0.02837	pos	4.715	4.604	4.7821	4.7832	4.8118	4.9644	4.9647	4.9763	5.0995	5.2089	5.1165	5.1294
pos_8544	metab_8543	(S)-(-)-Perillyl alcohol	C10H16O	-	3.79005	135.117	1.68708	1.06271	0.002052	0.0418	pos	5.5067	5.8234	5.8896	5.8524	5.8241	5.6763	5.5261	5.3285	5.4613	5.1804	5.4989	5.5378
pos_8581	metab_8580	3-Ethyltoluene	C9H12	-	3.73727	121.102	1.40975	1.0477	0.007216	0.06654	pos	5.2784	5.6263	5.6221	5.6276	5.5332	5.5251	5.3321	5.1032	5.3711	5.1577	5.3074	5.4251
pos_8652	metab_8651	Cytochalasin Opho	C28H37NO4	HMDB0035366	3.60003	496.246	1.896	1.14074	0.02381	0.124	pos	4.5628	4.7963	4.8569	4.557	4.5852	4.7544	4.5041	4.3931	4.1723	3.168	4.5053	3.9014
pos_8704	metab_8703	Fisetin 8-C-glucoside	C21H20O11	LMPK12111554	3.5017	449.109	1.19902	0.965313	0.002759	0.04573	pos	5.1886	5.2015	5.1353	5.173	5.1823	5.3423	5.2996	5.2927	5.3425	5.489	5.4274	5.4948
pos_8715	metab_8714	DIPROTIN A	C17H31N3O4	-	3.48655	342.239	1.6783	1.0723	0.005543	0.05944	pos	4.7729	4.7004	5.0181	5.1509	4.7029	5.0215	4.6571	4.3811	4.523	4.6291	4.4822	4.7145
pos_8764	metab_8763	P-Hydroxyphenobarbital	C12H12N2O4	HMDB0060537	3.4037	213.066	1.18404	0.959372	0.00658	0.06372	pos	4.399	4.5751	4.458	4.3352	4.3938	4.617	4.603	4.5326	4.6515	4.7365	4.6562	4.734
pos_8832	metab_8831	Piperoic acid	C22H30O4	HMDB0040619	3.29013	403.187	2.41675	1.23223	0.02724	0.1334	pos	5.1209	4.8374	5.2363	5.0781	5.1188	4.1531	4.8489	4.1856	3.9298	2.5588	4.4791	3.9766
pos_8858	metab_8857	5-Hydroxy-7-(4-hydroxyphenyl)-1-phenyl-3-heptanone	C19H22O3	HMDB0033711	3.25998	343.13	1.66954	1.06851	0.0003496	0.02489	pos	5.0356	4.9392	5.0537	5.1435	4.8519	4.9241	4.7305	4.5337	4.5548	4.7367	4.6845	4.7873
pos_8862	metab_8861	2,6,7-Trihydroxy-9-methylxanthen-3-one	C14H10O5	-	3.25998	259.061	1.848	0.905885	0.0008774	0.032	pos	4.3045	4.0418	4.2819	4.1539	4.232	4.5687	4.6118	4.5374	4.5658	4.842	4.8353	4.8469
pos_8887	metab_8886	4-Hydroxy tolbutamide	C12H18N2O4S	HMDB0006408	3.22217	304.13	1.45511	1.08385	0.04703	0.1818	pos	4.7051	4.7872	4.7645	4.7937	4.6444	4.4583	4.6326	4.2901	4.3737	3.6163	4.5942	4.4642
pos_8906	metab_8905	Indoleacetaldehyde	C10H9NO	HMDB0001190	3.19195	160.076	1.16967	1.04363	0.02593	0.1299	pos	4.7036	4.5354	4.8572	4.6908	4.6156	4.5821	4.6311	4.4549	4.4124	4.259	4.6327	4.4212
pos_8908	metab_8907	Lamivudine sulfoxide	C8H11N3O4S	HMDB0060599	3.1844	309.064	1.54121	1.07344	0.004974	0.05685	pos	4.1405	4.6601	4.4823	4.6182	4.4894	4.5311	4.2259	4.0136	4.2676	4.1025	4.2482	4.225
pos_9022	metab_9021	ETHYL SYRINGATE	C11H14O5	-	2.987	227.092	1.42664	0.952073	0.001488	0.03767	pos	5.6226	5.3746	5.6221	5.587	5.6375	5.7703	5.7941	5.7735	5.8471	6.0133	5.9253	5.9521
pos_9025	metab_9024	N-butylformamide	C5H11NO	HMDB0062600	2.987	140.047	1.37346	0.94123	0.002275	0.04314	pos	4.1302	3.9534	4.1427	4.0647	4.2169	4.2845	4.2942	4.2697	4.3471	4.5373	4.4303	4.4639
pos_9056	metab_9055	Chlortetracycline	C22H23ClN2O8	LMPK07000004	2.93395	479.122	2.63376	0.736186	0.01396	0.0932	pos	2.6425	3.5564	3.1437	3.3001	2.7052	2.721	3.0299	5.0943	3.5951	4.9571	4.0969	3.7662
pos_9058	metab_9057	Tyrosyl-Lysine	C15H23N3O4	HMDB0029110	2.93395	274.156	1.46838	1.07211	0.03158	0.1442	pos	5.2361	5.2639	5.3583	5.2462	5.2471	4.8731	5.1808	4.813	4.7558	4.3476	5.1206	4.9058
pos_9076	metab_9075	ORSELLINIC ACID, ETHYL ESTER	C10H12O4	-	2.90257	197.081	1.51763	0.949539	0.0004681	0.02655	pos	5.2679	5.1939	5.2074	5.1759	5.2316	5.4258	5.4244	5.4223	5.4883	5.6516	5.5824	5.6061
pos_9203	metab_9202	Cysteinyl-Glutamine	C8H15N3O4S	HMDB0028773	2.70347	313.096	1.78225	1.09736	0.005444	0.05906	pos	4.4605	5.0632	4.8643	4.9892	5.1486	4.6211	4.4643	4.1684	4.4238	4.4596	4.5252	4.5228
pos_9204	metab_9203	Brassica oleracea Alkaloid	C13H9N3O2S	HMDB0033602	2.70347	272.049	2.12581	1.14683	0.005504	0.05932	pos	4.4602	4.5852	4.8205	4.7271	4.7673	4.5692	4.4838	4.1676	3.9779	3.3611	4.3334	4.0313
pos_9241	metab_9240	Isoleucyl-Hydroxyproline	C11H20N2O4	HMDB0028908	2.63538	286.177	2.66291	1.27435	0.003908	0.05142	pos	4.3179	4.4593	4.6024	4.4317	4.2854	4.043	3.9844	3.1988	3.5042	2.3542	3.691	3.7808
pos_9251	metab_9250	13-Ethyl-6a,17-dihydroxy-18,19-dinor-17a-pregna-4,9,11-trien-20-yn-3-one	C21H24O3	-	2.62027	325.177	1.54564	1.05947	0.02875	0.1372	pos	6.332	6.3773	6.6388	6.4681	6.4843	6.2853	6.3763	6.1117	5.9772	5.4818	6.3124	6.1627
pos_9345	metab_9344	4-Formylsalicylic acid	C8H6O4	-	2.48315	167.034	1.34557	0.934256	0.003739	0.05069	pos	3.7384	3.6229	3.82	3.7452	3.77	3.9841	3.8764	3.9085	4.1331	4.0825	4.1931	4.085
pos_9366	metab_9365	R-(-)-Mandelic acid	C8H8O3	-	2.45297	135.044	1.20195	0.961671	0.0008369	0.03125	pos	4.704	4.6811	4.7461	4.713	4.737	4.8724	4.8466	4.8672	4.9048	5.0351	4.9602	4.9738
pos_9388	metab_9387	Isoleucyl-Valine	C11H22N2O3	HMDB0028920	2.41528	213.16	1.68008	1.07109	0.01941	0.111	pos	6.3275	6.4672	6.538	6.4689	6.4392	6.0841	6.2801	5.9266	5.9368	5.3451	6.2107	6.0862
pos_9535	metab_9534	4-formyl Indole	C9H7NO	-	2.20988	146.06	1.39466	1.04366	0.004375	0.05388	pos	5.7022	5.8979	5.8186	6.0263	5.6949	5.7168	5.5696	5.4001	5.554	5.5864	5.5924	5.6921
pos_9570	metab_9569	Gamma-Glu-Leu	C11H20N2O5	-	2.17223	261.145	1.72542	1.08235	0.02177	0.1182	pos	4.8364	4.6611	5.4093	5.1437	4.6222	5.1346	4.4751	4.5011	4.5696	4.5822	4.5548	4.8599
pos_9586	metab_9585	Vanillin acetate	C10H10O4	HMDB0029663	2.1571	195.066	1.02845	0.968105	0.008596	0.07322	pos	5.1156	5.0683	5.1741	5.1795	5.1499	5.2723	5.2223	5.1886	5.3128	5.4293	5.3796	5.4475
pos_9732	metab_9731	L-Pyridosine	C12H18N2O4	HMDB0029443	1.98078	237.124	2.17567	1.10684	0.0005092	0.02706	pos	5.2711	5.2849	5.6682	5.6362	5.5176	5.129	5.0972	4.7469	4.8676	4.8096	4.8641	4.9858
pos_9782	metab_9781	Cytokinin B	C12H11N5	HMDB0039238	1.93557	451.209	2.14355	1.18247	0.02633	0.131	pos	4.4522	4.575	5.0096	4.5823	4.6645	4.3194	4.6783	3.9019	3.1573	3.1945	4.4449	3.9672
pos_9839	metab_9838	Secoeremopetasitolide A	C19H26O7	HMDB0041364	1.83625	331.151	1.82682	1.13462	0.02971	0.1397	pos	4.4065	4.8742	4.604	4.7388	4.6887	4.1959	4.3834	3.9688	4.1132	3.1454	4.3053	4.3279
pos_9844	metab_9843	Gamma-Glutamylisoleucine	C11H20N2O5	HMDB0011170	1.82868	243.134	1.60135	1.06352	0.009522	0.07662	pos	4.9426	5.054	5.4672	5.2592	5.2015	5.4223	5.078	4.7892	4.9141	4.7437	4.9593	4.9859
pos_9910	metab_9909	Laccarin	C10H14N2O2	HMDB0041440	1.70643	195.113	1.87252	1.09305	0.004498	0.05459	pos	4.9771	5.1474	5.3587	5.2816	5.2885	5.0981	4.9962	4.6724	4.731	4.2835	4.9506	4.8668
pos_10040	metab_10039	N-lactoyl-Valine	C8H15NO4	HMDB0062181	1.50285	379.208	1.76231	1.11458	0.03399	0.1497	pos	5.0475	5.2195	5.1968	5.1068	5.1015	4.5618	4.8693	4.5041	4.5023	3.649	4.8608	4.7377
pos_10087	metab_10086	2-Phenylbutyramide	C10H13NO	-	1.44218	164.107	1.52523	0.896324	0.04925	0.1867	pos	3.8977	4.845	5.3062	4.5473	4.4119	4.6372	4.6932	4.8975	5.5535	4.9453	5.5106	5.2471
pos_10130	metab_10129	6-Dimethylaminopurine	C7H9N5	HMDB0000473	1.30503	164.093	1.68225	1.13107	0.04284	0.1722	pos	3.2656	3.1616	4.024	3.5685	3.4007	3.3911	3.3041	3.3799	2.5861	3.1277	2.8644	3.1394
pos_10144	metab_10143	Salermide	C26H22N2O2	-	1.24408	395.179	2.16173	1.22512	0.004285	0.05342	pos	4.3864	3.5818	3.6111	4.003	3.6071	3.0485	2.9977	2.9264	3.0385	3.0758	3.0533	3.056
pos_10154	metab_10153	Limonene aldehyde	C11H18O	HMDB0030252	1.2213	230.15	2.32854	1.27534	0.04282	0.1721	pos	3.9663	4.2636	4.3481	4.277	4.3315	4.1051	3.9262	3.1823	3.5866	1.4476	3.8706	3.8158
pos_10174	metab_10173	Valyl-Proline	C10H18N2O3	HMDB0029135	1.16805	215.14	1.60716	1.05592	0.005967	0.06093	pos	6.3285	6.3303	6.5419	6.4093	6.3203	6.1368	6.2751	5.9292	5.8894	5.7311	6.1027	6.1284
pos_10191	metab_10190	Methionyl-Isoleucine	C11H22N2O3S	HMDB0028976	1.12242	263.143	2.25448	1.16887	0.005927	0.06084	pos	5.0251	5.0753	5.0749	5.0435	4.9868	4.4484	4.7886	4.3242	3.9341	3.5239	4.4079	4.3916
pos_10245	metab_10244	Dexpanthenol	C9H19NO4	-	1.01652	206.139	1.13957	0.957166	0.005776	0.0605	pos	3.6259	3.614	3.4467	3.6073	3.7401	3.6871	3.7291	3.8727	3.7686	3.805	3.7915	3.7249
pos_10422	metab_10421	2-Hydroxycinnamic acid	C9H8O3	HMDB0002641	0.779233	165.055	1.45216	1.04238	0.00139	0.03677	pos	5.9541	5.9431	6.1447	6.058	5.7892	5.9753	5.7412	5.7041	5.6775	5.8163	5.6617	5.8045
pos_10426	metab_10425	L-Isoleucine	C6H13NO2	HMDB0000172	0.779233	132.102	1.54264	1.04344	0.002516	0.04445	pos	6.4596	6.3986	6.7242	6.6286	6.3168	6.5314	6.2732	6.232	6.1703	6.2759	6.1496	6.335
pos_10639	metab_10638	Threoninyl-Proline	C9H16N2O4	HMDB0029069	0.650517	249.145	2.65934	1.30136	0.01452	0.09536	pos	3.6664	4.2425	4.8346	4.5249	4.7511	3.2917	3.5395	2.9055	2.6603	3.5973	2.8024	3.9501
pos_10654	metab_10653	Niacinamide	C6H6N2O	HMDB0001406	0.650517	123.056	1.63894	1.1399	0.03255	0.1464	pos	4.4376	5.7497	4.2813	4.507	4.3647	4.3798	4.079	4.0434	4.0609	3.9853	4.0986	4.052
pos_10698	metab_10697	2-Methylfuran	C5H6O	HMDB0013749	0.628	83.0499	1.38771	1.04789	0.0005045	0.02703	pos	4.5418	4.5133	4.7161	4.6822	4.5881	4.5262	4.418	4.3805	4.357	4.2923	4.4464	4.4163
pos_10771	metab_10770	Methionine sulfoxide	C5H11NO3S	HMDB0002005	0.598133	210.017	1.74802	1.08384	0.001971	0.04152	pos	5.0905	4.8399	5.0916	5.0584	4.7857	4.8391	4.7454	4.5962	4.4146	4.7474	4.3161	4.5889
pos_11063	metab_11062	Cyclomammein	C22H28O6	HMDB0030711	0.508567	427.152	3.24619	1.40311	4.799e-05	0.01885	pos	3.7706	3.6792	4.4803	4.1879	3.359	3.7688	2.7345	2.6632	2.7753	2.8125	2.79	2.7927
pos_11073	metab_11072	4-Pyrimidine Methanamine (hydrochloride)	C5H7N3	-	0.501017	110.072	1.99324	1.10786	0.0004021	0.02543	pos	4.4433	4.8023	4.7923	4.7861	4.4426	4.6488	4.3248	4.1192	4.1952	3.9922	4.2951	4.2734
pos_11085	metab_11084	Putrescine	C4H12N2	HMDB0001414	0.4934	89.108	3.57071	1.76372	7.312e-06	0.01183	pos	3.0406	3.8285	3.6598	3.3742	2.8817	2.8794	1.908	1.7443	1.8547	1.8915	1.8693	1.8801
neg_106	metab_11235	Inosine	C10H12N4O5	HMDB0000195	1.06418	267.074	1.57541	1.0522	0.0008249	0.03113	neg	6.8329	6.8579	6.5583	6.9066	6.7209	6.5219	6.4914	6.389	6.3684	6.4112	6.3043	6.4305
neg_160	metab_11289	ORTHOTHYMOTINIC ACID	C11H14O3	-	5.6867	193.087	1.41686	1.04684	0.003411	0.04923	neg	5.8118	5.8519	5.7939	6.0538	5.8713	5.7444	5.7274	5.516	5.3886	5.6351	5.7191	5.5691
neg_606	metab_11735	L-Tryptophan	C11H12N2O2	HMDB0000929	2.21343	203.082	1.67853	1.06938	0.001193	0.03496	neg	5.2449	5.3972	5.2471	5.5567	5.1315	5.1419	5.0142	4.792	4.9048	4.92	4.9871	5.0462
neg_974	metab_12103	6-Oxopiperidine-2-carboxylic acid	C6H9NO3	HMDB0061705	0.780733	188.056	2.06555	1.08303	0.0001923	0.02272	neg	5.7569	5.7382	6.1662	6.0192	5.6864	5.8525	5.4268	5.4145	5.4215	5.4397	5.3353	5.4812
neg_977	metab_12106	Isosalsolidine	C12H13NO2	HMDB0041526	4.13588	240.042	1.03578	1.0739	0.0476	0.1831	neg	3.8056	4.1882	3.4536	3.7642	3.9058	3.6416	3.7	3.3322	3.4367	3.6275	3.6053	3.4907
neg_1217	metab_12346	(Z)-Resveratrol 4'-glucoside	C20H22O8	HMDB0030565	5.14715	389.125	2.81301	1.1776	0.0004575	0.02637	neg	5.9474	5.7411	6.2419	6.4313	6.0628	5.9758	5.1423	5.0277	4.9325	5.0109	5.8805	4.9165
neg_1302	metab_12431	Gamma-Glutamyl-S-methylcysteine sulfoxide	C9H16N2O6S	HMDB0031863	5.62975	279.067	1.50243	1.05079	0.0004837	0.02659	neg	5.6797	5.9511	5.8849	5.7799	5.8489	5.7399	5.6518	5.4865	5.4718	5.4909	5.6492	5.4503
neg_1466	metab_12595	Tetradecanedioic acid	C14H26O4	HMDB0000872;LMFA01170018	6.16607	257.176	1.34779	0.960181	0.01671	0.1028	neg	6.8497	6.5246	6.7326	6.6841	6.9198	7.0894	6.9474	6.8845	7.1846	7.2338	7.1434	7.0961
neg_2301	metab_13430	L-Aspartic Acid	C4H7NO4	HMDB0000191	0.615533	132.029	1.39571	1.05707	0.01161	0.08501	neg	5.3462	5.109	5.3461	5.2466	5.1139	5.067	5.0812	5.1791	4.7707	4.8659	4.6945	4.9551
neg_2339	metab_13468	DCMP	C9H14N3O7P	HMDB0001202	0.631017	306.05	2.52286	1.18669	0.0002321	0.02335	neg	4.2028	4.1834	4.9267	4.4213	4.3762	4.3182	3.7495	3.582	3.5745	3.805	3.6484	3.9133
neg_2482	metab_13611	D-Ala-D-Ala	C6H12N2O3	-	0.74095	159.077	1.68692	1.12577	0.005045	0.05701	neg	3.7165	4.0945	3.9011	3.5819	3.8918	3.744	3.7697	3.2828	3.2243	3.3571	3.1657	3.5702
neg_2647	metab_13776	L-Tyrosine	C9H11NO3	HMDB0000158	0.968717	180.066	1.48428	1.05546	0.001234	0.03555	neg	4.9013	4.8737	5.0434	4.9891	4.6767	4.8623	4.6772	4.6703	4.5555	4.6656	4.5519	4.6859
neg_2648	metab_13777	2-(Ethylsulfinylmethyl)phenyl methylcarbamate	C11H15NO3S	HMDB0040289	0.968717	278.026	1.29368	1.04655	0.02322	0.1226	neg	4.5493	4.3617	4.8095	4.7962	4.5217	4.6132	4.4303	4.26	4.4536	4.4033	4.4116	4.4651
neg_2692	metab_13821	3-Hydroxyadipic acid 3,6-lactone	C6H8O4	HMDB0029171	1.07975	189.04	1.10922	0.964403	0.005607	0.0596	neg	4.9811	4.9075	5.0118	4.9696	4.9187	5.122	5.0627	5.0922	5.0945	5.2158	5.226	5.3244
neg_2717	metab_13846	3-Deoxyguanosine	C10H13N5O4	-	1.13605	266.09	1.3957	1.06816	0.00737	0.06752	neg	4.115	4.1566	4.4563	4.0265	4.1765	3.9849	3.8596	3.9315	3.8784	3.7893	3.8057	4.0617
neg_2733	metab_13862	Deoxyinosine	C10H12N4O4	HMDB0000071	1.18358	251.079	2.25861	1.11941	2.31e-05	0.01549	neg	5.0038	4.9246	5.2783	5.1978	5.0026	4.9135	4.4935	4.5989	4.5996	4.4723	4.3505	4.5703
neg_2829	metab_13958	L-Leucyl-L- Alanine	C9H18N2O3	-	1.53398	201.124	1.86762	1.14884	0.0133	0.09105	neg	3.3296	3.8546	3.802	3.825	3.7602	3.9808	3.7069	2.7529	3.4453	3.0956	3.4091	3.2192
neg_2889	metab_14018	Simmondsin	C16H25NO9	HMDB0030394	1.6775	396.128	2.40506	1.39411	0.006867	0.06501	neg	3.0173	3.5896	2.4813	3.8295	2.5778	2.6747	1.7598	2.2789	2.0523	2.235	2.1795	2.5284
neg_2950	metab_14079	Serylisoleucine	C9H18N2O4	HMDB0029042	1.77265	217.119	1.70766	1.11108	0.00448	0.05445	neg	3.4062	3.5761	3.7619	3.6576	3.5273	3.7996	3.596	3.2722	3.2974	3.0245	3.2269	3.1376
neg_3026	metab_14155	7Z-tetradecenoic acid	C14H26O2	HMDB0062243;LMFA01030249	1.92408	263.141	1.60425	1.12817	0.0463	0.18	neg	4.1688	3.9465	4.1059	4.0987	4.0245	3.42	4.0565	3.5653	3.2982	2.9626	3.8505	3.3336
neg_3098	metab_14227	Kaempferol 3-rhamnoside 4'-xyloside	C26H28O14	HMDB0039321	2.02922	545.131	1.9666	1.11888	0.003836	0.05118	neg	4.092	4.305	4.625	4.5661	4.2629	4.183	3.7624	3.7689	3.9706	4.0644	3.5692	4.1337
neg_3109	metab_14238	3,3'-Dihydroxy-4',5,7-trimethoxyflavan	C18H20O6	HMDB0030664	2.04525	331.12	3.5024	1.96898	0.001451	0.03739	neg	3.2034	4.5753	3.2838	3.5038	3.0553	3.3237	0.9052	2.4291	0.9233	1.362	2.493	2.5284
neg_3406	metab_14535	2-Pentanamido-3-phenylpropanoic acid	C14H19NO3	HMDB0094646	2.53082	294.136	2.32791	1.23214	0.00333	0.04879	neg	3.811	4.239	4.0334	3.9842	3.8331	3.3777	3.5891	3.199	3.0404	2.4952	3.2984	3.2689
neg_3530	metab_14659	2-Isopropylmalic acid	C7H12O5	HMDB0000402	2.731	175.061	1.41028	1.06064	0.01316	0.09052	neg	4.3449	4.4817	4.6723	4.5964	4.289	4.3778	4.1308	4.075	4.3207	4.19	4.084	4.4319
neg_3617	metab_14746	Alpha-Triticene	C15H26O	HMDB0030939	2.86765	243.172	1.21171	1.0557	0.03357	0.149	neg	3.8003	3.9068	4.1311	3.9999	3.9625	4.3063	3.9878	3.6998	3.8064	3.6756	3.8275	3.8391
neg_3757	metab_14886	4,6,7-trihydroxy-2H-chromen-2-one	C9H6O5	HMDB0136659	3.10033	193.014	1.48552	0.939793	0.006961	0.06544	neg	4.7304	5.1471	5.0781	4.8059	4.9397	5.2667	5.2356	5.4288	5.2142	5.2269	5.4512	5.3327
neg_4061	metab_15190	(6R)-5,10-methenyltetrahydrofolate	C20H20N7O6-	HMDB0062623	3.54132	489.121	1.33088	0.953808	0.004618	0.05509	neg	5.2784	5.3968	5.5119	5.2754	5.3577	5.6401	5.6699	5.4846	5.6656	5.6711	5.7785	5.7651
neg_4149	metab_15278	2-Phenyl-1,3-dioxolane-4-methanol	C10H12O3	HMDB0031240	3.68543	225.077	1.03463	0.968981	0.00133	0.03628	neg	4.7145	4.6236	4.7312	4.7413	4.6879	4.802	4.7827	4.8181	4.8638	4.944	4.8882	4.9085
neg_4255	metab_15384	Demethylcalabaxanthone	C23H22O5	HMDB0030656	3.83488	399.125	1.31784	0.948884	0.002761	0.04573	neg	4.575	4.6521	4.8234	4.5672	4.6068	4.8414	4.8439	4.787	4.9305	4.9883	4.9986	5.0346
neg_4256	metab_15385	Marmesin galactoside	C20H24O9	HMDB0041508	3.83488	443.115	1.34703	0.950259	0.001906	0.04094	neg	4.8446	4.8832	5.0683	4.8499	4.9079	5.1349	5.1502	5.0688	5.188	5.2431	5.2939	5.3006
neg_4638	metab_15767	4-Hydroxyhippuric acid	C9H9NO4	HMDB0013678	4.34713	176.035	1.9241	1.09819	0.008706	0.07349	neg	5.5025	5.6185	5.7707	5.7496	5.751	5.4984	5.5143	5.2334	5.1304	4.4671	5.349	5.1617
neg_4821	metab_15950	Orsellinic acid	C8H8O4	LMPK13010001	4.60492	167.034	1.16698	0.960546	0.04436	0.1758	neg	4.6994	4.6689	4.3358	4.3287	4.4021	4.5871	4.779	4.6778	4.5274	4.6129	4.7598	4.7746
neg_4889	metab_16018	Flavanone base + 6O	C15H12O8	-	4.67418	319.046	1.03764	0.96546	0.03472	0.1511	neg	4.5034	4.8483	4.6123	4.5142	4.6446	4.7202	4.7075	4.6645	4.7907	4.9165	4.8885	4.8693
neg_5019	metab_16148	Lucidenic acid N	C27H40O6	HMDB0038352	4.84757	459.272	2.42396	1.1385	0.0009873	0.03299	neg	5.5629	5.5289	5.7602	5.9302	5.6698	5.627	5.3811	4.9613	4.9718	4.395	4.9822	5.2396
neg_5218	metab_16347	3-hydroxy-1-methyl-4,5-diphenylpiperidine-2,6-dione	C18H17NO3	HMDB0134799;HMDB0134789	5.09335	340.12	2.44814	1.21061	0.00071	0.02993	neg	3.7977	3.6017	4.2078	4.1141	4.2361	3.7349	3.594	3.121	3.2714	3.0754	3.4548	3.0561
neg_5561	metab_16690	Hydratopyrrhoxanthinol	C37H48O6	HMDB0036842	5.65375	623.31	2.1783	1.16167	0.03409	0.1498	neg	4.8773	4.2119	5.4309	5.1445	5.2481	4.8346	4.7896	4.4654	4.519	3.4258	4.6284	3.7817
neg_5588	metab_16717	N-(4-Hydroxycinnamoyl)tyrosine	C18H17NO5	HMDB0039502	5.72653	308.093	1.90036	1.12372	0.0008147	0.03107	neg	3.7846	4.3821	4.1556	4.0969	3.9821	4.012	3.6538	3.4269	3.6618	3.5301	3.7149	3.7401
neg_6058	metab_17187	3b-Hydroxy-6b-methoxy-7(11)-eremophilen-12,8a-olide	C16H24O4	HMDB0040755	6.16607	279.158	1.1812	0.956025	0.04857	0.185	neg	5.6304	5.1084	5.4584	5.4032	5.7062	5.8241	5.6815	5.6389	5.8979	5.8702	5.8431	5.7248
neg_6152	metab_17281	4-Hydroxy-3-prenylbenzoic acid glucoside	C18H24O8	HMDB0039891	6.26548	367.14	1.28271	0.936402	0.03445	0.1507	neg	4.561	4.2861	4.485	4.5099	4.1823	4.8297	4.6792	4.8877	4.5063	4.8051	4.6982	5.1011
neg_6168	metab_17297	Cloversaponin I	C36H56O9	HMDB0039892	6.28073	631.387	2.15934	1.16181	0.02433	0.1252	neg	4.9203	4.2879	5.1729	4.9699	4.8465	4.9677	4.6373	4.2923	4.0334	3.1491	4.5139	4.4773
neg_6237	metab_17366	LPC(18:2)	C26H50NO7P	-	6.35687	564.331	1.55562	1.07862	0.04677	0.1811	neg	6.1286	6.825	6.1661	6.3288	5.9368	6.2349	6.5201	6.002	5.6395	5.5363	5.6972	5.4809
neg_6310	metab_17439	DG(14:0/18:3(6Z,9Z,12Z)/0:0)	C35H62O5	HMDB0007017	6.41743	607.459	1.70718	1.07147	0.0009566	0.03285	neg	5.4415	5.7323	5.6995	5.4925	5.4887	5.6087	5.2884	5.1893	4.9899	5.0555	5.3363	5.3729
neg_6322	metab_17451	Asperagenin	C27H44O5	HMDB0034293	6.43262	429.298	1.77658	1.06709	0.006986	0.06547	neg	5.681	5.644	5.9321	6.3464	5.7239	5.7908	5.4762	5.5064	5.4739	5.5677	5.4335	5.4548
neg_6485	metab_17614	Lucidenic acid L	C27H38O7	HMDB0035975	6.63888	455.248	3.1257	1.31629	0.0001149	0.02022	neg	4.9635	4.2697	4.928	4.8176	4.6774	4.6125	3.9807	4.1341	3.3022	3.3367	3.4061	3.3159
neg_6505	metab_17634	Beta-Doradecin	C40H52O3	HMDB0039143	6.66938	601.371	2.63919	1.18393	0.001925	0.04116	neg	5.3664	5.8835	5.8833	5.824	5.3882	5.0613	4.7449	4.8816	4.9683	4.0825	4.4544	5.086
neg_6589	metab_17718	Diepomuricanin A	C35H62O4	HMDB0040921	6.76145	591.464	2.80806	1.22506	0.0005526	0.02779	neg	5.2147	5.6395	5.4511	5.4215	5.2456	5.2963	4.8085	4.599	3.6055	4.1377	4.4047	4.7848
neg_6758	metab_17887	Mangostanol	C24H26O7	HMDB0029868	7.08403	447.144	2.27463	1.13452	0.0003753	0.02505	neg	4.8789	4.9461	5.1776	5.1416	5.0715	4.9926	4.6827	4.2744	4.2227	4.147	4.7348	4.5637
neg_7633	metab_18762	PA(16:0/18:2(9Z,12Z))	C37H69O8P	HMDB0007860;LMGP10010023	8.09465	693.451	1.72255	0.934014	0.009085	0.07529	neg	5.3753	5.1982	4.9482	4.8081	5.0511	5.3608	5.3671	5.7637	5.4478	5.5235	5.3337	5.4788
neg_7997	metab_19126	Amphibine H	C33H43N5O6	HMDB0029333	6.86112	640.286	2.13344	1.15602	0.01431	0.09457	neg	4.8703	5.9	5.356	5.1237	4.9638	5.3911	5.3838	4.4463	4.5527	4.6565	4.1727	4.1322
neg_8007	metab_19136	DG(14:1(9Z)/18:0/0:0)	C35H66O5	HMDB0007042	6.83767	611.49	2.79528	1.2688	0.000101	0.02022	neg	4.5437	4.6716	4.3649	4.6114	4.3795	4.0501	4.0949	3.3193	3.3829	3.4029	3.3883	3.3965
neg_8013	metab_19142	Cohibin B	C35H64O4	HMDB0031169	6.83002	593.48	3.22192	1.33774	0.001143	0.03441	neg	5.468	5.5561	5.491	5.321	5.3971	4.9212	5.0217	4.6469	4.0825	3.4352	3.4207	3.4289
neg_8128	metab_19257	()-Enterolactone	C18H18O4	-	6.73862	297.113	2.53592	1.25024	0.0257	0.1292	neg	5.821	4.2156	5.2789	5.1271	4.9949	5.5288	5.0356	4.9532	3.5963	2.9593	4.0231	4.1978
neg_8379	metab_19508	LPC(18:1)	C26H52NO7P	-	6.46295	566.347	1.5401	1.06214	0.01475	0.09615	neg	6.3265	6.6404	6.324	6.4658	6.225	6.4799	6.5332	6.141	5.8762	5.9575	5.9523	5.7521
neg_8409	metab_19538	MG(19:0/0:0/0:0)	C22H44O4	HMDB0072839	6.44013	371.317	1.63189	1.06252	0.0003082	0.02431	neg	5.3832	5.5	5.3724	5.5601	5.4099	5.4014	5.2754	5.1231	5.0923	4.9006	5.1836	5.1359
neg_8489	metab_19618	Acrimarine J	C35H33NO8	HMDB0040386	6.37198	576.204	1.62198	1.09426	0.03795	0.1601	neg	5.3845	6.0558	5.4279	5.5827	5.0861	5.4096	5.5848	5.2217	4.9183	4.5097	5.032	4.841
neg_8610	metab_19739	Aflatoxin GM1	C17H12O8	HMDB0030477	6.28837	325.036	2.08128	0.876989	0.004949	0.05685	neg	4.2105	4.0785	3.6768	3.7839	3.4663	4.2675	4.3643	4.5247	4.1137	4.5499	4.5891	4.6346
neg_8644	metab_19773	27-Nor-5b-cholestane-3a,7a,12a,24,25-pentol	C26H46O5	HMDB0002126;LMST01010213	6.24253	459.312	1.07037	0.968154	0.01384	0.09271	neg	4.9539	5.1885	4.9452	5.05	5.0589	5.266	5.2677	5.1701	5.2328	5.2185	5.257	5.3172
neg_8698	metab_19827	Dolicholide	C28H46O6	HMDB0034086	6.19672	477.323	1.1193	0.973032	0.001087	0.03418	neg	5.7244	5.8089	5.77	5.722	5.7484	5.8638	5.8857	5.848	5.9065	5.9347	6.009	6.0115
neg_8722	metab_19851	13,14-dihydro Prostaglandin F1alpha	C20H38O5	-	6.18147	357.265	1.08685	0.972205	0.002291	0.04315	neg	6.2819	6.3522	6.4814	6.435	6.4232	6.4305	6.4899	6.4805	6.5974	6.6466	6.597	6.6924
neg_8767	metab_19896	Momorcharaside B	C36H62O10	HMDB0032941	6.14322	635.417	1.00343	0.976785	0.005445	0.05906	neg	6.0921	6.0843	6.1267	6.0613	6.0255	6.2149	6.1519	6.1807	6.2039	6.2908	6.3119	6.3369
neg_8861	metab_19990	1-O-E-Cinnamoyl-(6-arabinosylglucose)	C20H26O11	HMDB0030294	6.0899	477.119	1.09015	0.963978	0.02388	0.1241	neg	5.5671	5.092	5.4421	5.3289	5.3967	5.448	5.6109	5.7114	5.4792	5.6259	5.5824	5.472
neg_8933	metab_20062	(E,E)-N-4-Methoxystyrylcinnamide	C18H17NO2	HMDB0030194	6.06738	314.095	2.02047	1.13508	0.001666	0.039	neg	5.0409	4.9652	4.789	4.7515	4.8793	4.4666	4.589	4.4336	4.2733	3.8378	4.11	4.2082
neg_8943	metab_20072	Parvisoflavone A	C20H16O6	HMDB0034019;LMPK12050311	6.0598	397.093	1.30639	0.958516	0.005213	0.05786	neg	5.7945	5.5238	5.7802	5.5817	5.6183	5.805	5.8972	5.7588	5.8613	6.0443	6.0671	5.9536
neg_9385	metab_20514	Scoparone	C11H10O4	HMDB0030818	5.78177	241.026	2.66033	1.41653	0.006604	0.06393	neg	3.1167	3.9356	3.4376	3.7601	4.0995	2.3207	3.0747	2.245	2.3083	2.3282	2.3137	2.3219
neg_9390	metab_20519	S-Glutaryldihydrolipoamide	C13H23NO4S2	HMDB0006832	5.77392	366.106	2.27443	1.17022	0.001474	0.03763	neg	4.6366	5.0526	4.6026	5.0382	4.6104	4.067	4.024	3.8379	3.8706	4.1806	3.9694	4.0543
neg_9443	metab_20572	Ganoderic acid G	C30H44O8	HMDB0035985	5.70262	577.302	1.70262	1.11229	0.04616	0.1798	neg	4.3957	3.9123	4.9132	4.3465	4.3419	4.4162	4.2988	4.171	3.8079	3.578	4.292	3.52
neg_9450	metab_20579	(E,E)-4,4''-Bi(N-4-hydroxycinnamoylserotonin)	C38H34N4O6	HMDB0041431	5.6867	679.2	1.79097	0.895838	0.04708	0.1819	neg	4.0767	5.4577	4.2236	4.1824	4.0841	4.1872	5.0806	4.823	4.7686	4.9668	4.8356	4.7888
neg_9466	metab_20595	3-O-p-Coumaroylquinic acid	C16H18O8	HMDB0029681	5.66175	319.084	1.08679	0.967815	0.0008111	0.03104	neg	4.663	4.6468	4.71	4.669	4.7374	4.7216	4.8094	4.7234	4.8584	4.9288	4.8748	4.8886
neg_9480	metab_20609	Blighinone	C16H10O8	HMDB0030643	5.63773	329.031	1.36818	0.953107	0.001062	0.03399	neg	4.7953	4.8836	4.8794	4.7957	4.8584	5.0536	5.0766	5.0301	5.0201	5.1609	5.2326	5.1903
neg_9539	metab_20668	Piperettine	C19H21NO3	HMDB0034371	5.55612	621.294	2.50626	1.22526	0.005367	0.05855	neg	4.3051	5.1063	4.6401	4.9265	4.7319	4.2241	4.1746	3.3229	4.1232	3.0662	3.9474	4.1627
neg_9587	metab_20716	2-(4-Methyl-5-thiazolyl)ethyl formate	C7H9NO2S	HMDB0032420	5.51005	341.067	1.08887	0.956597	0.0321	0.1452	neg	4.5497	4.4172	4.4149	4.5291	4.3128	4.3582	4.5396	4.7784	4.3254	4.7114	4.7757	4.6544
neg_9795	metab_20924	[3,4-dihydroxy-4-(1-oxo-1H-isochromen-3-yl)butoxy]sulfonic acid	C13H14O8S	HMDB0130088	5.21817	329.031	1.31002	0.957596	0.003041	0.04768	neg	5.0874	5.2622	5.1915	5.0929	5.1618	5.3709	5.3568	5.3045	5.3618	5.4623	5.5282	5.5299
neg_10199	metab_21328	Methylisopelletierine	C9H17NO	HMDB0030326	4.80063	200.129	1.43521	1.07064	0.0006103	0.02846	neg	3.7509	3.7299	3.6703	3.9421	3.8554	3.7881	3.58	3.5084	3.5091	3.4097	3.605	3.6204
neg_10226	metab_21355	Withanolide B	C28H38O5	HMDB0030020	4.77713	489.24	2.75412	1.35079	0.009267	0.07585	neg	4.2252	3.2918	4.5084	4.3061	4.1913	2.6959	3.2221	2.5887	2.8638	2.6721	2.6575	3.1888
neg_10396	metab_21525	Myrigalone G	C17H18O4	HMDB0041168	4.60492	331.119	1.34571	0.952502	0.0006505	0.02923	neg	4.9371	4.7081	4.9407	4.827	4.746	4.9595	5.0307	5.1217	5.0408	5.164	5.0754	5.136
neg_10866	metab_21995	Cyclomorusin	C25H22O6	LMPK12110913;HMDB0030687	4.13588	439.12	1.82208	0.921749	0.0003327	0.02462	neg	4.7519	4.79	4.8675	4.6099	4.7134	5.1061	5.1516	5.117	5.2206	5.1833	5.3168	5.2938
neg_11115	metab_22244	1-(4-hydroxy-3-methoxyphenyl)-7-(3-methoxyphenyl)hept-1-ene-3,5-dione	C21H22O5	HMDB0133465	3.85093	335.125	1.38206	1.05402	0.01296	0.08993	neg	5.2692	5.362	5.4409	5.3464	5.2786	5.0314	5.187	4.9341	4.9879	4.7336	5.1317	5.1303
neg_11226	metab_22355	Methyl (2E,4Z)-decadienoate	C11H18O2	HMDB0034730	3.73252	163.112	1.68361	1.09579	0.002172	0.04231	neg	3.6423	3.9599	3.9499	4.0101	3.8616	3.8455	3.7137	3.4249	3.5911	3.2961	3.5457	3.6611
neg_11375	metab_22504	(R)-lipoic acid	C8H14O2S2	HMDB0001451	3.54132	227.02	1.20274	0.945845	0.00888	0.07431	neg	3.9696	3.9403	4.048	4.0736	4.0461	4.2364	4.1629	4.091	4.2445	4.3978	4.3562	4.4506
neg_11445	metab_22574	2-Oxoclopidogrel	C16H16ClNO3S	HMDB0013929	3.4461	374	2.15434	1.29277	0.02722	0.1334	neg	3.1139	3.9322	3.1469	3.8654	4.1812	2.4754	3.3037	2.3996	2.463	2.4829	2.4684	2.908
neg_11534	metab_22663	Tyrosyl-Hydroxyproline	C14H18N2O5	HMDB0029106	3.34337	293.115	1.72768	1.09045	0.001044	0.03367	neg	4.4153	4.2931	4.4971	4.4077	4.3052	4.266	4.1453	4.0806	3.9424	3.8803	3.7555	4.209
neg_11563	metab_22692	Ethyl aconitate	C8H10O6	HMDB0040275	3.3125	183.029	1.1196	0.959502	0.005185	0.05782	neg	4.3937	4.5663	4.5851	4.5343	4.5135	4.7038	4.6141	4.6862	4.7353	4.762	4.7915	4.8587
neg_11709	metab_22838	7-hydroxy-6-(3-oxobut-1-en-1-yl)-2H-chromen-2-one	C13H10O4	HMDB0128952	3.16377	229.051	1.28039	0.940586	0.01088	0.08226	neg	4.6304	4.3094	4.879	4.6672	4.7138	4.9165	4.8867	4.9222	4.9597	4.9674	5.0488	5.1057
neg_11716	metab_22845	2-Benzoxazolol	C7H5NO2	HMDB0032931	3.15588	180.03	1.47102	1.07871	0.003612	0.0502	neg	4.2075	3.9645	4.0318	4.1611	4.0915	3.7999	3.9545	3.6412	3.6912	3.6534	3.8312	3.7143
neg_11886	metab_23015	(R)-Pelletierine	C8H15NO	HMDB0030324	2.92348	186.113	1.14881	1.04535	0.03946	0.164	neg	4.7249	4.806	4.807	4.9418	4.6764	4.394	4.6448	4.4242	4.4963	4.4142	4.646	4.4939
neg_12001	metab_23130	Lanthionine ketimine	C6H7NO4S	HMDB0004823	2.76312	169.991	2.29607	1.2496	0.002413	0.04375	neg	3.0369	2.9157	3.4444	3.3634	2.9773	2.857	2.8427	2.4316	2.358	2.4677	2.0421	2.7401
neg_12034	metab_23163	Nigellicine	C13H14N2O3	HMDB0030269	2.71497	245.094	1.06859	1.03993	0.01706	0.104	neg	3.9896	4.2967	4.2453	4.2411	4.1797	4.0493	4.0768	3.9573	3.93	3.9632	4.0512	4.0629
neg_12116	metab_23245	Erythroskyrin	C26H33NO6	HMDB0030464	2.60225	490.199	2.73772	1.39984	0.005077	0.05717	neg	3.4546	4.0057	3.7798	4.1421	3.7375	2.351	2.3181	2.6699	2.3386	2.6701	2.344	2.9963
neg_12146	metab_23275	N-(4-aminobutyl)-3-(4-hydroxy-3-methoxyphenyl)propanimidic acid	C14H22N2O3	HMDB0139570	2.56258	265.156	2.37398	1.25305	0.000458	0.02637	neg	2.9892	3.6801	3.4931	3.5192	3.0589	2.9568	2.6069	2.5639	2.6274	2.6473	2.6328	2.641
neg_12237	metab_23366	4-Phenyl-2-butenal	C10H10O	HMDB0029602	2.4418	291.139	1.49574	1.08914	0.02039	0.114	neg	4.1938	3.8358	4.2067	4.1033	3.9832	3.5762	3.9336	3.6237	3.5758	3.4884	3.5767	3.7413
neg_12325	metab_23454	Gamma-Glutamylphenylalanine	C14H18N2O5	HMDB0000594	2.29865	293.115	1.25427	1.04585	0.03778	0.1595	neg	4.4815	4.5586	4.9465	4.7595	4.5848	4.8658	4.6027	4.3894	4.5398	4.3595	4.487	4.58
neg_12331	metab_23460	Prolyl-Alanine	C8H14N2O3	HMDB0029010	2.29865	185.092	3.09392	1.65943	0.009484	0.07648	neg	3.4778	2.8727	3.6286	3.5849	3.5958	3.0113	3.193	1.1105	2.618	1.1882	2.867	1.1823
neg_12543	metab_23672	Hydroxyprolyl-Proline	C10H16N2O4	HMDB0028871	2.126	227.104	1.48953	1.06065	0.000612	0.02846	neg	4.2184	4.1659	4.365	4.3667	4.171	4.3147	4.0721	3.956	4.0673	3.9046	4.0338	4.1071
neg_12548	metab_23677	N5-Acetyl-N2-gamma-L-glutamyl-L-ornithine	C12H21N3O6	HMDB0039423	2.11803	284.126	2.28367	1.16873	0.0005404	0.02758	neg	3.9212	4.0171	4.2229	4.3501	3.9885	3.8522	3.5361	3.1979	3.6261	3.2877	3.413	3.7755
neg_12606	metab_23735	N-Methylnicotinium	C11H17N2+	HMDB0001009	2.05325	214.087	4.12402	2.09665	0.0004778	0.02655	neg	3.5762	4.1347	4.0979	4.1289	4.1114	3.6407	3.3734	2.3604	1.0678	1.0861	1.0727	2.3359
neg_12639	metab_23768	Gly-Tyr	C11H14N2O4	-	2.01208	237.088	1.50005	1.09191	0.01208	0.08673	neg	4.1219	4.1601	4.1339	4.0835	4.1249	3.8282	4.0707	3.7184	3.5801	3.3849	3.939	3.6971
neg_12671	metab_23800	FAPy-adenine	C5H7N5O	HMDB0004816	1.97208	190.014	1.57185	1.09533	0.02329	0.1227	neg	3.8298	3.7253	3.9978	4.2142	4.2487	3.9089	3.9315	3.583	3.5428	3.2503	3.7113	3.8201
neg_12817	metab_23946	Gravacridonetriol glucoside	C25H29NO11	HMDB0029331	1.72498	554.142	2.32801	1.17894	0.006131	0.06172	neg	3.9923	4.3513	4.8402	4.6215	4.2185	4.3046	3.7176	3.4787	3.8442	4.0584	3.1409	4.0903
neg_12890	metab_24019	L-Phenylalanine	C9H11NO2	HMDB0000159	1.63762	164.071	1.58729	1.05357	0.001452	0.03739	neg	5.4644	5.3782	5.6788	5.6469	5.3274	5.5468	5.289	5.1815	5.1862	5.2644	5.1353	5.3046
neg_13194	metab_24323	4-Aminosalicylic acid	C7H7NO3	-	0.92165	152.034	1.60653	1.08654	0.02142	0.1172	neg	4.0725	4.0157	4.5448	4.3913	3.8972	3.7874	3.8	3.7612	3.7769	3.7759	3.7667	3.8618
neg_13228	metab_24357	Xanthine	C5H4N4O2	HMDB0000292	0.890317	151.025	1.70646	1.05835	0.002333	0.04325	neg	6.0561	5.8694	6.3488	6.2031	6.0436	6.04	5.7896	5.7768	5.708	5.9046	5.5499	5.8178
neg_13337	metab_24466	Xanthosine	C10H12N4O6	HMDB0000299	0.788367	283.069	2.27513	1.14258	0.0006214	0.02864	neg	4.9428	4.5497	4.9699	5.0479	4.4939	4.699	4.1446	4.1879	4.2352	4.237	3.8741	4.4418
neg_13347	metab_24476	N-Acetyl-DL-Glutamic acid	C7H11NO5	-	0.788367	210.038	1.55182	1.05926	0.002397	0.04361	neg	4.6329	4.5266	4.8648	4.9258	4.6475	4.7145	4.4657	4.4096	4.5486	4.4446	4.3966	4.4664
neg_13398	metab_24527	DTMP	C10H15N2O8P	-	0.780733	321.05	1.59459	1.05871	0.0244	0.1255	neg	5.966	5.4224	6.2181	6.1347	5.9061	5.8404	5.688	5.5273	5.5854	5.5451	5.4272	5.7501
neg_13490	metab_24619	N-acetylaspartate	C6H9NO5	-	0.773083	174.04	1.69258	1.07313	0.006383	0.06293	neg	5.954	5.6588	5.9661	5.8528	5.9208	5.5161	5.6026	5.3446	5.2496	5.6189	5.1034	5.5719
neg_13520	metab_24649	Niacin (Nicotinic acid)	C6H5NO2	-	0.765433	122.024	1.39463	1.0424	0.001317	0.03628	neg	5.3485	5.2003	5.44	5.4744	5.2625	5.2817	5.1011	5.0972	5.1863	5.0607	5.0713	5.1885
neg_13571	metab_24700	Deoxyadenosine monophosphate	C10H14N5O6P	HMDB0000905	0.7331	330.062	1.8773	1.09378	0.004096	0.05251	neg	4.644	4.5213	5.2369	4.8375	4.9062	4.7554	4.5481	4.3229	4.2586	4.4358	4.3407	4.5196
neg_13577	metab_24706	Glutaminylglycine	C7H13N3O4	HMDB0028797	0.7331	202.083	1.79849	1.13976	0.006577	0.06372	neg	4.0534	4.3704	4.1994	3.7788	4.1704	4.041	4.0244	3.5588	3.3007	3.6673	3.232	3.8084
neg_13779	metab_24908	N2-Acetyl-L-ornithine	C7H14N2O3	-	0.631017	173.092	2.36923	1.14137	0.0002844	0.02431	neg	5.2894	5.2779	5.4658	5.4388	5.2245	4.8848	4.8473	4.4418	4.5388	4.7799	4.3294	4.7345
neg_13796	metab_24925	Quinic acid	C7H12O6	HMDB0003072	0.623267	191.056	1.15021	0.960563	0.03085	0.1426	neg	5.761	5.2395	5.585	5.4771	5.5357	5.5774	5.746	6.0131	5.586	5.7439	5.7033	5.7423
neg_13849	metab_24978	L-Glutamate	C5H9NO4	-	0.615533	146.045	1.82537	1.06722	0.0003852	0.0252	neg	5.9839	5.8441	6.1854	6.0303	5.842	5.8373	5.6619	5.7313	5.5227	5.5383	5.4336	5.5835

## Sheet: LCSvsHCS
ID	Metab ID	Metabolite	Formula	Library ID	Retention time	M/Z	VIP_pred_OPLS-DA	FC(HCS/LCS)	P_value	FDR	mode	H1	H2	H3	H4	H5	H6	L1	L2	L3	L4	L5	L6
pos_2	metab_1	Hypoxanthine	C5H4N4O	HMDB0000157	0.764367	137.046	1.31601	1.06141	5.157e-06	0.0001336	pos	7.7838	7.7075	7.8666	7.8154	7.6683	7.6169	7.3146	7.271	7.2714	7.4073	7.1649	7.341
pos_5	metab_4	Phenylenediamine	C6H8N2	-	0.779233	153.041	1.29333	1.07298	2.842e-06	9.43e-05	pos	6.4507	6.2688	6.4107	6.4055	6.4097	6.3429	5.9822	5.9564	5.9314	6.0655	5.7819	5.9637
pos_33	metab_32	PE(12:0/0:0)	C17H36NO7P	LMGP02050005	6.20943	398.231	1.74505	1.13201	0.0001722	0.001292	pos	7.1241	6.7622	6.9622	6.4028	7.0022	6.8031	6.2542	6.1903	5.7982	5.7338	6.1071	6.1864
pos_34	metab_33	13(S)-HOTrE	C18H30O3	-	6.31402	317.21	1.54865	1.09394	7.586e-07	4.264e-05	pos	7.228	7.0718	7.0234	7.0015	7.2148	6.9418	6.4085	6.3701	6.5262	6.4807	6.4825	6.5636
pos_57	metab_56	Galactosyl 4-hydroxyproline	C11H19NO8	HMDB0029353	1.04677	316.101	2.23359	1.24032	6.718e-08	1.256e-05	pos	6.3938	5.952	6.4174	6.1184	6.2416	6.1618	5.0783	5.0412	5.0881	4.8103	4.9353	5.107
pos_122	metab_121	Guanine	C5H5N5O	HMDB0000132	0.70285	152.057	1.09846	1.06723	0.01072	0.02683	pos	5.886	5.8711	6.2732	5.8332	6.2998	6.2217	5.529	5.3762	5.8215	5.7012	5.9337	5.7279
pos_137	metab_136	Glutaminylproline	C10H17N3O4	HMDB0028805	0.4934	261.156	1.45784	1.11407	6.532e-06	0.0001539	pos	5.3358	5.4356	5.3619	5.3285	5.3866	5.3231	4.9757	4.9453	4.7753	4.5611	4.7568	4.8621
pos_172	metab_171	2-Ethylacrylic acid	C5H8O2	HMDB0001862	0.628	118.087	1.32802	1.07199	2.478e-07	2.215e-05	pos	6.3996	6.3369	6.5072	6.4907	6.4734	6.39	5.9732	5.9453	6.0184	5.9498	6.034	6.0847
pos_176	metab_175	Nomega-Acetylhistamine	C7H11N3O	-	0.643	154.098	1.12549	1.08721	0.01476	0.03433	pos	5.5022	4.9735	5.2632	5.3978	4.9337	5.3433	4.6376	4.7894	5.2788	4.8091	4.514	4.8678
pos_198	metab_197	Nicotinamide riboside	C11H14N2O5	HMDB0000855	2.74885	255.098	1.226	1.07816	0.00356	0.01168	pos	5.8407	5.9316	5.8895	5.8047	5.7299	5.895	5.6476	5.3237	5.5544	4.934	5.5809	5.5082
pos_206	metab_205	Glycylproline	C7H12N2O3	HMDB0000721	0.66555	173.092	1.49494	1.11813	6.763e-06	0.0001569	pos	5.6217	5.2959	5.4354	5.5067	5.5708	5.2806	4.8916	4.7956	4.8365	4.962	4.7809	4.9881
pos_223	metab_222	3-Formyl-6-hydroxyindole	C9H7NO2	HMDB0031172	3.44888	162.055	1.58669	1.10432	0.002643	0.009345	pos	7.073	7.1772	7.542	7.107	7.1145	7.2394	6.8586	6.3577	6.696	5.8258	6.7223	6.7103
pos_227	metab_226	(3R)-3,4-Dihydroxy-3-(hydroxymethyl)butanenitrile 4-glucoside	C11H19NO8	HMDB0034085	0.779233	316.101	2.09265	1.18679	8.647e-08	1.385e-05	pos	6.8449	6.4717	6.9026	6.6175	6.742	6.6416	5.6972	5.6469	5.7351	5.4682	5.5987	5.7411
pos_275	metab_274	4-Hydroxy-2,6,6-trimethyl-3-oxo-1,4-cyclohexadiene-1-carboxaldehyde	C10H12O3	HMDB0037602	5.89565	163.076	1.06641	0.947798	7.488e-05	0.0007347	pos	5.6042	5.6312	5.5105	5.6552	5.4197	5.6223	5.7914	5.8151	5.8684	5.9899	5.8864	5.9376
pos_325	metab_324	PE(16:1(5Z)/16:1(5Z))	C37H70NO8P	LMGP02010356	7.2222	710.475	1.09584	0.927606	0.01806	0.04015	pos	5.5261	5.7161	5.8958	5.1842	5.7532	5.6767	6.2431	6.5555	5.7548	5.8972	6.0051	5.9281
pos_327	metab_326	PE(14:1(9Z)/P-18:1(9Z))	C37H70NO7P	HMDB0008886	7.38173	694.479	1.07881	0.9351	0.01779	0.03969	pos	5.6131	6.034	5.9338	5.5297	6.0011	5.8156	6.5078	6.5896	5.9438	6.1871	5.9125	6.2094
pos_337	metab_336	PE(14:1(9Z)/P-18:0)	C37H72NO7P	HMDB0008884	7.67558	674.513	1.32499	0.904754	0.009112	0.0237	pos	5.019	5.4053	5.2395	5.0981	5.489	4.9224	6.0763	6.2129	5.3729	5.7609	5.3678	5.6643
pos_338	metab_337	PE(14:0/P-16:0)	C35H70NO7P	HMDB0008850	7.60045	670.48	1.62658	0.867561	0.007543	0.02055	pos	5.4284	4.8472	5.0283	5.7774	6.0669	5.0403	6.501	6.7362	5.8349	6.1604	5.9841	5.8874
pos_354	metab_353	LysoPC(26:1(5Z))	C34H68NO7P	HMDB0029220	7.43435	656.464	1.88417	0.831714	0.003294	0.01099	pos	5.432	4.7628	4.1345	5.4754	5.6897	4.8122	6.2049	6.5763	5.757	6.0403	5.9882	5.8733
pos_358	metab_357	PE(14:1(9Z)/P-16:0)	C35H68NO7P	HMDB0008883	7.35167	668.464	1.40819	0.890775	0.007185	0.01981	pos	4.9772	5.0652	4.8581	4.7524	5.2781	4.6702	5.7505	6.1842	5.0987	5.4751	5.3105	5.4161
pos_367	metab_366	LysoPA(0:0/18:2(9Z,12Z))	C21H39O7P	HMDB0007852	6.90533	479.215	1.33675	1.08441	0.0001214	0.00102	pos	6.1418	6.0291	5.889	5.9674	6.2174	6.1421	5.7213	5.5491	5.4895	5.4015	5.5978	5.792
pos_392	metab_391	LysoPC(18:1(11Z))	C26H52NO7P	HMDB0010385;LMGP01050138	6.46327	522.356	1.67125	1.10608	0.0002935	0.00187	pos	8.2079	7.7831	8.0298	7.8045	8.4112	7.8129	7.7068	7.1938	7.0907	7.1466	7.1099	7.1906
pos_396	metab_395	PC(16:0/0:0)[U]	C24H50NO7P	-	6.44837	496.34	1.29652	1.07191	0.006809	0.01904	pos	7.7088	7.5102	8.1322	7.483	7.8033	7.2429	7.5196	7.172	7.1021	6.9551	6.9797	7.0776
pos_400	metab_399	PC(O-10:1(9E)/0:0)	C18H38NO6P	LMGP01060027	6.32147	396.252	1.34194	1.08741	0.0005489	0.002901	pos	6.42	6.506	6.4392	6.2037	6.0391	6.3817	5.6392	5.8197	5.6448	5.9435	5.7918	6.1001
pos_407	metab_406	1-Linoleoylglycerophosphocholine	C26H50NO7P	HMDB0061692	6.35882	520.341	1.48289	1.10193	0.00476	0.01453	pos	7.9205	7.4065	7.5016	7.4359	8.2755	7.4508	7.5913	6.9851	6.8384	6.7355	6.8524	6.7318
pos_478	metab_477	Baptifoline	C15H20N2O2	HMDB0033481	0.931967	261.161	1.72185	0.818347	0.006761	0.01895	pos	4.7395	3.5284	4.5868	4.8339	4.1169	5.2222	5.103	5.9009	5.7813	5.6896	5.6488	4.9067
pos_483	metab_482	Guanosine	C10H13N5O5	HMDB0000133	1.04677	306.082	1.35636	1.08575	5.515e-05	0.0006019	pos	6.238	6.0116	5.97	5.9804	6.0256	6.1617	5.4993	5.378	5.5917	5.6964	5.5892	5.7623
pos_511	metab_510	3-Carboxy-4-methoxy-N-methyl-2-pyridone	C8H9NO4	-	0.779233	184.061	1.12027	1.06353	6.618e-06	0.0001549	pos	5.4108	5.4656	5.4329	5.3565	5.2685	5.3083	5.1157	5.0637	4.9833	5.0036	5.0519	5.0986
pos_524	metab_523	Pantothenic Acid	C9H17NO5	HMDB0000210	1.82113	220.118	1.75076	1.13446	1.368e-07	1.633e-05	pos	6.4072	6.3282	6.568	6.5522	6.3144	6.607	5.7302	5.7246	5.7392	5.7283	5.5694	5.6914
pos_690	metab_689	4-Coumaroyl-2-hydroxyputrescine	C13H18N2O3	HMDB0033462	1.79847	268.166	1.73901	1.1795	0.0007034	0.003476	pos	5.1786	5.271	5.4799	5.1274	4.9874	5.2973	4.7344	4.4343	4.4269	3.7207	4.6387	4.6191
pos_789	metab_788	6-Methylquinoline	C10H9N	HMDB0033115	2.40777	144.081	1.6448	1.12261	0.0001367	0.001109	pos	6.5925	6.2101	6.8408	6.6404	6.63	6.1465	5.9019	5.7254	5.8926	5.6536	5.8775	5.7423
pos_808	metab_807	Glutamylproline	C10H16N2O5	HMDB0028827	2.53713	286.145	1.50135	1.1292	0.0004159	0.002388	pos	5.0512	5.1078	5.3678	5.0571	4.8255	5.4236	4.7157	4.4066	4.5538	4.3176	4.7427	4.5714
pos_827	metab_826	5,6-epoxy,18R-HEPE	C20H28O4	HMDB0062410	2.65808	297.182	1.37829	1.09164	0.002057	0.007724	pos	6.2233	6.3462	6.3528	6.1857	6.1882	6.3008	6.0302	5.6923	5.6855	5.1927	5.9761	5.8604
pos_866	metab_865	5-Hydroxyindoleacetic acid	C10H9NO3	HMDB0000763	2.94153	192.066	1.39541	1.10833	0.0004262	0.002428	pos	5.222	5.1623	5.576	5.1279	5.1474	5.6849	4.7905	4.8084	4.7457	4.784	4.8363	4.832
pos_952	metab_951	2-Decarboxytetrangomycin	C20H14O7	-	3.67577	367.082	1.03032	0.942294	0.002308	0.008445	pos	5.5366	5.6409	5.3541	5.3875	5.4418	5.3605	5.7675	5.4832	5.761	5.9086	5.9464	5.8619
pos_963	metab_962	P-Acetaminobenzaldehyde	C9H9NO2	-	3.80512	164.071	1.88155	1.18505	0.001395	0.005813	pos	6.8829	6.8518	6.1078	6.8097	6.7985	6.8931	6.2758	5.6899	5.8639	4.7658	5.8648	5.5827
pos_1000	metab_999	3,4,5-trihydroxy-6-{4-[(1E)-3-oxopent-1-en-1-yl]phenoxy}oxane-2-carboxylic acid	C17H20O8	HMDB0132988	4.14663	317.103	1.51461	0.878878	1.136e-05	0.0002165	pos	4.4489	4.5954	4.249	4.3347	4.4242	4.4615	4.9529	4.7772	5.0596	5.129	5.0775	5.1705
pos_1136	metab_1135	3-Indolepropionic acid	C11H11NO2	-	5.66987	190.087	1.63428	1.1615	9.23e-05	0.0008476	pos	4.9293	5.0131	5.0923	5.2774	4.9468	5.0793	4.7398	4.0602	4.361	4.166	4.5016	4.2882
pos_1168	metab_1167	Apocynin	C9H10O3	-	5.91065	167.071	1.09393	0.947769	3.511e-05	0.0004441	pos	5.7476	5.7923	5.6492	5.8049	5.6098	5.7975	5.9763	5.9823	6.0259	6.156	6.0524	6.1098
pos_1174	metab_1173	1,4-Benzodioxin-2(3H)-one	C8H6O3	HMDB0040528	5.93317	301.071	1.37577	0.910278	0.0002004	0.00144	pos	4.9554	5.1053	4.755	4.9667	5.2205	4.7034	5.3863	5.4985	5.3307	5.512	5.4528	5.4517
pos_1444	metab_1443	PE(14:0/18:3(6Z,9Z,12Z))	C37H68NO8P	LMGP02010412;HMDB0008830	7.40425	686.474	1.59494	0.888088	0.002486	0.008924	pos	5.6516	5.4598	5.2527	5.8	6.1043	5.7252	6.4465	6.9424	5.9667	6.4145	6.2658	6.2416
pos_1456	metab_1455	LysoPC(24:1(15Z))	C32H64NO7P	LMGP01050144;HMDB0010406	7.20718	628.433	1.47173	0.876014	0.008282	0.02205	pos	5.1294	4.7111	4.122	4.6452	5.0166	4.2304	5.2563	5.7542	4.9058	5.3949	5.2335	5.2498
pos_1507	metab_1506	2,6,6-Trimethyl-1-cyclohexen-1-acetaldehyde	C11H18O	HMDB0032540	6.6652	149.133	1.63785	1.15717	0.0002063	0.001471	pos	5.0388	4.9135	5.3538	4.8269	4.8719	4.8566	4.3177	4.3249	4.4551	3.9791	4.148	4.5787
pos_1530	metab_1529	MONENSIN	C36H62O11	-	6.59035	693.42	1.78614	0.782449	0.04538	0.08328	pos	3.7338	3.7142	3.7315	3.8257	4.0812	3.9205	4.2112	6.3816	3.5003	5.9218	5.2688	4.1178
pos_1544	metab_1543	4a-Carboxy-4b-methyl-5a-cholesta-8,24-dien-3b-ol	C29H46O3	HMDB0001181	6.5155	465.334	1.26358	0.912816	0.008624	0.02271	pos	4.555	5.3731	4.8943	4.8573	5.2642	5.3979	5.53	5.7905	5.507	5.5185	5.4284	5.4652
pos_1552	metab_1551	5a-Androst-3-en-17-one	C19H28O	LMST02020094;HMDB0006046	6.47817	273.221	1.69097	0.824316	0.001687	0.006683	pos	3.2155	3.8741	3.7427	3.7095	4.4876	4.2807	4.8679	4.9333	4.6097	4.5723	4.7086	4.5863
pos_1624	metab_1623	Sterol	C17H28O	HMDB0060512	6.31402	249.222	1.74606	1.16945	2e-07	1.933e-05	pos	5.4934	5.3139	5.2498	5.2114	5.5171	5.1843	4.5655	4.5122	4.617	4.5364	4.5042	4.602
pos_1665	metab_1664	MG(0:0/22:4(7Z,10Z,13Z,16Z)/0:0)	C25H42O4	HMDB0011554	6.17958	429.3	1.07461	0.952718	6.183e-05	0.000649	pos	6.1806	6.3361	6.0645	6.2143	6.129	6.1931	6.4333	6.3864	6.504	6.5456	6.5258	6.5608
pos_1744	metab_1743	Lecanoric acid	C16H14O7	LMPK13080001	6.0304	319.085	1.65679	0.86437	0.0001163	0.0009923	pos	5.0197	4.937	4.4415	4.8868	4.6822	4.3294	5.3773	5.3075	5.4581	5.5289	5.5478	5.5142
pos_1778	metab_1777	Methyl 3-(4-methoxyphenyl)-2-oxopropanoate	C11H12O4	-	5.89565	209.081	1.18074	0.940946	9.866e-06	0.0001974	pos	5.7907	5.8152	5.6883	5.84	5.6435	5.8313	6.0612	6.0637	6.1013	6.2447	6.1344	6.1758
pos_1783	metab_1782	Gibberellin A87	C19H22O7	HMDB0039239	5.8657	385.129	1.11621	0.948054	2.585e-05	0.0003623	pos	5.9218	5.9523	5.7981	5.9713	5.7864	5.9409	6.1594	6.1631	6.1849	6.3466	6.2022	6.254
pos_1785	metab_1784	Erbstatin Analog	C10H10O4	-	5.85067	195.066	1.11807	0.944663	1.341e-05	0.0002393	pos	5.5255	5.5694	5.4178	5.5882	5.4227	5.5621	5.777	5.7728	5.8099	5.9424	5.8368	5.8829
pos_1799	metab_1798	Isolicopyranocoumarin	C21H20O7	HMDB0035479	5.45833	385.129	1.10573	0.942318	0.000114	0.0009787	pos	5.4666	5.5538	5.4146	5.534	5.4008	5.5636	5.8356	5.6405	5.7588	5.9595	5.9164	5.8395
pos_1833	metab_1832	N-[(5-Hydroxy-2-pyridinyl)methyl]adenosine	C16H18N6O5	HMDB0040912	4.78007	357.134	1.35375	0.913585	0.0001002	0.0008979	pos	5.2054	5.3105	5.0498	5.2616	5.0853	4.9177	5.5429	5.5172	5.4968	5.796	5.6773	5.7163
pos_1919	metab_1918	2E,6E,8E,10E-dodecatetraenoic acid	C12H16O2	LMFA01030241	3.74478	193.123	1.26839	1.07225	4.925e-05	0.0005601	pos	5.9966	6.0502	6.091	5.9857	5.8479	5.9159	5.5767	5.4046	5.6279	5.4867	5.6504	5.7231
pos_2026	metab_2025	L-alpha-Amino-1H-pyrrole-1-hexanoic acid	C10H16N2O2	HMDB0040551	1.82113	197.129	1.15208	1.09099	0.04246	0.07883	pos	5.8466	5.8611	5.9244	5.8531	5.9197	7.0696	5.9873	5.395	5.386	5.5712	5.4865	5.6036
pos_2034	metab_2033	N-Acetylmannosamine	C8H15NO6	HMDB0001129	1.69888	204.087	1.24725	1.09384	0.0002109	0.00149	pos	4.9122	4.8051	4.9315	4.8171	4.7815	5.2643	4.4973	4.4542	4.5121	4.548	4.497	4.4715
pos_2043	metab_2042	Ethenodeoxyadenosine	C12H13N5O3	HMDB0001786	1.61608	298.091	1.62463	1.13862	1.362e-06	6.121e-05	pos	5.3409	5.1943	5.4182	5.2028	5.2513	5.1801	4.5923	4.5304	4.6088	4.5948	4.5551	4.8645
pos_2118	metab_2117	5-Methylcytidine	C10H15N3O5	HMDB0000982	0.66555	290.135	1.36357	1.08978	7.112e-05	0.0007105	pos	5.744	5.6993	5.777	5.6661	5.5845	5.6869	5.3363	5.2487	5.1238	4.9381	5.3456	5.3489
pos_2124	metab_2123	Nalpha-Acetyl-L-arginine	C8H16N4O3	-	0.66555	217.13	1.38139	1.10373	7.353e-06	0.0001654	pos	5.1201	5.0601	5.186	5.376	5.1326	5.2144	4.6584	4.5891	4.7355	4.6985	4.6434	4.8464
pos_2128	metab_2127	Urocanic acid	C6H6N2O2	HMDB0000301	0.680383	139.05	1.94463	1.1714	2.485e-06	8.695e-05	pos	6.3582	6.3024	6.5664	6.3323	6.4819	6.0931	5.6087	5.1757	5.4887	5.2562	5.4459	5.5812
pos_2153	metab_2152	(5S,6S)-6-Amino-5-hydroxycyclohexane-1,3-diene-1-carboxyate	C7H9NO3	-	0.733067	156.066	1.15955	1.07407	0.0005406	0.002874	pos	5.3962	5.5464	5.4398	5.5145	5.3934	5.5934	5.3043	5.0989	5.0635	4.836	5.2515	5.0616
pos_2209	metab_2208	CYTISINE	C11H14N2O	-	0.886217	191.118	1.25515	0.895668	0.0245	0.05095	pos	4.9747	4.5028	5.0212	5.0166	4.545	5.0957	5.1305	6.1504	5.6889	5.3438	5.3921	4.8453
pos_2223	metab_2222	Benzofuran	C8H6O	HMDB0032929	0.96235	136.076	1.47621	1.09901	1.758e-07	1.826e-05	pos	6.0677	5.8874	6.083	6.066	6.0337	5.9598	5.4838	5.4382	5.4083	5.5543	5.4006	5.5617
pos_2250	metab_2249	Deoxyguanosine	C10H13N5O4	HMDB0000085	1.1376	290.087	1.79315	1.19758	3.215e-05	0.0004185	pos	5.3862	4.8969	4.8857	4.7689	5.3051	5.0509	4.2008	4.0489	4.2701	4.2472	4.0826	4.4465
pos_2291	metab_2290	3-Pyridinaldehyde	C6H5NO	-	0.66555	108.045	1.49529	1.1223	5.915e-06	0.0001448	pos	5.0248	5.1019	5.1795	4.96	4.9541	5.0104	4.5373	4.5031	4.4709	4.2669	4.4898	4.6646
pos_2297	metab_2296	Methylpyrazine	C5H6N2	HMDB0033112	0.620517	95.061	1.33046	1.09493	0.000123	0.001028	pos	5.6219	5.191	5.307	5.3403	5.3185	5.47	4.9216	4.9541	4.9972	4.8775	4.6985	5.0058
pos_2302	metab_2301	4-Methyl-5-thiazoleethanol	C6H9NOS	-	1.4574	144.048	1.3245	1.12344	0.005336	0.01583	pos	5.643	5.1879	5.6439	5.8327	5.4042	5.2181	4.6327	5.1372	4.9954	5.2363	4.368	4.9404
pos_2306	metab_2305	Sarmentosin	C11H17NO7	HMDB0030697	1.46502	298.091	1.8122	1.17593	1.79e-05	0.0002873	pos	5.5484	5.2875	5.5685	5.2776	5.2382	5.3233	4.5411	4.2045	4.675	4.6034	4.5399	4.8535
pos_2359	metab_2358	Abscisic alcohol 11-glucoside	C21H32O8	HMDB0039636	0.470567	413.214	2.73962	1.57156	1.9e-06	7.542e-05	pos	5.2716	4.6447	5.7398	4.5228	4.8753	5.2502	3.1867	3.1153	3.2275	3.2647	3.2423	3.2449
pos_2377	metab_2376	Valyl-Threonine	C9H18N2O4	HMDB0029137	0.4934	251.161	3.31652	2.16196	9.023e-07	4.72e-05	pos	5.3299	4.7418	5.62	4.5179	4.8046	5.743	2.1415	2.0706	2.182	3.0609	2.1967	2.575
pos_2381	metab_2380	L-Histidine	C6H9N3O2	HMDB0000177	0.501017	156.077	1.71106	1.16369	4.548e-06	0.0001244	pos	5.1	5.3251	5.344	5.2118	5.4663	5.2042	4.672	4.4197	4.4938	4.2925	4.6659	4.6571
pos_2539	metab_2538	N-Acetylputrescine	C6H14N2O	HMDB0002064	0.628	131.118	1.55848	1.13957	3.067e-05	0.0004049	pos	5.1175	4.7285	4.9574	5.0164	4.725	4.8499	4.3117	4.199	4.4257	4.1245	4.2743	4.4616
pos_2570	metab_2569	1H-Pyrrole-2-carboxaldehyde	C5H5NO	HMDB0036057	0.65805	96.045	1.2241	1.07918	2.617e-05	0.0003654	pos	5.2469	5.3458	5.3952	5.1662	5.1308	5.1162	4.819	4.7892	4.8963	4.7978	4.8827	4.9167
pos_2592	metab_2591	L-Valine	C5H11NO2	HMDB0000883	0.680383	118.087	1.57036	1.10705	1.131e-07	1.491e-05	pos	6.3949	6.1392	6.3224	6.3442	6.3429	6.2466	5.6994	5.7002	5.6507	5.6917	5.5979	5.7952
pos_2630	metab_2629	Beta-D-Xylopyranosyl-(1->5)-alpha-L-arabinofuranosyl-(1->3)-L-arabinose	C15H26O13	HMDB0038859	0.733067	379.122	1.30625	1.11301	0.003067	0.01043	pos	4.9636	4.4939	4.6989	4.3677	4.7832	4.758	4.3423	3.8433	4.3876	4.2359	4.0716	4.3378
pos_2635	metab_2634	3-Hydroxypyridine	C5H5NO	-	0.740667	191.082	1.28765	1.11894	0.001647	0.006565	pos	4.3492	4.5633	4.3519	4.6057	4.6044	4.5046	4.1123	3.5882	4.098	3.9133	4.0886	4.3157
pos_2654	metab_2653	Isonicotinic acid	C6H5NO2	HMDB0060665	0.764367	124.04	1.62528	1.09856	5.427e-08	1.117e-05	pos	7.1781	7.155	7.2516	7.0935	7.1451	7.1143	6.5119	6.4091	6.5847	6.5129	6.4127	6.6507
pos_2674	metab_2673	1-Isopropyl citrate	C9H14O7	HMDB0032438	0.794183	279.046	1.70546	0.825781	0.000889	0.004135	pos	3.691	4.1155	3.9665	4.1988	4.2907	3.6862	4.5856	4.2463	4.906	5.2499	4.9833	5.0295
pos_2739	metab_2738	Phenylacetaldehyde	C8H8O	HMDB0006236	1.0241	121.065	1.16599	1.07554	5.404e-05	0.0005953	pos	5.2846	5.1309	5.0433	5.0207	5.153	5.2886	4.7775	4.829	4.722	4.7144	4.8833	4.8245
pos_2791	metab_2790	4-Pyridoxic acid	C8H9NO4	HMDB0000017	1.19087	184.061	1.45368	1.12146	1.318e-06	6.042e-05	pos	4.7395	4.628	4.8946	4.7259	4.7542	4.7351	4.2603	4.071	4.2162	4.2749	4.2352	4.3352
pos_2841	metab_2840	3-Methylcrotonylglycine	C7H11NO3	HMDB0000459	1.39647	199.108	1.49997	1.13351	8.001e-06	0.0001732	pos	4.7494	4.7515	4.7997	4.6859	4.5068	4.6782	4.2554	4.0697	4.1046	3.9416	4.2404	4.2386
pos_2869	metab_2868	5-Carboxyvanillic acid	C9H8O6	-	1.48777	213.04	1.53821	0.847451	0.007557	0.02057	pos	4.5256	4.6334	4.007	4.699	4.2284	3.2393	5.0194	4.7717	4.973	5.0382	5.0563	5.0338
pos_2892	metab_2891	3-Methoxy-4,5-methylenedioxybenzoic acid	C9H8O5	HMDB0030800	1.54058	197.045	1.26769	0.892653	0.00281	0.009785	pos	3.9766	4.1662	3.5909	4.2079	3.8567	3.6032	4.4138	4.1526	4.3596	4.5086	4.3731	4.4086
pos_2901	metab_2900	5-Methoxynoracronycine	C20H19NO4	HMDB0029332	1.56327	302.117	2.30285	1.54105	0.0003306	0.002026	pos	3.9412	4.1275	4.6006	3.8956	3.931	5.0673	2.1792	3.0494	2.865	2.4306	3.5526	2.5155
pos_2917	metab_2916	(2E)-1-(4-methoxyphenyl)-3-phenylprop-2-en-1-ol	C16H16O2	HMDB0135612	1.60857	263.103	1.57898	1.1237	0.001592	0.006413	pos	5.8713	5.8942	6.2231	5.8176	5.675	6.0594	5.5667	5.0441	5.2468	4.761	5.5051	5.5047
pos_2923	metab_2922	Benzaldehyde	C7H6O	HMDB0006115	1.6311	107.05	1.22249	1.07211	1.753e-06	7.161e-05	pos	5.5409	5.4594	5.5786	5.6024	5.5534	5.5433	5.1354	5.0608	5.1731	5.2376	5.1473	5.2829
pos_2947	metab_2946	2-(3-Carboxy-3-(methylammonio)propyl)-L-histidine	C11H19N4O4+	HMDB0011654	1.67623	254.139	1.78044	1.20648	0.0002979	0.001888	pos	4.6585	4.5699	5.0107	4.534	4.4311	5.1557	3.961	3.518	3.9115	3.9264	3.9753	4.2138
pos_2953	metab_2952	Glutaminyllysine	C11H22N4O4	HMDB0028802	1.68377	316.198	2.67481	1.82449	0.002809	0.009784	pos	5.0554	3.1597	5.1659	4.6083	3.2079	4.3776	2.2631	1.5848	2.1976	2.4022	1.7092	3.8562
pos_3008	metab_3007	Alanyl-Phenylalanine	C12H16N2O3	HMDB0028694	1.82113	278.151	1.74536	1.18437	0.0002513	0.001674	pos	5.2534	5.1543	5.0503	5.1571	5.0082	5.2102	4.7251	4.2707	4.3207	3.7299	4.5715	4.4139
pos_3050	metab_3049	(S)-10,16-Dihydroxyhexadecanoic acid	C16H32O4	HMDB0037798	1.92802	327.192	1.23072	1.09763	0.005888	0.01708	pos	4.8241	4.9681	5.0321	4.7912	4.6151	4.9764	4.7231	4.3304	4.3612	4.0014	4.6252	4.5708
pos_3089	metab_3088	4-(2-Aminophenyl)-2,4-dioxobutanoic acid	C10H9NO4	HMDB0000978	1.98833	208.061	1.30944	1.10419	0.0001946	0.001411	pos	4.6706	4.6293	4.7928	4.6554	4.4652	4.9573	4.277	4.1885	4.2114	4.1316	4.3884	4.3128
pos_3133	metab_3132	4-Quinolinecarboxylic acid	C10H7NO2	-	2.06512	215.082	1.32248	0.890136	0.0001197	0.001011	pos	3.7347	3.9125	3.6628	3.9503	3.5673	3.5355	4.1107	4.1664	4.128	4.2863	4.2196	4.2105
pos_3146	metab_3145	Phenylalanyl-Gamma-glutamate	C14H19N3O4	HMDB0029009	2.08022	276.135	1.37665	1.12875	0.003404	0.01129	pos	4.7171	4.889	4.7737	4.6227	4.7479	5.1815	4.58	4.2602	4.3949	3.7149	4.3561	4.3278
pos_3219	metab_3218	Phenylalanylproline	C14H18N2O3	HMDB0011177	2.24628	295.166	1.59073	1.12301	0.001449	0.005974	pos	6.3416	6.4285	6.4406	6.322	6.2826	6.362	6.0626	5.5993	5.5679	4.9905	6.0046	5.7684
pos_3236	metab_3235	2E,4E,8E,10E-Dodecatetraenedioic acid	C12H14O4	LMFA01170008	2.2956	223.096	1.83209	0.779548	0.000293	0.001869	pos	3.411	3.5121	3.1867	3.6697	2.8857	3.5957	4.327	3.9135	4.0324	4.774	4.4461	4.498
pos_3240	metab_3239	Methedrone	C11H15NO2	-	2.30287	194.118	1.55363	1.1405	1.416e-05	0.0002487	pos	4.8471	4.8998	4.9001	4.893	4.9446	4.9839	4.587	4.1242	4.3178	4.084	4.3569	4.3683
pos_3352	metab_3351	N,N-Dihydroxy-L-phenylalanine	C9H11NO4	-	2.52958	198.077	1.02069	0.940091	0.0004371	0.002468	pos	4.7893	4.8824	4.6866	4.7996	4.6073	4.6693	4.9304	4.9129	5.0512	5.1204	5.0616	5.168
pos_3354	metab_3353	3-(1,2,3-trihydroxybutyl)-1H-isochromen-1-one	C13H14O5	HMDB0130062	2.52958	251.092	1.18008	1.09399	0.002062	0.007736	pos	4.8747	4.9997	5.0163	4.9199	5.5559	5.0097	4.6828	4.5219	4.6169	4.5886	4.6298	4.7267
pos_3376	metab_3375	Tanacetol B	C17H28O4	HMDB0035075	2.56737	335.161	1.33008	1.09603	0.002536	0.009045	pos	5.6054	5.7165	5.7153	5.568	5.5644	5.6595	5.4306	5.0845	5.1023	4.6137	5.3702	5.2648
pos_3415	metab_3414	L-1,2,3,4-Tetrahydro-beta-carboline-3-carboxylic acid	C12H12N2O2	HMDB0035665	2.68078	234.124	1.57545	1.17281	0.001009	0.004538	pos	4.6837	4.7945	4.79	4.5838	4.7521	4.6578	4.4163	4.0399	3.9513	3.396	4.334	3.9615
pos_3444	metab_3443	N-Monodesmethyl-rizatriptan	C15H19N5O	HMDB0060847	2.7651	349.177	1.64823	1.19951	0.000619	0.003156	pos	4.2898	4.3878	4.393	4.2303	4.2874	4.9634	3.6174	3.3988	3.5784	3.5481	3.9987	3.9918
pos_3448	metab_3447	6-Hydroxy-4-methoxy-3-(3-methyl-2-butenyl)-2-(2-phenylethenyl)benzoic acid	C21H22O4	HMDB0039439	2.77267	361.14	1.17946	0.91707	0.002002	0.007562	pos	4.4272	4.5645	4.2193	4.5585	4.1813	4.1931	4.509	4.7679	4.9079	4.8824	4.6798	4.7603
pos_3458	metab_3457	L-phenylalanyl-L-proline	C14H18N2O3	-	2.81057	263.14	1.07958	1.05639	0.0006434	0.003249	pos	5.9298	5.8459	5.9222	5.9131	5.7449	5.9342	5.4669	5.352	5.6469	5.6394	5.5706	5.7348
pos_3460	metab_3459	Gibberellin A64	C20H26O5	HMDB0036894	2.81057	369.164	2.27968	1.41012	0.0001306	0.001077	pos	4.7073	4.4198	5.3513	4.2588	4.3118	4.8624	3.7127	3.2936	2.6991	3.2265	3.6416	3.2231
pos_3470	metab_3469	Sterebin B	C20H32O5	HMDB0035338	2.83325	391.187	1.32439	1.09695	0.008367	0.02222	pos	5.8988	6.0399	6.0426	5.9001	5.8984	6.0644	5.7904	5.459	5.3932	4.724	5.7403	5.571
pos_3493	metab_3492	Pilosine	C16H18N2O3	-	2.87225	287.14	1.40244	1.1138	6.58e-05	0.0006748	pos	4.9556	5.0585	5.0662	5.0026	5.0867	4.9572	4.732	4.4246	4.4477	4.2364	4.6919	4.5153
pos_3516	metab_3515	Cabbage identification factor 2	C15H12N4O3S	HMDB0033622	2.91012	329.071	1.19558	1.08962	0.0001401	0.001127	pos	4.8579	4.9197	4.896	4.7666	4.7709	4.8238	4.5072	4.3163	4.3019	4.4937	4.6886	4.3392
pos_3532	metab_3531	4-Carboxynevirapine	C15H12N4O3	HMDB0060759	2.94912	297.101	1.23113	1.10487	0.006219	0.01782	pos	4.9906	5.138	5.3911	4.8525	4.7458	4.5273	4.4629	4.214	4.479	4.588	4.5118	4.5768
pos_3549	metab_3548	2,6-Dimethoxyphenol	C8H10O3	HMDB0034158	2.987	155.071	1.23082	0.9192	2.695e-05	0.0003721	pos	4.5277	4.6444	4.4421	4.5886	4.433	4.3933	4.8138	4.7902	4.8668	5.0096	4.9532	4.9701
pos_3564	metab_3563	Riboflavin (Vitamin B2)	C17H20N4O6	-	3.00217	377.147	1.47855	1.10318	1.621e-05	0.0002689	pos	5.7819	5.78	5.8929	5.6521	5.6542	6.0097	5.3512	5.0634	5.294	5.2221	5.2793	5.3078
pos_3589	metab_3588	Atisine	C22H33NO2	-	3.0625	344.259	3.56351	0.201059	4.074e-05	0.0004934	pos	0.5773	0.5638	0.3211	0.5394	0.1255	3.1132	4.4369	3.9075	3.9357	5.2441	3.9749	4.5635
pos_3599	metab_3598	Moschamindole	C20H18N2O4	HMDB0033431	3.09265	333.124	1.31035	1.16782	0.03455	0.06701	pos	4.0889	4.2236	4.1955	4.1866	4.1444	5.5486	3.5108	3.4586	3.8217	3.8312	3.7244	4.2503
pos_3631	metab_3630	Rutagravine	C19H17NO5	HMDB0033446	3.16925	357.145	1.68541	1.20429	0.001484	0.006078	pos	4.5032	4.4985	4.8069	4.4532	4.1165	4.9268	4.0406	3.2147	4.1242	3.6549	3.9123	3.7281
pos_3648	metab_3647	Isoscopoletin	C10H8O4	-	3.20707	193.05	1.03962	0.93502	7.869e-05	0.0007607	pos	4.3636	4.436	4.307	4.413	4.2901	4.353	4.5607	4.5177	4.7203	4.7008	4.7028	4.7771
pos_3669	metab_3668	3'-Formyl-2',4',6'-trihydroxy-5'-methyldihydrochalcone	C17H16O5	LMPK12120489	3.25998	301.108	1.16039	0.933929	9.217e-06	0.0001891	pos	5.0485	5.1415	5.047	4.9669	4.9459	4.9561	5.2826	5.3161	5.3452	5.4096	5.4882	5.3966
pos_3699	metab_3698	2-Hydroxy-imipramine glucuronide	C25H32N2O7	HMDB0060717	3.32035	455.219	1.80437	1.21765	6.314e-05	0.0006577	pos	4.3779	4.4191	4.8398	4.5882	4.3911	4.8787	3.9339	3.6921	3.7154	3.4118	3.9462	3.8806
pos_3700	metab_3699	Indole-3-acetaldehyde	C10H9NO	-	3.32792	160.076	1.42054	1.10642	0.0002977	0.001888	pos	5.5542	5.6526	5.727	5.5078	5.5972	5.6455	5.3241	5.0897	4.9695	4.7037	5.3132	5.0417
pos_3746	metab_3745	1,4,5-Naphthalenetriol	C10H8O3	HMDB0032883	3.41882	177.055	1.12787	0.933624	5.103e-05	0.0005734	pos	4.6922	4.7944	4.5912	4.7866	4.6661	4.744	4.9711	4.9332	4.997	5.1678	5.0878	5.1238
pos_3786	metab_3785	Eremopetasinorol	C13H20O2	HMDB0029668	3.53197	253.119	1.18886	1.07748	0.0004454	0.0025	pos	5.3293	5.3375	5.2681	5.3598	5.3711	5.2906	5.1064	4.9069	4.8218	4.6631	5.0843	5.0777
pos_3794	metab_3793	1,2-Bis(4-hydroxyphenyl)-2-propanol	C15H16O3	-	3.54708	245.118	1.11488	0.909551	0.003392	0.01125	pos	4.2157	4.328	4.0599	4.2791	3.8058	4.1113	4.3903	4.2478	4.6137	4.6553	4.6368	4.7212
pos_3810	metab_3809	4-Hydroxy-3,5-dimethoxybenzaldehyde	C9H10O4	-	3.58492	183.066	1.10321	0.929273	0.002354	0.008565	pos	4.7342	4.8225	4.5197	4.7685	4.7019	4.2785	4.9466	4.9356	4.9205	5.0777	5.0124	5.0547
pos_3813	metab_3812	(R)-2',4',7-Trihydroxy-3',8-diprenylisoflavan	C25H30O4	HMDB0029793	3.58492	412.245	1.37027	1.11017	0.002171	0.008043	pos	5.3127	5.4354	5.3216	5.3842	5.2634	5.3877	5.1298	4.7171	4.7862	4.2772	5.0886	4.9222
pos_3819	metab_3818	Corticosterone	C21H30O4	LMST02030186;HMDB0001547	3.60758	391.187	2.45118	1.54747	0.0001714	0.001288	pos	4.4648	4.4222	4.8556	4.4948	4.9164	4.4234	3.9106	2.1501	2.3832	3.1723	3.345	2.8601
pos_3845	metab_3844	N1,N10-Dicoumaroylspermidine	C25H31N3O4	HMDB0033469	3.66817	438.24	1.82932	1.30697	0.001776	0.006936	pos	3.8381	4.3501	4.3492	3.842	5.1538	4.2417	3.5739	2.6678	3.4912	3.3555	3.1755	3.4597
pos_3863	metab_3862	Indole-3-carboxaldehyde	C9H7NO	-	3.74478	146.06	1.44587	1.10748	5.532e-05	0.0006023	pos	5.4046	5.51	5.5371	5.4052	5.2903	5.3751	5.0771	4.8549	4.9146	4.5863	4.9101	5.018
pos_3891	metab_3890	9-(beta-D-Ribofuranosyl)zeatin	C15H21N5O5	HMDB0030388	3.8278	390.119	2.11427	1.36263	9.987e-05	0.0008966	pos	4.5942	4.5523	4.8735	4.5302	4.0259	4.119	3.6729	3.3181	3.0243	2.858	3.6527	3.0623
pos_3916	metab_3915	Abrine	C12H14N2O2	-	3.90455	219.113	1.12592	1.09245	0.007917	0.02133	pos	4.6964	4.7174	4.7416	4.5235	4.5466	4.2126	4.4294	3.8391	4.1806	4.0887	4.3159	4.2651
pos_4204	metab_4203	1,4-Benzothiazine-O-quinonimine	C12H12N2O5S	HMDB0012491	4.74983	338.08	1.68997	0.814783	0.003149	0.01064	pos	4.1377	4.3639	3.6376	4.1931	3.6581	2.8915	4.5338	4.5874	4.6969	4.7047	4.7395	4.8215
pos_4226	metab_4225	Indole-3-ethanol	C10H11NO	-	4.81782	162.092	1.15449	1.0812	0.0001194	0.00101	pos	4.5837	4.4387	4.5611	4.5914	4.4482	4.6992	4.3692	4.124	4.2424	4.1737	4.1089	4.2525
pos_4251	metab_4250	Aldosterone	C21H28O5	HMDB0000037;LMST02030026	4.88545	325.176	1.23288	1.07806	0.001538	0.006244	pos	5.7252	5.8341	5.8096	5.7053	5.6504	5.7472	5.5933	5.2447	5.257	4.9575	5.4886	5.434
pos_4274	metab_4273	Echinone	C19H20O6	-	4.93042	345.134	1.29292	0.91145	0.0001062	0.0009348	pos	4.641	4.766	4.5128	4.7324	4.528	4.4245	4.9721	4.9086	4.9646	5.1996	5.0946	5.1497
pos_4382	metab_4381	3,4',5-Biphenyltriol	C12H10O3	HMDB0032713	5.2087	203.071	1.36004	0.903019	1.784e-05	0.0002873	pos	4.554	4.6705	4.445	4.6228	4.3423	4.4613	4.9101	4.8955	4.9608	5.1299	5.0147	5.0921
pos_4386	metab_4385	Niazinin A	C15H21NO6S	HMDB0031942	5.21627	382.07	2.49325	0.672223	3.354e-05	0.0004308	pos	4.0242	4.2285	3.5784	3.0499	3.1268	2.8021	5.0515	5.0474	5.0647	5.1907	5.3034	5.2966
pos_4517	metab_4516	Muramic acid	C9H17NO7	HMDB0003254	5.68493	269.132	1.76345	1.17882	6.371e-05	0.0006606	pos	5.0928	4.9612	5.3635	4.7954	5.3056	5.4127	4.4827	4.0835	4.4611	4.3319	4.37	4.5069
pos_4528	metab_4527	Amprotropine	C18H29NO3	-	5.7151	308.222	1.51178	1.12704	2.201e-05	0.000328	pos	5.171	5.1949	5.1798	5.1241	5.2622	5.0973	4.8345	4.4423	4.5581	4.3463	4.7473	4.6067
pos_4592	metab_4591	Fumonisin B1	C34H59NO15	LMSP01080022;HMDB0034702	5.85067	722.397	2.0797	1.26399	0.0006158	0.003146	pos	5.7521	5.7117	5.7716	5.5397	5.4218	5.5576	4.8135	4.7058	4.6292	3.3167	4.7755	4.466
pos_4595	metab_4594	Bimatoprost	C25H37NO4	HMDB0015041	5.85818	448.307	1.35429	0.916848	5.067e-07	3.31e-05	pos	5.0207	5.0966	4.9654	5.1726	5.0324	5.0125	5.3952	5.5252	5.4874	5.5227	5.5166	5.6
pos_4596	metab_4595	CITROPTEN	C11H10O4	HMDB0032952	5.8657	207.066	1.14178	0.948557	1.788e-05	0.0002873	pos	6.2336	6.2773	6.1174	6.2824	6.112	6.2607	6.4817	6.4891	6.5065	6.6722	6.5583	6.6002
pos_4600	metab_4599	Malvidin	C17H14O7	LMPK12010004	5.87318	331.082	1.28971	0.931492	0.00464	0.01426	pos	6.6532	6.842	6.4611	6.6695	7.1726	6.2569	7.1402	7.1021	7.0109	7.3002	7.2389	7.2109
pos_4602	metab_4601	Apo-10'-violaxanthal	C27H36O3	HMDB0039018	5.87318	450.297	1.39211	1.10508	8.8e-07	4.647e-05	pos	5.3728	5.3672	5.3005	5.3652	5.5586	5.2781	4.9058	4.7788	4.8979	4.875	4.9308	4.7918
pos_4616	metab_4615	Fluprostenol Lactone Diol	C18H19F3O5	-	5.90315	373.129	1.06149	0.949782	0.0001531	0.001191	pos	5.9341	5.9307	5.8073	5.9731	5.7107	5.9387	6.1033	6.1168	6.1824	6.3183	6.1973	6.2371
pos_4642	metab_4641	N-oleoyl glutamic acid	C23H41NO5	LMFA08020088	5.93317	412.307	1.18699	1.06893	4.673e-05	0.0005401	pos	5.4527	5.4152	5.4872	5.3162	5.3007	5.5012	5.1316	5.0059	5.0309	4.9238	5.1678	5.1159
pos_4654	metab_4653	5,7-dihydroxy-2-(3-hydroxyphenyl)-3,6-dimethoxy-4H-chromen-4-one	C17H14O7	HMDB0130273	5.94813	678.175	1.66919	0.859965	0.006586	0.01857	pos	5.4877	5.8492	5.4865	5.5659	5.6182	4.1234	6.1392	6.249	6.1244	6.3816	6.2155	6.2513
pos_4895	metab_4894	12S-HHTrE	C17H28O3	LMFA03050002	6.26173	281.211	1.12726	0.936481	0.0001748	0.001307	pos	5.075	5.1936	4.8597	5.1317	5.0455	5.039	5.3583	5.2389	5.484	5.4664	5.4108	5.4415
pos_5156	metab_5155	Ganoderic acid Mj	C33H52O6	HMDB0035354	6.8077	509.36	1.27789	0.914431	2.762e-05	0.0003771	pos	4.5946	4.7364	4.5069	4.7194	4.5802	4.8822	5.1193	5.0015	5.1526	5.1245	5.0854	5.1588
pos_5186	metab_5185	L-Thyronine	C15H15NO4	HMDB0000667	6.91283	569.185	1.68532	1.17947	0.000485	0.002656	pos	4.9938	4.8266	4.764	4.8524	4.9058	4.9562	4.3599	3.5206	4.2583	3.9382	4.3406	4.424
pos_5231	metab_5230	SM(d18:0/18:0)	C41H85N2O6P	HMDB0012087;LMSP03010020	7.05537	777.587	2.1988	0.739853	3.09e-05	0.0004069	pos	3.8871	3.5271	3.9037	4.2273	3.3858	3.4912	5.3048	5.489	4.918	4.9366	4.597	5.0592
pos_5256	metab_5255	DG(11M3/9D3/0:0)	C40H66O7	HMDB0116393	7.17717	623.462	1.5071	1.15339	0.006225	0.01782	pos	5.7893	6.0102	5.8058	5.9675	6.4533	6.1148	5.836	5.8202	5.2872	4.6434	4.9045	4.8382
pos_5299	metab_5298	PS(15:0/18:2(9Z,12Z))	C39H72NO10P	HMDB0112323;LMGP03010913	7.38922	784.449	1.31667	0.876917	0.01803	0.04011	pos	3.7599	4.7432	4.6359	3.9313	4.6221	4.382	5.3433	5.3523	4.5873	4.8593	4.6201	4.9728
pos_5417	metab_5416	1-(4Z,7Z,10Z,13Z,16Z,19Z-docosahexaenoyl)-glycero-3-phosphate	C25H39O7P	LMGP10050019;HMDB0062307	8.28617	500.276	2.03383	1.35074	0.0003894	0.002276	pos	4.8069	4.6908	4.4854	4.5721	5.619	4.385	3.8123	4.061	3.1623	3.1995	3.2719	3.6386
pos_5983	metab_5982	7-Aminonitrazepam	C15H13N3O	HMDB0041819	7.638	541.177	1.92878	1.27161	0.0006639	0.003324	pos	5.4796	4.7847	4.3279	4.7554	4.7267	5.0571	4.0857	3.9297	4.0216	3.3617	3.3751	4.1321
pos_6056	metab_6055	PE(16:1(9Z)/14:1(9Z))	C35H66NO8P	LMGP02010517;HMDB0008954	7.33575	642.448	1.78907	0.837098	0.002787	0.009727	pos	5.0869	4.5715	3.9417	5.0464	5.2247	4.3681	5.7251	6.084	5.2469	5.562	5.5977	5.5225
pos_6087	metab_6086	DG(11D3/11D5/0:0)	C45H76O7	HMDB0116370	7.2147	761.592	1.79893	1.20627	0.008445	0.02236	pos	5.4847	4.754	5.8468	4.7951	5.3009	4.9788	4.4285	4.1222	4.3325	3.6294	4.1403	5.1775
pos_6125	metab_6124	(23S,24S)-17,23-Epoxy-24,29-dihydroxy-27-norlanost-8-ene-3,15-dione	C29H44O5	HMDB0035843	7.14635	495.304	1.11301	0.941865	0.0002573	0.0017	pos	4.9967	5.1977	5.0613	5.1596	5.2029	5.2937	5.4346	5.6399	5.4667	5.4972	5.3882	5.3964
pos_6155	metab_6154	10-Oxo-11-octadecen-13-olide	C18H30O3	HMDB0029786	7.04787	295.227	1.53868	1.18337	0.0003557	0.002136	pos	4.3576	4.4911	4.3208	4.3117	4.6719	4.4848	4.1023	4.0221	3.8266	3.3391	3.6272	3.592
pos_6184	metab_6183	Capsianoside V	C26H42O10	HMDB0030737	6.97282	515.287	1.48536	1.18457	0.03447	0.06689	pos	5.3932	4.6154	5.4359	5.1362	4.8877	4.5683	4.777	3.2638	3.9233	5.005	3.7418	4.6464
pos_6190	metab_6189	Gibberellin A123	C20H28O6	HMDB0036944	6.96533	403.153	1.32726	1.09214	1.682e-05	0.0002763	pos	5.6694	5.6057	5.4714	5.6516	5.5527	5.4023	5.2198	5.1222	4.9529	4.968	5.1389	5.1403
pos_6191	metab_6190	LysoPC(18:1(9Z))	C26H52NO7P	HMDB0002815	6.96533	544.338	1.41234	1.16942	0.0115	0.02827	pos	5.2538	4.9098	5.002	4.9012	5.6515	4.4747	4.9046	4.5275	3.9252	4.4362	3.7324	4.2899
pos_6200	metab_6199	PA(10:0/i-18:0)	C31H61O8P	HMDB0115617	6.95785	625.445	1.94075	1.22132	7.667e-05	0.0007466	pos	5.3982	5.1734	5.691	4.84	5.1072	5.3432	4.5379	4.4419	4.0192	4.0668	4.294	4.479
pos_6317	metab_6316	11alpha-Hemiglutaryloxy-1,25-dihydroxyvitamin D3	C33H52O6	LMST03020617	6.7552	545.382	1.92339	1.29153	0.008412	0.0223	pos	5.0019	4.9798	5.2687	5.0932	4.9353	5.1826	5.0353	3.9008	4.42	3.3277	2.6413	4.2623
pos_6340	metab_6339	2,3-dihydroxy-1-(4-hydroxy-3-methoxyphenyl)-propan-1-one	C10H12O5	-	6.7477	177.055	1.7438	0.817102	0.0004287	0.002438	pos	4.0013	3.3484	3.4536	4.0188	3.9343	3.9506	4.6983	4.9667	4.3052	4.8424	4.3327	4.6391
pos_6424	metab_6423	Sorbitan stearate	C24H46O6	HMDB0029888;LMFA07011020	6.64273	469.289	1.1293	1.07605	0.0003568	0.002138	pos	5.757	5.8574	5.5899	5.9299	5.7758	5.8988	5.496	5.5481	5.3456	5.365	5.4497	5.1399
pos_6454	metab_6453	LysoPC(20:1(11Z))	C28H56NO7P	HMDB0010391	6.60532	572.369	2.31119	1.36081	0.0002507	0.001671	pos	5.5829	5.1187	5.3188	5.0051	6.0361	5.0291	4.6927	3.5505	4.1206	3.4755	3.5594	4.1841
pos_6558	metab_6557	Tyromycic acid	C30H44O3	HMDB0035888	6.47817	943.616	2.6382	1.59857	0.0002645	0.001734	pos	5.6684	4.506	4.8201	4.7021	6.1399	4.9163	4.3698	2.8698	2.9819	3.0192	2.9967	2.9994
pos_6616	metab_6615	Hericenone D	C37H58O6	HMDB0039139	6.43345	631.455	1.1371	1.06059	0.000167	0.001264	pos	6.3282	6.5388	6.3533	6.3255	6.6767	6.4304	6.1258	5.9996	6.0414	6.0117	6.1115	6.1536
pos_6618	metab_6617	7,8-Dihydrovomifoliol 9-[rhamnosyl-(1->6)-glucoside]	C25H42O12	HMDB0029770	6.43345	567.297	1.81501	1.1556	1.574e-05	0.0002654	pos	6.3261	6.3524	6.425	6.1076	6.495	6.305	5.7872	5.4992	5.2246	5.2296	5.7116	5.4416
pos_6628	metab_6627	Phosphocholine	C5H14NO4P	-	6.43345	184.073	1.63677	1.1646	0.000662	0.00332	pos	5.3869	5.0133	5.4821	4.9993	5.6104	5.0905	5.0272	4.589	4.4423	4.3087	4.3372	4.4159
pos_6651	metab_6650	LysoPA(P-16:0e/0:0)	C19H39O6P	HMDB0011154	6.41105	436.283	1.24506	1.08383	0.008838	0.02314	pos	6.2828	6.7161	6.8575	6.0217	6.3971	6.1273	5.9719	6.0175	5.812	5.7336	5.7253	6.1723
pos_6697	metab_6696	PA(20:5(5Z,8Z,11Z,14Z,17Z)/0:0)	C23H37O7P	LMGP10050033	6.37375	457.233	1.69856	1.17687	0.001476	0.006053	pos	5.7836	5.4021	5.3726	5.4096	6.0527	5.5535	5.2627	4.8528	4.8381	4.0819	4.8752	4.6179
pos_6711	metab_6710	APC	C33H38N4O8	HMDB0060661	6.35882	583.256	2.26025	0.740741	9.037e-06	0.0001871	pos	3.7791	4.3208	3.5342	3.5813	3.9043	3.5618	5.0718	5.1664	4.7297	5.0885	5.0464	5.5138
pos_6743	metab_6742	LysoPC(16:1(9Z)/0:0)	C24H48NO7P	HMDB0010383	6.33642	516.307	1.09721	1.06873	0.009142	0.02375	pos	5.8168	5.4825	5.8809	5.7779	5.925	5.5438	5.7814	5.2635	5.3537	5.1664	5.328	5.3224
pos_6787	metab_6786	7,12-Dihydroxy-3,11,15,23-tetraoxolanost-8-en-26-oic acid	C30H42O8	HMDB0033023	6.29907	553.282	1.69049	0.861601	0.0007788	0.003751	pos	4.7879	4.7702	4.1551	4.7598	5.1545	4.5368	5.1991	5.6023	5.2951	5.7379	5.3403	5.512
pos_6833	metab_6832	6-keto Testosterone Enanthate	C26H38O4	-	6.26173	415.283	1.08589	0.946743	0.0003607	0.002155	pos	5.8079	6.0162	5.6701	5.8043	5.7919	5.7884	6.0789	5.9571	6.1961	6.2152	6.2015	6.193
pos_6891	metab_6890	2-amino-octadecanoic acid	C18H37NO2	LMFA01100009	6.22437	300.29	1.1669	0.910854	0.007658	0.02079	pos	4.2428	3.9851	4.0757	4.3854	4.1454	4.238	4.4238	4.9403	4.425	4.901	4.3128	4.5267
pos_6918	metab_6917	Ciliatin B	C21H20O6	LMPK12110797	6.20197	369.134	1.01531	1.10776	0.02684	0.05484	pos	4.455	4.8705	4.6248	4.4844	5.2541	4.9923	4.7484	4.4239	4.3214	4.4613	4.0329	3.9036
pos_6989	metab_6988	9,10-DiHODE	C18H32O4	HMDB0010221	6.14228	330.264	1.06724	0.947309	0.00136	0.0057	pos	5.8111	5.9532	5.6402	5.9634	5.899	5.7931	6.0411	5.9748	6.3231	6.2678	6.1936	6.2057
pos_7070	metab_7069	2'',6''-Di-O-acetylononin	C26H26O11	HMDB0039925	6.09008	479.135	1.20211	0.925647	0.005578	0.01636	pos	5.4301	5.607	5.3504	5.5332	5.6499	4.8459	5.8139	5.8281	5.7348	5.9464	5.863	5.8344
pos_7199	metab_7198	Avocadene	C17H34O3	HMDB0031042;LMFA05000639	6.02295	304.285	1.15445	0.942004	0.002848	0.009885	pos	6.1402	6.2602	5.9335	6.2733	6.1595	5.7784	6.484	6.6807	6.4875	6.3416	6.4791	6.3235
pos_7240	metab_7239	Beta-Citraurinene	C30H42O	HMDB0035686	6.00053	460.354	1.2476	0.864724	0.03468	0.06719	pos	4.3592	4.3683	4.3375	3.4309	4.4776	4.8373	5.1974	5.233	4.3225	5.1131	4.43	5.5564
pos_7302	metab_7301	N-stearoyl glutamic acid	C23H43NO5	LMFA08020090	5.96315	414.322	1.15774	1.07164	0.001241	0.005321	pos	5.3939	5.315	5.4708	5.1924	5.2898	5.6458	5.1217	4.9933	4.969	4.8342	5.1538	5.0793
pos_7382	metab_7381	3-phenyllactic acid	C9H10O3	-	5.88817	131.049	1.22916	0.925121	1.161e-05	0.0002202	pos	4.7722	4.826	4.6835	4.831	4.6526	4.846	5.06	5.1185	5.1007	5.3017	5.1627	5.1837
pos_7396	metab_7395	Lucidenic acid M	C27H42O6	HMDB0035973	5.87318	504.333	1.42914	0.914356	6.809e-06	0.0001577	pos	5.5883	5.6387	5.4741	5.8221	5.4711	5.6357	5.9885	6.104	6.1403	6.1724	6.1705	6.2015
pos_7397	metab_7396	Vamonolide	C28H40O6	HMDB0037379	5.87318	490.317	1.26896	0.916357	0.0003252	0.002005	pos	4.949	5.0059	4.7115	5.1781	4.7413	4.9943	5.2035	5.3091	5.4754	5.3917	5.4167	5.4808
pos_7501	metab_7500	4-hydroxy-5-(2,4,5-trihydroxyphenyl)pentanoic acid	C11H14O6	HMDB0128185	5.73777	523.125	1.28127	0.913575	0.0001278	0.00106	pos	4.5374	4.5938	4.263	4.4431	4.5935	4.4606	4.9363	4.8478	4.7363	5.0983	4.9222	4.8932
pos_7520	metab_7519	3a,21-Dihydroxy-5b-pregnane-11,20-dione	C21H32O4	LMST02030199;HMDB0006755	5.70002	390.265	1.42992	0.903359	2.15e-05	0.0003238	pos	4.945	5.0334	4.8981	5.2921	4.8684	5.137	5.4398	5.5412	5.6094	5.5794	5.5892	5.6409
pos_7557	metab_7556	Erysonine	C17H19NO3	-	5.63967	286.144	1.46714	1.13762	0.003405	0.01129	pos	5.0854	5.1725	5.1628	4.9956	5.0691	5.0662	4.8411	4.4781	4.3533	3.7717	4.784	4.6249
pos_7565	metab_7564	Epithienamycin B	C13H16N2O5S	-	5.62458	313.082	1.88867	0.678742	0.0007736	0.003731	pos	2.0034	2.3267	1.648	2.3675	2.0945	2.3737	2.8867	2.8764	4.0063	3.189	2.9249	2.9982
pos_7577	metab_7576	Isomugineic acid	C12H20N2O8	HMDB0033555	5.59433	365.091	1.70065	0.855659	0.0001632	0.001242	pos	4.8617	5.0466	4.592	4.9439	4.4295	4.2974	5.3004	5.3224	5.5385	5.6065	5.5353	5.6173
pos_7622	metab_7621	Isoiriskashmirianin	C18H14O7	LMPK12050370	5.51127	343.082	1.41008	0.892214	0.0006827	0.003396	pos	4.2896	4.4638	4.1693	4.7536	4.5791	4.2149	4.9713	4.8654	4.7365	5.1697	4.9292	4.9955
pos_7646	metab_7645	Sinapic acid	C11H12O5	HMDB0032616	5.43567	225.076	1.29261	0.909072	1.956e-05	0.0003042	pos	4.4345	4.536	4.3514	4.5148	4.2534	4.5416	4.7766	4.7786	4.9095	4.9691	4.9074	4.9543
pos_7652	metab_7651	5-Acetyl-2,3-dihydro-1H-pyrrolizine	C9H11NO	HMDB0040051	5.42055	150.092	1.17123	1.06783	0.0001902	0.00139	pos	5.5888	5.6956	5.7058	5.6279	5.5997	5.6926	5.485	5.2556	5.2878	5.0493	5.3679	5.3134
pos_7708	metab_7707	Simmondsin 2'-ferulate	C26H33NO12	HMDB0035475	5.24653	574.186	1.64687	0.882975	0.0005695	0.002976	pos	5.7795	5.9701	5.693	5.9624	5.6419	4.9959	6.3228	6.3951	6.3748	6.5966	6.3974	6.4668
pos_7720	metab_7719	Inosine 2',3'-cyclic phosphate	C10H11N4O7P	HMDB0011680	5.22383	331.046	1.57856	0.847879	0.0001928	0.001401	pos	3.9388	4.1482	3.7029	3.9039	3.8498	3.3633	4.4886	4.3669	4.3566	4.5262	4.6279	4.6503
pos_7751	metab_7750	Desmethoxymatteucinol	C17H16O4	LMPK12140192	5.14835	285.113	1.07456	0.932331	9.581e-05	0.0008696	pos	4.5674	4.6475	4.6924	4.5475	4.3971	4.6779	4.8238	4.8421	4.9473	4.9819	4.9725	4.957
pos_7799	metab_7798	5-(3-methoxyphenyl)-4-(sulfooxy)pentanoic acid	C12H16O7S	HMDB0127785	5.05017	337.096	1.69047	0.859723	0.0002929	0.001869	pos	5.045	5.234	4.8489	5.2356	4.6073	4.4492	5.5554	5.4798	5.7539	5.8597	5.7389	5.828
pos_7823	metab_7822	Xanthotoxol glucoside	C17H16O9	HMDB0038626	5.01262	329.066	1.30271	0.91187	0.0001952	0.001412	pos	4.5309	4.8016	4.4207	4.5628	4.7306	4.5171	4.9599	4.915	4.9249	5.1714	5.2007	5.0552
pos_7869	metab_7868	Vanillic acid-4-O-glucuronide	C15H18O9	HMDB0060024	4.96038	307.081	1.5689	0.874569	0.0001135	0.000976	pos	4.67	4.8288	4.3871	4.77	4.5121	4.2324	5.1472	5.0698	5.1235	5.3623	5.2883	5.3424
pos_7883	metab_7882	Silidianin	C25H24O10	HMDB0030584	4.93042	526.172	1.35002	0.907988	0.0001846	0.001358	pos	4.5339	4.9531	4.6428	4.6738	4.8214	4.6769	5.1217	5.085	5.0236	5.385	5.3054	5.2508
pos_7951	metab_7950	Muzanzagenin	C27H38O5	HMDB0032601	4.84798	443.276	1.47065	1.15428	0.003057	0.01041	pos	4.3765	4.7112	4.6587	5.0234	4.3977	5.0707	4.1205	3.7876	4.2099	3.7676	4.1136	4.4631
pos_7990	metab_7989	Avenanthramide C	C16H13NO6	HMDB0038576	4.78007	298.072	1.24972	0.91096	0.0003107	0.001945	pos	4.1943	4.554	4.1087	4.3715	4.2052	4.3456	4.8054	4.6121	4.5642	4.7804	4.8106	4.7306
pos_8016	metab_8015	Alpha-Aminodiphenylacetic acid	C14H13NO2	-	4.72715	228.102	1.17658	0.905512	0.0002607	0.001718	pos	3.9779	4.0041	3.7854	3.98	3.6796	4.0321	4.1991	4.2037	4.3737	4.3034	4.3312	4.4988
pos_8054	metab_8053	11b,17a,21-Trihydroxypreg-nenolone	C21H32O5	HMDB0006760	4.64432	406.26	1.39031	0.896983	0.0001075	0.0009412	pos	4.718	4.7925	4.702	4.9059	4.4016	4.8456	5.1409	5.1612	5.1837	5.3821	5.332	5.4265
pos_8128	metab_8127	7-hydroxy-3-phenyl-3,4-dihydro-2H-1-benzopyran-4-one	C15H12O3	HMDB0130494	4.53867	258.113	2.21981	1.34517	0.0001592	0.001222	pos	4.9787	4.9667	5.252	4.6742	4.7516	5.1453	4.2152	3.6268	3.8359	2.8513	4.0662	3.5351
pos_8131	metab_8130	Small bacteriocin	C18H31NO4	HMDB0033503	4.53112	348.218	1.33789	0.914718	3.76e-05	0.0004657	pos	5.1651	5.2451	5.1016	5.4042	4.996	5.2987	5.5628	5.6169	5.7195	5.7077	5.6999	5.816
pos_8136	metab_8135	N-(1-Deoxy-1-fructosyl)serine	C9H17NO8	HMDB0037842	4.52355	285.127	1.94895	1.21318	9.961e-06	0.0001987	pos	5.3836	5.2676	5.6237	4.9618	5.4998	5.6315	4.6088	4.2241	4.4207	4.4751	4.44	4.5138
pos_8155	metab_8154	1-[(5-Amino-5-carboxypentyl)amino]-1-deoxyfructose	C12H24N2O7	HMDB0034879	4.47825	639.304	1.92562	1.30512	0.000729	0.003573	pos	4.7487	4.8051	4.8714	4.6206	4.7141	3.9031	4.0118	3.3102	3.2308	3.2681	4.1301	3.2483
pos_8158	metab_8157	6-(Methylthio)hexyl glucosinolate	C14H27NO9S3	HMDB0038409	4.4707	467.122	2.23944	0.552078	0.02785	0.05645	pos	2.9369	3.4247	3.384	0.4142	0.3417	3.6847	3.4711	5.4118	3.2936	5.3641	4.5228	3.6294
pos_8175	metab_8174	Piperalol	C15H24O3	HMDB0035767	4.44053	291.134	2.14698	1.40572	0.00251	0.008979	pos	4.4601	4.4926	4.6381	4.4288	4.3932	4.6942	4.1514	3.1827	2.7614	1.9484	3.8389	3.4006
pos_8238	metab_8237	L-Proline	C5H9NO2	HMDB0000162	4.34247	116.071	1.196	1.07422	3.955e-06	0.0001144	pos	5.0881	5.0337	5.2048	5.0694	5.1823	5.2525	4.7929	4.7015	4.7959	4.7992	4.7857	4.8224
pos_8292	metab_8291	Albendazole sulfoxide	C12H15N3O4S	HMDB0060560	4.25955	298.086	1.30378	0.873957	0.0005812	0.003017	pos	3.9213	3.7195	3.9056	3.8552	3.8133	4.0429	4.2075	4.2109	4.7439	4.2025	4.5961	4.648
pos_8343	metab_8342	Salicin	C13H18O7	HMDB0003546	4.18423	636.223	1.77068	0.837456	0.0005961	0.00307	pos	4.7522	4.9257	4.6219	4.8907	4.4643	3.7661	5.3343	5.3563	5.4708	5.5947	5.4746	5.5094
pos_8344	metab_8343	1-Hydroxyacorenone	C15H22O3	HMDB0030917	4.18423	292.191	1.0921	0.929915	0.0001232	0.001029	pos	4.3359	4.4352	4.2788	4.4624	4.2595	4.3422	4.509	4.6062	4.7671	4.7093	4.7024	4.7832
pos_8376	metab_8375	Propylene glycol alginate	C17H28O13	HMDB0039860	4.13162	485.125	1.68956	0.857143	0.0003397	0.002066	pos	4.4907	5.0914	4.2286	4.3518	4.9403	4.4745	5.2887	5.2401	5.38	5.3621	5.4821	5.42
pos_8398	metab_8397	Demeclocycline	C21H21ClN2O8	HMDB0014756	4.07867	465.107	2.18357	0.641415	0.009609	0.02468	pos	2.4955	2.9819	2.7408	1.243	2.8238	3.9197	3.2594	5.0234	3.7971	5.1913	4.2868	3.7053
pos_8419	metab_8418	4-Dimethylamino-L-phenylalanine	C11H16N2O2	-	4.04837	209.129	1.41248	1.11733	6.156e-05	0.000647	pos	4.8698	4.8465	4.8793	4.7447	4.7138	4.7983	4.5669	4.2183	4.2077	4.0724	4.407	4.3534
pos_8435	metab_8434	7-Hydroxyterpineol 8-glucoside	C16H28O7	HMDB0033019	4.0105	374.218	1.49439	0.867074	0.003767	0.0122	pos	4.6924	4.5063	4.2466	5.1315	4.5504	4.1118	5.3595	4.9021	5.0675	5.6	5.0189	5.4676
pos_8447	metab_8446	N1,N10-Diferuloylspermidine	C27H35N3O6	HMDB0033471	3.98025	498.261	1.2761	1.14367	0.02975	0.05944	pos	4.3831	5.0281	4.6865	4.2875	5.2577	5.1577	4.6355	4.2371	4.3607	3.4039	4.3095	4.2343
pos_8451	metab_8450	Na-p-Hydroxycoumaroyltryptophan	C20H18N2O4	HMDB0041370	3.97267	315.112	1.34812	0.871844	0.007139	0.0197	pos	3.9727	4.5716	3.7973	4.3083	3.5531	4.2462	4.4319	4.4772	4.9889	4.537	4.8691	4.7371
pos_8487	metab_8486	2-Ethoxy-1-methyl-4-(1-methylethyl)benzene	C12H18O	HMDB0037272	3.90455	220.17	1.61512	0.805014	0.004406	0.01372	pos	3.449	3.9129	2.9333	3.7675	2.8158	3.9309	4.1483	3.8553	4.6371	4.3699	4.4043	4.432
pos_8494	metab_8493	Astin I	C25H34ClN5O7	HMDB0041419	3.88942	590.18	1.85897	0.825864	0.002029	0.00765	pos	5.0096	5.2974	4.9293	5.2285	4.8295	3.6712	5.7163	5.7708	5.822	6.0263	5.8692	5.8694
pos_8495	metab_8494	HAEMATOXYLONE, TETRAMETHYL-	C20H20O7	-	3.88942	373.129	1.5376	0.880189	1.339e-05	0.0002393	pos	4.5136	4.6855	4.4169	4.6238	4.3415	4.2634	4.9647	4.9763	5.0995	5.2089	5.1165	5.1294
pos_8544	metab_8543	(S)-(-)-Perillyl alcohol	C10H16O	-	3.79005	135.117	1.60566	1.11527	2.15e-06	8.035e-05	pos	6.1165	6.0849	6.1043	5.9821	5.9355	6.0593	5.5261	5.3285	5.4613	5.1804	5.4989	5.5378
pos_8581	metab_8580	3-Ethyltoluene	C9H12	-	3.73727	121.102	1.443	1.09483	7.404e-06	0.000166	pos	5.8382	5.7675	5.8708	5.6989	5.7	5.8264	5.3321	5.1032	5.3711	5.1577	5.3074	5.4251
pos_8652	metab_8651	Cytochalasin Opho	C28H37NO4	HMDB0035366	3.60003	496.246	1.56979	1.19625	0.006136	0.01763	pos	4.5844	5.081	4.9138	4.7005	5.2601	4.94	4.5041	4.3931	4.1723	3.168	4.5053	3.9014
pos_8704	metab_8703	Fisetin 8-C-glucoside	C21H20O11	LMPK12111554	3.5017	449.109	1.49581	0.892784	4.964e-05	0.0005634	pos	4.8295	5.0372	4.5386	5.008	4.7215	4.7457	5.2996	5.2927	5.3425	5.489	5.4274	5.4948
pos_8715	metab_8714	DIPROTIN A	C17H31N3O4	-	3.48655	342.239	1.54977	1.13234	2.906e-06	9.473e-05	pos	5.1778	5.0925	5.1745	5.3433	5.0634	5.1595	4.6571	4.3811	4.523	4.6291	4.4822	4.7145
pos_8739	metab_8738	Indole-3-carboxylic acid	C9H7NO2	HMDB0003320	3.44888	144.045	1.63567	1.21494	0.01403	0.03308	pos	4.2854	4.457	4.9145	4.469	4.4789	4.5246	4.1773	3.5242	4.0017	2.5325	4.072	4.0247
pos_8747	metab_8746	6-Formylumbelliferone	C10H6O4	HMDB0039147	3.43388	208.061	1.05554	0.932135	0.001423	0.0059	pos	4.9492	4.9911	4.7459	4.9948	4.6113	4.963	5.1281	5.0813	5.2821	5.1987	5.2866	5.4108
pos_8751	metab_8750	Isatin	C8H5NO2	-	3.42637	148.039	1.03543	0.92868	0.0008296	0.003928	pos	4.3224	4.3762	4.1515	4.4022	4.1037	4.3503	4.5065	4.4631	4.6516	4.6075	4.6637	4.7856
pos_8764	metab_8763	P-Hydroxyphenobarbital	C12H12N2O4	HMDB0060537	3.4037	213.066	1.29214	0.908641	7.647e-06	0.0001685	pos	4.225	4.3531	4.067	4.2328	4.2887	4.1939	4.603	4.5326	4.6515	4.7365	4.6562	4.734
pos_8789	metab_8788	L,L-Cyclo(leucylprolyl)	C11H18N2O2	HMDB0034276	3.36583	211.145	1.13183	1.0665	0.0002032	0.001456	pos	5.1436	5.1707	5.3854	5.1382	5.0922	5.1492	4.8754	4.7297	4.8648	4.7682	4.9544	4.9506
pos_8802	metab_8801	Codonopsine	C14H21NO4	-	3.34307	268.155	1.01821	0.932989	0.001439	0.005946	pos	4.5281	4.641	4.4597	4.6187	4.2765	4.5399	4.691	4.6991	4.8371	4.8982	4.8597	5.0225
pos_8832	metab_8831	Piperoic acid	C22H30O4	HMDB0040619	3.29013	403.187	2.22462	1.3501	0.001598	0.006429	pos	5.2994	5.5901	5.5618	5.215	5.2578	5.4475	4.8489	4.1856	3.9298	2.5588	4.4791	3.9766
pos_8862	metab_8861	2,6,7-Trihydroxy-9-methylxanthen-3-one	C14H10O5	-	3.25998	259.061	1.89503	0.795199	0.0003135	0.001955	pos	4.0051	4.1996	3.0635	3.9989	3.6446	3.5438	4.6118	4.5374	4.5658	4.842	4.8353	4.8469
pos_8884	metab_8883	HYMECROMONE METHYL ETHER	C11H10O3	-	3.22973	191.071	1.14592	0.921069	0.0008068	0.00385	pos	4.3218	4.3892	4.4448	4.5022	4.1997	4.3979	4.4665	4.7879	4.8575	4.9295	4.6719	4.7923
pos_8887	metab_8886	4-Hydroxy tolbutamide	C12H18N2O4S	HMDB0006408	3.22217	304.13	1.45255	1.13952	0.004498	0.01395	pos	4.8888	4.9466	4.9406	4.8121	4.7748	5.2322	4.6326	4.2901	4.3737	3.6163	4.5942	4.4642
pos_8916	metab_8915	Wistin	C23H24O10	HMDB0030869	3.16925	524.155	1.75441	1.24084	0.005933	0.01719	pos	5.2122	4.8344	5.7096	4.8751	4.6842	3.9586	4.0528	4.0533	3.8759	3.4563	4.4193	3.734
pos_9010	metab_9009	2-(diethylamino)-4'-hydroxy-Propiophenone	C13H19NO2	-	3.00217	222.149	1.1243	1.07751	8.357e-05	0.0007949	pos	4.491	4.5324	4.5984	4.4037	4.4612	4.5372	4.1698	3.977	4.2706	4.2058	4.2264	4.2322
pos_9022	metab_9021	ETHYL SYRINGATE	C11H14O5	-	2.987	227.092	1.4694	0.904827	3.305e-05	0.0004261	pos	5.3975	5.537	5.2101	5.4565	5.2568	5.0867	5.7941	5.7735	5.8471	6.0133	5.9253	5.9521
pos_9025	metab_9024	N-butylformamide	C5H11NO	HMDB0062600	2.987	140.047	1.41955	0.879043	7.187e-05	0.000716	pos	3.9297	4.0857	3.7684	3.9834	3.7776	3.6115	4.2942	4.2697	4.3471	4.5373	4.4303	4.4639
pos_9026	metab_9025	3b,17b-Dihydroxyetiocholane	C19H32O2	HMDB0000369	2.97942	337.213	1.41643	0.821254	0.04297	0.07961	pos	3.4755	2.8708	3.385	3.5832	2.8667	3.9441	3.7272	4.8338	4.1593	4.4753	4.3112	2.9952
pos_9030	metab_9029	Apterin	C20H24O10	HMDB0034231	2.97183	463.098	2.4933	1.58856	0.0005582	0.002934	pos	4.8624	4.0362	4.8247	4.5061	5.2957	5.4808	1.7261	2.7335	3.4789	3.5541	3.3925	3.3746
pos_9049	metab_9048	Spenolimycin	C15H26N2O7	-	2.94153	347.183	2.09078	1.36558	0.004662	0.0143	pos	4.7938	4.4907	5.5401	3.7022	4.035	4.9601	2.8673	2.8693	3.7207	3.4582	3.1211	4.1191
pos_9056	metab_9055	Chlortetracycline	C22H23ClN2O8	LMPK07000004	2.93395	479.122	2.28513	0.654523	0.001574	0.00635	pos	2.6893	2.7258	2.6624	2.7094	2.5848	2.69	3.0299	5.0943	3.5951	4.9571	4.0969	3.7662
pos_9057	metab_9056	Isopentenyladenine-9-N-glucoside	C17H25N5O4	HMDB0012240	2.93395	364.199	1.28719	1.11086	0.005176	0.01547	pos	4.7977	4.9351	4.9466	4.8343	4.9283	4.959	4.6844	4.4622	4.3693	3.7795	4.6315	4.5404
pos_9058	metab_9057	Tyrosyl-Lysine	C15H23N3O4	HMDB0029110	2.93395	274.156	1.43474	1.11681	0.001085	0.004796	pos	5.3594	5.468	5.4812	5.3236	5.4391	5.4522	5.1808	4.813	4.7558	4.3476	5.1206	4.9058
pos_9076	metab_9075	ORSELLINIC ACID, ETHYL ESTER	C10H12O4	-	2.90257	197.081	1.53187	0.891481	8.255e-06	0.0001759	pos	4.9552	5.1206	4.8593	5.0634	4.8503	4.7256	5.4244	5.4223	5.4883	5.6516	5.5824	5.6061
pos_9203	metab_9202	Cysteinyl-Glutamine	C8H15N3O4S	HMDB0028773	2.70347	313.096	1.54321	1.15699	0.001534	0.006229	pos	5.3404	5.4231	5.4709	5.1232	4.8433	4.5287	4.4643	4.1684	4.4238	4.4596	4.5252	4.5228
pos_9204	metab_9203	Brassica oleracea Alkaloid	C13H9N3O2S	HMDB0033602	2.70347	272.049	1.70088	1.19759	0.0005651	0.002964	pos	4.8473	4.9515	4.8699	4.8076	4.9103	4.7799	4.4838	4.1676	3.9779	3.3611	4.3334	4.0313
pos_9219	metab_9218	Flavine mononucleotide (FMN)	C17H21N4O9P	-	2.67323	457.113	1.17854	1.06597	9.03e-05	0.0008377	pos	5.7859	5.7327	5.8608	5.7005	5.5246	5.811	5.4212	5.2695	5.4368	5.4211	5.3112	5.4275
pos_9220	metab_9219	3-(3,5-Dihydroxyphenyl)-2-propenoic acid	C9H8O4	HMDB0032131	2.67323	181.05	1.08618	0.924379	0.0002556	0.001692	pos	4.1524	4.2119	4.0106	4.1794	3.9104	4.106	4.3565	4.2954	4.3979	4.5291	4.4792	4.5201
pos_9241	metab_9240	Isoleucyl-Hydroxyproline	C11H20N2O4	HMDB0028908	2.63538	286.177	2.22923	1.37555	0.0003248	0.002004	pos	4.6935	4.6783	4.8023	4.6548	4.7369	4.6536	3.9844	3.1988	3.5042	2.3542	3.691	3.7808
pos_9251	metab_9250	13-Ethyl-6a,17-dihydroxy-18,19-dinor-17a-pregna-4,9,11-trien-20-yn-3-one	C21H24O3	-	2.62027	325.177	1.39143	1.09094	0.001996	0.007548	pos	6.5822	6.7142	6.6322	6.5848	6.5835	6.6331	6.3763	6.1117	5.9772	5.4818	6.3124	6.1627
pos_9294	metab_9293	Histidinyl-Hydroxyproline	C11H16N4O4	HMDB0028886	2.55225	310.149	1.64379	1.17093	0.00158	0.006375	pos	5.0653	4.7196	5.2004	4.7841	4.8782	5.5595	4.1564	3.8389	4.4923	4.4441	4.2582	4.6093
pos_9341	metab_9340	11-Dehydrocorticosterone	C21H28O4	HMDB0004029;LMST02030192	2.48315	309.182	1.37315	1.09312	0.003518	0.01158	pos	6.2818	6.4103	6.4121	6.2658	6.2492	6.3454	6.1225	5.7559	5.7188	5.1757	6.0639	5.8922
pos_9345	metab_9344	4-Formylsalicylic acid	C8H6O4	-	2.48315	167.034	1.23234	0.897677	0.0004763	0.002622	pos	3.5559	3.8567	3.5204	3.7079	3.7147	3.4359	3.8764	3.9085	4.1331	4.0825	4.1931	4.085
pos_9366	metab_9365	R-(-)-Mandelic acid	C8H8O3	-	2.45297	135.044	1.24761	0.918069	4.83e-05	0.0005521	pos	4.5518	4.7	4.4168	4.644	4.3811	4.468	4.8466	4.8672	4.9048	5.0351	4.9602	4.9738
pos_9388	metab_9387	Isoleucyl-Valine	C11H22N2O3	HMDB0028920	2.41528	213.16	1.53422	1.10664	0.00101	0.004539	pos	6.5796	6.6557	6.6762	6.5488	6.525	6.6175	6.2801	5.9266	5.9368	5.3451	6.2107	6.0862
pos_9437	metab_9436	Phenylalanyl-Serine	C12H16N2O4	HMDB0029004	2.3477	253.119	1.44667	1.14863	0.008205	0.02191	pos	5.0211	5.1683	5.1867	5.0346	4.9169	5.042	4.8812	4.4326	3.6994	3.9634	4.7708	4.6961
pos_9469	metab_9468	Flavin adenine dinucleotide (FAD)	C27H33N9O15P2	-	2.31018	786.166	1.64155	1.12756	4.421e-05	0.0005216	pos	5.9442	5.7112	5.9961	5.6878	5.6931	5.9169	5.1557	4.8968	5.4184	5.0258	5.194	5.3048
pos_9535	metab_9534	4-formyl Indole	C9H7NO	-	2.20988	146.06	1.45156	1.09486	5.093e-07	3.31e-05	pos	6.0478	6.0581	6.0448	6.0678	6.204	6.1391	5.5696	5.4001	5.554	5.5864	5.5924	5.6921
pos_9548	metab_9547	(Z)-2-Methyl-2-butene-1,4-diol 4-O-beta-D-Glucopyranoside	C11H20O7	HMDB0041187	2.19487	306.155	1.47867	1.17938	0.0154	0.03551	pos	4.1718	4.4533	5.0061	4.483	4.1517	5.3878	4.3962	3.89	3.7741	3.4364	4.1166	3.8355
pos_9570	metab_9569	Gamma-Glu-Leu	C11H20N2O5	-	2.17223	261.145	1.52457	1.1366	0.0001364	0.001109	pos	5.3181	5.0579	5.2879	5.4735	5.2974	4.8684	4.4751	4.5011	4.5696	4.5822	4.5548	4.8599
pos_9586	metab_9585	Vanillin acetate	C10H10O4	HMDB0029663	2.1571	195.066	1.19071	0.926642	0.0001643	0.001247	pos	4.989	5.0819	4.8534	5.0716	4.8162	4.8224	5.2223	5.1886	5.3128	5.4293	5.3796	5.4475
pos_9687	metab_9686	3'-Deaminofusarochromanone	C15H19NO4	HMDB0041328	2.01972	319.166	1.80299	1.31451	0.0041	0.013	pos	3.6482	3.9862	4.674	3.6288	3.6887	5.1029	3.1761	3.1275	2.8107	3.1596	3.4186	3.1204
pos_9725	metab_9724	Yucalexin P15	C20H26O4	HMDB0036753	1.98078	394.198	1.1381	1.07792	0.02184	0.04655	pos	5.7265	5.7487	5.7864	5.7679	5.5863	5.7473	5.6318	5.2807	5.2532	4.6402	5.6199	5.4537
pos_9732	metab_9731	L-Pyridosine	C12H18N2O4	HMDB0029443	1.98078	237.124	1.86224	1.17303	1.415e-07	1.658e-05	pos	5.7407	5.597	5.7953	5.7011	5.8907	5.7249	5.0972	4.7469	4.8676	4.8096	4.8641	4.9858
pos_9782	metab_9781	Cytokinin B	C12H11N5	HMDB0039238	1.93557	451.209	1.66108	1.22745	0.007105	0.01964	pos	4.659	4.9661	4.6776	4.8989	4.5999	4.8533	4.6783	3.9019	3.1573	3.1945	4.4449	3.9672
pos_9839	metab_9838	Secoeremopetasitolide A	C19H26O7	HMDB0041364	1.83625	331.151	1.71275	1.20144	0.003866	0.01243	pos	4.8267	4.9216	5.098	4.8099	4.3846	5.0879	4.3834	3.9688	4.1132	3.1454	4.3053	4.3279
pos_9844	metab_9843	Gamma-Glutamylisoleucine	C11H20N2O5	HMDB0011170	1.82868	243.134	1.2341	1.08327	8.957e-05	0.0008342	pos	5.2696	5.4452	5.201	5.2427	5.4126	5.3547	5.078	4.7892	4.9141	4.7437	4.9593	4.9859
pos_9859	metab_9858	Gamma-Glutamylleucine	C11H20N2O5	HMDB0011171	1.79847	225.124	1.29008	1.09401	0.006119	0.0176	pos	5.6301	5.6932	5.6794	5.6319	5.5643	5.6666	5.4583	5.1643	5.1163	4.516	5.3361	5.3644
pos_9872	metab_9871	Biotin	C10H16N2O3S	HMDB0000030	1.76815	286.123	1.65485	1.29234	0.007487	0.02044	pos	4.0034	3.6054	3.769	3.5425	3.2292	3.4136	3.4219	2.0636	2.2237	2.861	2.9788	3.1381
pos_9910	metab_9909	Laccarin	C10H14N2O2	HMDB0041440	1.70643	195.113	1.67481	1.15011	7.599e-05	0.0007429	pos	5.4782	5.5435	5.5524	5.4446	5.3448	5.4161	4.9962	4.6724	4.731	4.2835	4.9506	4.8668
pos_9916	metab_9915	N-acetyldopamine	C10H13NO3	HMDB0041943	1.69888	196.097	1.07399	1.06911	0.0007139	0.003513	pos	4.7123	4.7147	4.8656	4.7769	4.6077	5.0011	4.4179	4.3676	4.4908	4.4422	4.5271	4.5776
pos_10040	metab_10039	N-lactoyl-Valine	C8H15NO4	HMDB0062181	1.50285	379.208	1.62285	1.16412	0.002832	0.009848	pos	5.2411	5.3581	5.3276	5.2434	5.1429	5.2672	4.8693	4.5041	4.5023	3.649	4.8608	4.7377
pos_10092	metab_10091	5-Phenyl-1,3-oxazinane-2,4-dione	C10H9NO3	HMDB0060400	1.42695	209.091	1.19542	1.10683	0.0008702	0.004072	pos	4.0716	4.0002	3.9596	4.0151	4.054	4.0215	3.6571	3.2605	3.7529	3.5711	3.7915	3.7597
pos_10130	metab_10129	6-Dimethylaminopurine	C7H9N5	HMDB0000473	1.30503	164.093	2.06993	1.38702	8.412e-05	0.0007972	pos	4.2189	3.9614	4.3519	3.8931	4.8769	4.2241	3.3041	3.3799	2.5861	3.1277	2.8644	3.1394
pos_10136	metab_10135	Eriodictyol 7-(6-trans-p-coumaroylglucoside)	C30H28O13	HMDB0039922	1.28217	597.158	1.87191	1.22874	5.879e-05	0.0006261	pos	5.3816	5.0178	5.0604	5.0337	5.0994	4.9315	4.0936	3.685	4.2715	4.6192	3.9603	4.2115
pos_10144	metab_10143	Salermide	C26H22N2O2	-	1.24408	395.179	2.03303	1.37554	0.0002846	0.001829	pos	3.9649	3.4317	4.4024	3.8941	4.9029	4.3686	2.9977	2.9264	3.0385	3.0758	3.0533	3.056
pos_10154	metab_10153	Limonene aldehyde	C11H18O	HMDB0030252	1.2213	230.15	2.02768	1.37095	0.01043	0.02626	pos	4.4641	4.5343	4.6302	4.5401	4.375	4.6435	3.9262	3.1823	3.5866	1.4476	3.8706	3.8158
pos_10161	metab_10160	Arginyl-Proline	C11H21N5O3	HMDB0028717	1.19847	254.162	1.39828	1.13386	0.0001075	0.0009412	pos	4.1839	4.1532	4.3281	4.2855	4.2099	4.5571	3.918	3.5864	3.6524	3.805	3.8002	3.9202
pos_10174	metab_10173	Valyl-Proline	C10H18N2O3	HMDB0029135	1.16805	215.14	1.60608	1.10984	0.000114	0.0009787	pos	6.6149	6.591	6.6903	6.5907	6.5154	7.0141	6.2751	5.9292	5.8894	5.7311	6.1027	6.1284
pos_10191	metab_10190	Methionyl-Isoleucine	C11H22N2O3S	HMDB0028976	1.12242	263.143	1.87667	1.22588	0.0005218	0.002798	pos	5.1922	5.2267	5.3745	5.1917	5.2167	4.8984	4.7886	4.3242	3.9341	3.5239	4.4079	4.3916
pos_10207	metab_10206	5-Methoxytryptamine	C11H14N2O	HMDB0004095	1.09213	232.145	2.06782	0.67158	0.004535	0.01402	pos	2.6365	2.4971	2.3886	2.5781	2.3111	3.172	3.6917	4.6628	4.5595	3.7791	4.053	2.4545
pos_10208	metab_10207	Noralfentanil	C16H24N2O2	HMDB0061010	1.08455	294.218	1.81172	1.36218	0.0006687	0.003343	pos	3.4709	2.8499	3.6595	2.846	3.9381	3.6382	2.4688	2.3976	2.5094	2.5466	2.5242	2.5269
pos_10305	metab_10304	1-Kestose	C18H32O16	HMDB0011729	0.831817	527.16	1.53542	1.13535	0.0118	0.02886	pos	5.8416	5.5835	6.1901	5.6517	5.6191	5.9944	5.4268	5.3921	5.0485	4.1494	5.2697	5.4338
pos_10335	metab_10334	Syringic acid	C9H10O5	HMDB0002085	0.794183	199.06	1.86599	0.803008	0.0001774	0.001322	pos	3.5566	3.9363	3.3262	3.7038	4.1044	4.1215	4.5556	4.3815	4.7399	5.0569	4.7706	4.8216
pos_10422	metab_10421	2-Hydroxycinnamic acid	C9H8O3	HMDB0002641	0.779233	165.055	1.36814	1.08162	1.226e-07	1.54e-05	pos	6.222	6.1078	6.2572	6.2458	6.225	6.1561	5.7412	5.7041	5.6775	5.8163	5.6617	5.8045
pos_10424	metab_10423	N-Acetyl-L-glutamate 5-semialdehyde	C7H11NO4	HMDB0006488	0.779233	138.055	1.05182	1.05287	3.377e-05	0.0004326	pos	5.523	5.429	5.4875	5.3687	5.4152	5.398	5.1517	5.065	5.2001	5.0916	5.2391	5.239
pos_10426	metab_10425	L-Isoleucine	C6H13NO2	HMDB0000172	0.779233	132.102	1.5484	1.09553	2.441e-07	2.215e-05	pos	6.9397	6.6922	6.8828	6.9112	6.8307	6.7509	6.2732	6.232	6.1703	6.2759	6.1496	6.335
pos_10521	metab_10520	Spermine	C10H26N4	HMDB0001256	0.7255	203.223	1.62067	1.40872	0.04264	0.07909	pos	4.1152	3.5391	4.088	5.5112	4.6656	2.7109	4.0129	3.9214	2.3491	2.4331	2.3638	2.4051
pos_10524	metab_10523	N-(1-Deoxy-1-fructosyl)valine	C11H21NO7	HMDB0037844	0.717933	280.14	1.47778	1.13375	0.004788	0.01459	pos	5.4044	5.4639	5.4857	5.3221	5.2811	5.3872	5.1264	4.8708	4.6989	3.9373	4.9866	4.9095
pos_10639	metab_10638	Threoninyl-Proline	C9H16N2O4	HMDB0029069	0.650517	249.145	2.23822	1.44849	0.007494	0.02045	pos	5.8918	3.7222	5.8196	4.2442	4.4374	4.0583	3.5395	2.9055	2.6603	3.5973	2.8024	3.9501
pos_10654	metab_10653	Niacinamide	C6H6N2O	HMDB0001406	0.650517	123.056	1.88946	1.22699	1.848e-06	7.413e-05	pos	4.829	4.7023	4.8394	5.0681	5.0753	5.3244	4.079	4.0434	4.0609	3.9853	4.0986	4.052
pos_10698	metab_10697	2-Methylfuran	C5H6O	HMDB0013749	0.628	83.0499	1.32219	1.09806	1.909e-08	5.634e-06	pos	4.7631	4.7854	4.8582	4.8373	4.8367	4.8075	4.418	4.3805	4.357	4.2923	4.4464	4.4163
pos_10766	metab_10765	D-Mannose-6-phosphate	C6H13O9P	-	0.598133	283.019	1.71029	1.17023	0.0002271	0.001565	pos	5.2859	5.0371	5.3477	5.0509	5.1254	5.3363	4.6209	4.7014	4.4737	3.8959	4.3303	4.6247
pos_10771	metab_10770	Methionine sulfoxide	C5H11NO3S	HMDB0002005	0.598133	210.017	1.41125	1.12916	0.0005431	0.002882	pos	5.2139	5.0278	5.312	5.2977	5.3471	4.7486	4.7454	4.5962	4.4146	4.7474	4.3161	4.5889
pos_10792	metab_10791	Choline	C5H13NO	HMDB0000097	0.590767	104.107	1.13063	1.05099	5.324e-05	0.0005879	pos	7.0933	6.9184	6.9527	6.9686	7.08	6.9074	6.6949	6.5305	6.5945	6.7436	6.5748	6.7508
pos_10892	metab_10891	Histamine	C5H9N3	HMDB0000870	0.568417	112.087	1.47684	1.1283	0.0003267	0.00201	pos	5.6563	5.0899	5.2488	5.2672	5.3242	5.4967	4.8372	4.9527	4.7832	4.7216	4.3788	4.7611
pos_11063	metab_11062	Cyclomammein	C22H28O6	HMDB0030711	0.508567	427.152	2.93941	1.76385	8.783e-11	2.814e-07	pos	5.0245	4.5525	5.0439	4.8251	4.9157	4.8582	2.7345	2.6632	2.7753	2.8125	2.79	2.7927
pos_11073	metab_11072	4-Pyrimidine Methanamine (hydrochloride)	C5H7N3	-	0.501017	110.072	1.6622	1.16571	1.395e-06	6.22e-05	pos	4.7529	4.9388	4.9433	4.8286	5.0684	4.844	4.3248	4.1192	4.1952	3.9922	4.2951	4.2734
pos_11085	metab_11084	Putrescine	C4H12N2	HMDB0001414	0.4934	89.108	3.05924	2.23466	9.054e-09	4.144e-06	pos	4.1393	3.7579	4.2936	3.895	4.1543	4.6733	1.908	1.7443	1.8547	1.8915	1.8693	1.8801
neg_160	metab_11289	ORTHOTHYMOTINIC ACID	C11H14O3	-	5.6867	193.087	1.3834	1.08761	1.06e-05	0.0002061	neg	6.1368	5.974	6.181	6.0664	6.0964	6.0452	5.7274	5.516	5.3886	5.6351	5.7191	5.5691
neg_381	metab_11510	Deoxythymidine diphosphate-l-rhamnose	C16H26N2O15P2	HMDB0006354	0.638767	547.075	1.6983	1.28831	0.03939	0.07421	neg	4.1541	3.9488	5.3736	3.9663	2.9666	5.5164	3.3904	2.9838	3.7468	3.2368	3.2565	3.5084
neg_437	metab_11566	Uridine	C9H12N2O6	HMDB0000296	0.913817	243.062	1.66886	1.14059	2.635e-06	8.967e-05	neg	5.7433	5.4285	5.6549	5.6024	5.7781	5.8693	4.8639	4.9245	5.0899	5.0061	4.9051	5.0818
neg_606	metab_11735	L-Tryptophan	C11H12N2O2	HMDB0000929	2.21343	203.082	1.71744	1.14988	4.119e-07	3.009e-05	neg	5.578	5.61	5.6526	5.6067	5.9129	5.7523	5.0142	4.792	4.9048	4.92	4.9871	5.0462
neg_626	metab_11755	Vanilloylglycine	C10H11NO5	HMDB0060026	2.29865	206.046	1.44682	1.13667	0.01415	0.03328	neg	5.2514	5.1688	6.0658	5.2515	5.0981	6.3967	4.8656	4.8553	4.8665	4.8742	4.8729	4.9039
neg_888	metab_12017	Uric acid	C5H4N4O3	HMDB0000289	0.748767	167.02	1.34696	1.10053	0.0004407	0.002483	neg	6.0928	5.6375	5.8075	6.0062	6.0953	5.5022	5.2793	5.3224	5.2842	5.4256	5.2982	5.3212
neg_974	metab_12103	6-Oxopiperidine-2-carboxylic acid	C6H9NO3	HMDB0061705	0.780733	188.056	1.54465	1.11292	7.685e-06	0.0001688	neg	6.1397	5.8691	6.167	6.2303	5.9721	5.8116	5.4268	5.4145	5.4215	5.4397	5.3353	5.4812
neg_1217	metab_12346	(Z)-Resveratrol 4'-glucoside	C20H22O8	HMDB0030565	5.14715	389.125	1.81887	1.21797	0.001962	0.007462	neg	6.4361	6.5531	5.1653	6.369	6.6412	6.4854	5.1423	5.0277	4.9325	5.0109	5.8805	4.9165
neg_1301	metab_12430	2-Hydroxyadenine	C5H5N5O	HMDB0000403	0.709633	150.041	1.09938	1.08667	0.00548	0.01614	neg	4.5115	4.4794	4.9221	4.4643	5.0037	4.8324	4.2773	4.2186	4.3968	4.3164	4.4697	4.2802
neg_1302	metab_12431	Gamma-Glutamyl-S-methylcysteine sulfoxide	C9H16N2O6S	HMDB0031863	5.62975	279.067	1.22167	1.0694	2.854e-05	0.0003856	neg	5.9423	5.9182	6.0201	5.7654	5.8648	5.9915	5.6518	5.4865	5.4718	5.4909	5.6492	5.4503
neg_1493	metab_12622	2-(5-hydroxy-3,7-dimethylocta-2,6-dien-1-yl)benzene-1,3,5-triol	C16H22O4	HMDB0133089	6.26548	323.15	1.16647	0.922755	0.0002907	0.00186	neg	4.7374	4.6327	4.4426	4.6947	4.6868	4.6139	4.9346	5.0116	4.8636	5.0575	4.9933	5.2756
neg_1512	metab_12641	Sphingosine 1-phosphate	C18H38NO5P	HMDB0000277	6.3264	424.248	1.09395	1.05891	0.006879	0.0192	neg	6.8192	6.6776	6.6667	6.2561	6.5828	6.6903	6.3381	6.4714	6.0864	6.0119	6.1728	6.4036
neg_1539	metab_12668	CP47497 C7-Hydroxy metabolite	C21H34O3	-	6.40225	333.244	1.18433	0.890722	0.04133	0.07707	neg	5.2103	5.8217	5.3628	4.4102	4.897	4.4213	5.5578	5.8616	5.9006	5.0116	5.7499	5.7416
neg_1584	metab_12713	()5-epi CP 55,940	C24H40O3	-	6.547	411.274	1.16889	0.916076	0.0001396	0.001125	neg	4.1059	4.3632	4.1009	3.9751	4.1774	4.1008	4.5386	4.5285	4.6342	4.3621	4.5351	4.5002
neg_1688	metab_12817	PS(18:1(9Z)/0:0)	C24H46NO9P	LMGP03050001	6.99163	522.284	1.93898	1.24379	0.0007785	0.003751	neg	5.3368	5.3201	5.1865	5.1544	5.6386	5.5081	4.4278	4.5029	4.3082	3.3186	4.7742	4.5132
neg_2259	metab_13388	D-Erythroascorbic acid 1'-a-D-glucoside	C11H16O10	HMDB0033627	0.592517	289.055	1.6562	1.13428	4.411e-05	0.0005206	neg	5.7211	5.4464	5.858	5.5237	5.715	5.8485	5.1539	5.0288	5.0144	4.7385	4.9152	5.2195
neg_2282	metab_13411	Glucose	C6H12O6	-	0.60785	179.056	1.66646	1.13021	4.707e-06	0.0001266	neg	5.9965	5.7142	6.099	5.7663	5.9323	5.957	5.3135	5.3364	5.2028	5.0675	5.116	5.3453
neg_2293	metab_13422	3-Galactosyllactose	C18H32O16	HMDB0006599	0.60785	539.14	1.26681	1.10414	0.03383	0.06595	neg	5.8091	5.616	6.1493	5.5194	5.7707	5.9949	5.6681	5.7275	5.1413	4.3634	5.3847	5.2861
neg_2301	metab_13430	L-Aspartic Acid	C4H7NO4	HMDB0000191	0.615533	132.029	1.32141	1.10357	0.0005846	0.00303	neg	5.6302	5.2773	5.4839	5.4775	5.5549	5.1772	5.0812	5.1791	4.7707	4.8659	4.6945	4.9551
neg_2339	metab_13468	DCMP	C9H14N3O7P	HMDB0001202	0.631017	306.05	2.31194	1.35884	1.562e-06	6.677e-05	neg	5.4161	4.7469	5.2085	4.822	5.2951	4.7733	3.7495	3.582	3.5745	3.805	3.6484	3.9133
neg_2647	metab_13776	L-Tyrosine	C9H11NO3	HMDB0000158	0.968717	180.066	1.54579	1.12905	1.846e-07	1.881e-05	neg	5.2714	5.0539	5.2885	5.2564	5.3291	5.1957	4.6772	4.6703	4.5555	4.6656	4.5519	4.6859
neg_2692	metab_13821	3-Hydroxyadipic acid 3,6-lactone	C6H8O4	HMDB0029171	1.07975	189.04	1.08027	0.933062	0.001141	0.004992	neg	4.9177	4.9645	4.7393	5.0028	4.6893	4.6262	5.0627	5.0922	5.0945	5.2158	5.226	5.3244
neg_2717	metab_13846	3-Deoxyguanosine	C10H13N5O4	-	1.13605	266.09	1.94218	1.24949	9.345e-06	0.0001897	neg	5.1864	4.666	4.6894	4.5499	5.1757	4.8836	3.8596	3.9315	3.8784	3.7893	3.8057	4.0617
neg_2733	metab_13862	Deoxyinosine	C10H12N4O4	HMDB0000071	1.18358	251.079	2.12789	1.249	8e-08	1.332e-05	neg	5.6677	5.4406	5.8898	5.6502	5.7406	5.4389	4.4935	4.5989	4.5996	4.4723	4.3505	4.5703
neg_2829	metab_13958	L-Leucyl-L- Alanine	C9H18N2O3	-	1.53398	201.124	1.63155	1.2335	0.001255	0.005356	neg	3.8742	4.1686	3.833	3.79	4.0665	4.4863	3.7069	2.7529	3.4453	3.0956	3.4091	3.2192
neg_2889	metab_14018	Simmondsin	C16H25NO9	HMDB0030394	1.6775	396.128	2.85547	1.94061	5.849e-07	3.604e-05	neg	4.0842	3.6294	4.3977	4.244	4.1853	4.7503	1.7598	2.2789	2.0523	2.235	2.1795	2.5284
neg_2950	metab_14079	Serylisoleucine	C9H18N2O4	HMDB0029042	1.77265	217.119	1.32549	1.166	0.001551	0.006286	neg	3.6439	3.8986	3.5876	3.5521	3.9756	4.14	3.596	3.2722	3.2974	3.0245	3.2269	3.1376
neg_2952	metab_14081	N-Acetylserine	C5H9NO4	HMDB0002931	1.78063	192.052	1.17785	0.876044	0.03415	0.0664	neg	3.3217	3.8378	2.5642	3.5647	3.2288	2.9863	3.5636	3.7968	3.5958	3.6748	3.8231	3.8095
neg_3026	metab_14155	7Z-tetradecenoic acid	C14H26O2	HMDB0062243;LMFA01030249	1.92408	263.141	1.47372	1.18855	0.00308	0.01046	neg	4.0136	4.2421	4.2504	4.0312	4.3298	4.1692	4.0565	3.5653	3.2982	2.9626	3.8505	3.3336
neg_3098	metab_14227	Kaempferol 3-rhamnoside 4'-xyloside	C26H28O14	HMDB0039321	2.02922	545.131	2.02414	1.26612	1.053e-06	5.178e-05	neg	5.0339	4.7019	4.9262	4.9016	4.9695	4.9291	3.7624	3.7689	3.9706	4.0644	3.5692	4.1337
neg_3109	metab_14238	3,3'-Dihydroxy-4',5,7-trimethoxyflavan	C18H20O6	HMDB0030664	2.04525	331.12	2.78231	2.20248	0.0002421	0.001634	neg	3.6479	3.5203	4.1798	3.4251	3.8977	4.7614	0.9052	2.4291	0.9233	1.362	2.493	2.5284
neg_3234	metab_14363	Cynaropicrin	C19H22O6	HMDB0036423	2.25242	737.276	2.60172	1.56439	5.272e-05	0.000584	neg	4.7664	4.2323	5.205	5.0445	4.0974	5.8107	3.093	3.05	3.1135	3.1335	3.1189	3.1272
neg_3299	metab_14428	Hydroxylated N-acetyl desmethyl frovatriptan	C15H19N3O3	HMDB0061151	2.33788	288.136	2.19094	1.42154	6.68e-05	0.0006813	neg	3.9151	3.9747	4.1539	4.0349	4.0976	4.774	3.5015	2.4922	2.894	2.71	2.9127	3.0414
neg_3406	metab_14535	2-Pentanamido-3-phenylpropanoic acid	C14H19NO3	HMDB0094646	2.53082	294.136	2.07706	1.36678	0.0001412	0.001131	neg	4.1097	4.1801	4.3457	4.0946	4.8959	4.2002	3.5891	3.199	3.0404	2.4952	3.2984	3.2689
neg_3530	metab_14659	2-Isopropylmalic acid	C7H12O5	HMDB0000402	2.731	175.061	1.65214	1.16171	2.853e-05	0.0003856	neg	4.879	4.7915	5.2431	4.8453	4.7945	4.7559	4.1308	4.075	4.3207	4.19	4.084	4.4319
neg_3617	metab_14746	Alpha-Triticene	C15H26O	HMDB0030939	2.86765	243.172	1.01127	1.08776	0.004889	0.01483	neg	4.0027	4.2697	3.9562	3.9299	4.3104	4.3711	3.9878	3.6998	3.8064	3.6756	3.8275	3.8391
neg_3757	metab_14886	4,6,7-trihydroxy-2H-chromen-2-one	C9H6O5	HMDB0136659	3.10033	193.014	1.31595	0.910254	0.0005411	0.002875	neg	4.8602	5.0978	4.6922	4.5935	5.0689	4.7145	5.2356	5.4288	5.2142	5.2269	5.4512	5.3327
neg_4061	metab_15190	(6R)-5,10-methenyltetrahydrofolate	C20H20N7O6-	HMDB0062623	3.54132	489.121	1.09094	0.93847	0.0009874	0.004464	neg	5.3829	5.5546	5.1373	5.246	5.4097	5.2092	5.6699	5.4846	5.6656	5.6711	5.7785	5.7651
neg_4239	metab_15368	Isoaustin	C27H32O9	HMDB0030043	3.80312	481.188	1.12676	1.1148	0.02371	0.04958	neg	4.8766	4.9116	4.9707	4.4782	4.8469	5.5154	4.6537	4.5572	3.9405	4.8498	4.3141	4.2327
neg_4255	metab_15384	Demethylcalabaxanthone	C23H22O5	HMDB0030656	3.83488	399.125	1.02288	0.93428	0.007563	0.02058	neg	4.639	4.8356	4.2716	4.5203	4.8451	4.5272	4.8439	4.787	4.9305	4.9883	4.9986	5.0346
neg_4256	metab_15385	Marmesin galactoside	C20H24O9	HMDB0041508	3.83488	443.115	1.0549	0.934319	0.005842	0.01698	neg	4.8977	5.0932	4.5584	4.7318	5.1387	4.7709	5.1502	5.0688	5.188	5.2431	5.2939	5.3006
neg_4301	metab_15430	Botryodiplodin	C7H12O3	HMDB0036594	3.9151	189.076	1.55426	1.17175	0.0002863	0.001836	neg	4.3188	4.278	4.7903	4.152	4.1124	4.1757	3.539	3.5492	3.7671	3.7328	3.5874	3.8663
neg_4638	metab_15767	4-Hydroxyhippuric acid	C9H9NO4	HMDB0013678	4.34713	176.035	1.78797	1.16372	0.0002135	0.001502	neg	5.9962	5.9746	6.0892	5.9088	6.0144	5.925	5.5143	5.2334	5.1304	4.4671	5.349	5.1617
neg_5019	metab_16148	Lucidenic acid N	C27H40O6	HMDB0038352	4.84757	459.272	1.854	1.183	0.0002894	0.001854	neg	5.6007	5.855	5.9293	6.1448	5.6934	6.1903	5.3811	4.9613	4.9718	4.395	4.9822	5.2396
neg_5218	metab_16347	3-hydroxy-1-methyl-4,5-diphenylpiperidine-2,6-dione	C18H17NO3	HMDB0134799;HMDB0134789	5.09335	340.12	1.92947	1.29736	7.897e-06	0.0001718	neg	4.4108	4.0523	3.9922	4.2324	4.4132	4.2896	3.594	3.121	3.2714	3.0754	3.4548	3.0561
neg_5234	metab_16363	Fluticasone 17beta-carboxylic acid	C21H26F2O5	HMDB0061092	5.10997	395.171	1.18579	1.05954	1.542e-05	0.0002611	neg	6.481	6.4397	6.3051	6.3724	6.2781	6.3468	6.0019	5.9434	6.0632	5.897	6.0625	6.1121
neg_5389	metab_16518	1-Hydroxy-3-octanone	C8H16O2	HMDB0031290;LMFA05000602	5.38233	189.113	1.10385	1.08857	4.734e-05	0.0005441	neg	4.0875	3.9822	4.104	4.0304	4.2575	3.9439	3.7515	3.8076	3.721	3.6859	3.7064	3.749
neg_5487	metab_16616	2-(4-methoxy-1-benzofuran-5-yl)-2-oxoacetic acid	C11H8O5	HMDB0129373	5.5406	219.029	1.3755	0.869402	0.0005772	0.003005	neg	3.5625	3.6035	3.223	3.7922	3.3365	3.3323	4.0027	3.7675	4.0165	4.2263	3.9918	3.9791
neg_5527	metab_16656	Shinflavanone	C25H26O4	HMDB0041217;LMPK12140058	5.59653	435.183	1.6113	0.849522	7.427e-06	0.0001661	neg	3.5776	3.9292	3.4151	3.6407	3.654	3.6646	4.2103	4.4116	4.1977	4.2648	4.299	4.3768
neg_5561	metab_16690	Hydratopyrrhoxanthinol	C37H48O6	HMDB0036842	5.65375	623.31	2.22835	1.3135	0.0001408	0.001129	neg	5.6873	5.5237	5.7037	5.4126	5.6409	5.6675	4.7896	4.4654	4.519	3.4258	4.6284	3.7817
neg_5588	metab_16717	N-(4-Hydroxycinnamoyl)tyrosine	C18H17NO5	HMDB0039502	5.72653	308.093	1.74794	1.20823	8.81e-06	0.0001848	neg	4.4572	4.4834	4.5375	4.1487	4.1198	4.5024	3.6538	3.4269	3.6618	3.5301	3.7149	3.7401
neg_5599	metab_16728	Kamolonol	C24H30O5	HMDB0039036	5.73442	419.187	1.06188	0.926468	0.003241	0.01085	neg	4.7675	4.8992	4.687	4.8245	4.2486	4.6938	5.0171	4.9713	5.0746	5.0445	5.1063	5.1415
neg_5600	metab_16729	Taraxacolide 1-O-b-D-glucopyranoside	C21H32O9	HMDB0035610	5.73442	463.178	1.1679	0.921235	0.001938	0.00739	neg	5.1935	5.2522	4.9632	5.1495	4.5727	5.1126	5.4497	5.392	5.4656	5.4861	5.516	5.5203
neg_5692	metab_16821	3-hydroxy-6-methyl-2H-chromen-2-one	C10H8O3	HMDB0135533	5.83602	175.039	1.74219	0.80334	0.0001697	0.001279	neg	3.6486	3.623	3.2184	3.6593	3.0517	3.2869	4.2652	3.9527	4.4691	4.5586	4.0414	4.2191
neg_5832	metab_16961	3-p-Coumaroyl-1,5-quinolactone	C16H16O7	HMDB0029292	5.98347	341.067	1.03227	0.937222	0.004299	0.01349	neg	4.7757	4.821	4.4615	4.6893	4.7737	4.3341	4.9905	5.015	4.8429	4.9666	4.9777	4.9303
neg_5903	metab_17032	ANHYDROBRAZILIC ACID	C12H10O5	-	6.0369	233.045	1.98398	0.716338	0.01874	0.04132	neg	4.4168	4.2674	3.1635	4.1306	3.6281	1.3312	4.991	4.2867	5.1568	5.2871	4.6919	4.8194
neg_5956	metab_17085	4-Hydroxynonenal	C9H16O2	HMDB0004362;LMFA06000051	6.08255	155.107	1.3115	1.11032	3.007e-06	9.659e-05	neg	4.2469	4.125	4.3403	4.1359	4.3036	4.2678	3.8008	3.8244	3.8449	3.6905	3.8653	3.8692
neg_6008	metab_17137	Samin	C13H14O5	HMDB0038926	6.12038	249.077	1.07512	0.913989	0.04886	0.08822	neg	4.8341	4.9586	4.6046	4.9302	4.93	3.7329	5.1212	5.0317	5.0733	5.204	5.1415	5.0504
neg_6152	metab_17281	4-Hydroxy-3-prenylbenzoic acid glucoside	C18H24O8	HMDB0039891	6.26548	367.14	1.54617	0.835774	0.02007	0.0436	neg	4.3905	4.309	2.7075	4.2658	4.4503	3.8457	4.6792	4.8877	4.5063	4.8051	4.6982	5.1011
neg_6154	metab_17283	3-hydroxytridecanoyl carnitine	C20H39NO5	HMDB0061639	6.26548	410.232	1.07891	1.06599	0.01464	0.03413	neg	6.2068	6.0077	5.9328	5.5822	6.0399	5.9954	5.7664	5.6833	5.4348	5.2027	5.7106	5.7549
neg_6168	metab_17297	Cloversaponin I	C36H56O9	HMDB0039892	6.28073	631.387	1.89782	1.26147	0.003108	0.01054	neg	5.2231	5.5346	5.2909	5.1551	5.8653	4.5982	4.6373	4.2923	4.0334	3.1491	4.5139	4.4773
neg_6183	metab_17312	(5alpha,8beta,9beta)-5,9-Epoxy-3,6-megastigmadien-8-ol	C13H20O2	HMDB0034672	6.30358	461.291	1.1077	0.945142	1.128e-05	0.000216	neg	5.766	5.8354	5.7246	5.7338	5.623	5.6347	6.0431	5.972	6.0048	6.0444	6.1253	6.1212
neg_6187	metab_17316	Acetoxy-8-gingerol	C21H32O5	-	6.3112	363.216	1.46684	1.12535	2.051e-06	7.87e-05	neg	4.7843	4.7663	4.9736	4.7761	4.6984	5.0328	4.3418	4.2801	4.2998	4.3276	4.266	4.2852
neg_6234	metab_17363	LysoPE(16:1(9Z)/0:0)	C21H42NO7P	HMDB0011504	6.35687	450.263	1.3451	1.08796	0.001142	0.004997	neg	6.2951	6.5277	6.5871	6.0533	6.3867	6.5906	6.1019	6.0255	5.8524	5.7635	5.595	5.9946
neg_6237	metab_17366	LPC(18:2)	C26H50NO7P	-	6.35687	564.331	1.51486	1.12868	0.004662	0.0143	neg	6.7811	6.2586	6.4293	6.3989	7.1084	6.3888	6.5201	6.002	5.6395	5.5363	5.6972	5.4809
neg_6277	metab_17406	Linoelaidyl carnitine	C25H45NO4	LMFA07070078;HMDB0006461	6.3871	460.284	1.45255	1.11498	0.003678	0.01198	neg	6.6662	6.1513	6.3695	6.2917	7.0025	6.3258	6.3445	5.9416	5.6325	5.5483	5.7455	5.593
neg_6310	metab_17439	DG(14:0/18:3(6Z,9Z,12Z)/0:0)	C35H62O5	HMDB0007017	6.41743	607.459	1.43526	1.11393	0.0003781	0.002228	neg	5.6438	5.8992	5.7623	5.5622	6.204	5.7166	5.2884	5.1893	4.9899	5.0555	5.3363	5.3729
neg_6322	metab_17451	Asperagenin	C27H44O5	HMDB0034293	6.43262	429.298	1.64059	1.12999	1.782e-06	7.255e-05	neg	6.1896	6.0393	6.0011	6.1727	6.3425	6.442	5.4762	5.5064	5.4739	5.5677	5.4335	5.4548
neg_6343	metab_17472	LPC(16:0)	C24H50NO7P	LMGP01050018	6.45537	540.331	1.12465	1.07203	0.01844	0.0408	neg	6.3826	6.1794	6.8511	6.2494	6.4486	6.0213	6.3297	6.0999	5.8717	5.7429	5.7475	5.7789
neg_6373	metab_17502	Octadecenoylcarnitine	C25H47NO4	HMDB0094687	6.4934	462.3	1.45248	1.10702	0.00182	0.007067	neg	6.852	6.376	6.6575	6.5206	7.1061	6.5217	6.4154	6.2926	5.8399	5.79	5.9957	5.8262
neg_6384	metab_17513	MG(0:0/20:3(11Z,14Z,17Z)/0:0)	C23H40O4	HMDB0011545	6.50863	361.275	1.22884	0.84876	0.04659	0.08495	neg	3.182	4.3251	3.8449	3.4992	3.334	3.1657	4.095	4.7377	4.5721	3.2678	4.2848	4.1922
neg_6401	metab_17530	LysoPC(P-18:1(9Z))	C26H52NO6P	HMDB0010408	6.5241	550.352	1.83393	1.26749	0.005183	0.01548	neg	4.9133	4.7787	5.8395	4.6055	4.554	4.3379	4.2166	4.4666	3.5564	3.3722	3.3576	3.9325
neg_6485	metab_17614	Lucidenic acid L	C27H38O7	HMDB0035975	6.63888	455.248	2.15256	1.38446	7.489e-05	0.0007347	neg	4.7576	5.1068	4.4316	4.9739	5.5294	4.9297	3.9807	4.1341	3.3022	3.3367	3.4061	3.3159
neg_6505	metab_17634	Beta-Doradecin	C40H52O3	HMDB0039143	6.66938	601.371	1.95537	1.20795	0.0002828	0.00182	neg	5.7965	5.5572	6.101	5.5582	5.4774	5.5929	4.7449	4.8816	4.9683	4.0825	4.4544	5.086
neg_6589	metab_17718	Diepomuricanin A	C35H62O4	HMDB0040921	6.76145	591.464	2.30233	1.32733	5.754e-05	0.0006169	neg	5.6736	5.8897	5.7448	5.5242	6.2991	5.8286	4.8085	4.599	3.6055	4.1377	4.4047	4.7848
neg_6614	metab_17743	Muricatacin	C17H32O3	HMDB0038685;LMFA05000682	6.79947	567.464	2.82353	1.64749	5.188e-08	1.098e-05	neg	5.1453	5.2826	5.1071	4.4933	5.5107	5.2247	3.0988	3.0558	3.1194	3.1394	3.1248	3.133
neg_6758	metab_17887	Mangostanol	C24H26O7	HMDB0029868	7.08403	447.144	1.92564	1.20978	7.673e-06	0.0001687	neg	5.5056	5.3392	5.3297	5.473	5.2724	5.2921	4.6827	4.2744	4.2227	4.147	4.7348	4.5637
neg_6779	metab_17908	DG(15:0/18:2(9Z,12Z)/0:0)	C36H66O5	HMDB0007074	7.15347	577.485	1.93085	1.2702	0.008178	0.02184	neg	5.8288	5.9252	5.81	5.9624	6.3897	6.2993	5.7963	5.77	4.9394	3.4791	4.3295	4.1993
neg_6844	metab_17973	TG(8:0/8:0/i-19:0)	C38H72O6	HMDB0072361	7.3229	605.516	1.5621	1.23309	0.008407	0.02229	neg	3.6602	3.3709	4.3119	4.4134	4.5757	4.9351	3.6027	3.2971	3.4715	3.3807	3.3661	3.3743
neg_6917	metab_18046	7alpha-1(10->19)-Abeo-7-acetoxyobacun-9(11)-ene	C28H32O8	HMDB0036033	7.63978	495.198	1.95055	1.28114	0.0004381	0.002473	neg	5.5376	4.8161	4.2768	4.7515	4.7927	5.1373	4.0339	4.004	3.9698	3.45	3.4355	3.9873
neg_6947	metab_18076	1-pentadecanoyl-glycero-3-phosphate	C18H37O7P	HMDB0062324;LMGP10050037	7.85528	441.226	1.1636	1.09174	0.03673	0.07032	neg	6.3227	5.8126	5.3317	5.7585	5.2922	6.044	5.3948	5.3371	5.4578	4.7443	5.1892	5.5348
neg_7633	metab_18762	PA(16:0/18:2(9Z,12Z))	C37H69O8P	HMDB0007860;LMGP10010023	8.09465	693.451	2.24702	0.761757	8.642e-05	0.000812	neg	4.3259	4.16	3.2419	4.3064	4.438	4.6031	5.3671	5.7637	5.4478	5.5235	5.3337	5.4788
neg_7645	metab_18774	Prednicarbate	C27H36O8	HMDB0015262	7.94022	509.214	1.4978	1.18043	0.02823	0.05702	neg	5.5917	5.053	4.3991	4.9775	4.3494	5.3032	4.4136	4.1933	4.484	3.178	4.1904	4.6782
neg_7744	metab_18873	PE(16:0/16:1(9Z))	C37H72NO8P	HMDB0008924;LMGP02011228	7.38505	670.483	1.12586	0.916483	0.02325	0.04884	neg	4.7997	5.264	5.1421	4.6285	5.111	4.9471	5.7709	5.9182	5.1774	5.3509	5.0422	5.3542
neg_7760	metab_18889	PE(15:0/18:2(9Z,12Z))	C38H72NO8P	LMGP02011232;HMDB0008895	7.33057	700.494	1.55172	0.851659	0.01222	0.02966	neg	4.5098	3.9337	3.8643	4.6017	5.104	4.476	5.4721	5.8291	4.7283	5.0526	5.1947	4.8291
neg_7832	metab_18961	Asitrilobin D	C37H68O7	HMDB0035389	7.15347	645.472	2.52514	1.5962	0.00147	0.006034	neg	5.0658	5.2836	5.1236	5.3033	5.7406	5.7388	4.8678	4.5017	3.443	2.4712	2.4566	2.4648
neg_7982	metab_19111	Androsterone glucuronide	C25H38O8	HMDB0002829	6.89937	501.224	1.56558	1.13336	0.000213	0.0015	neg	5.6099	5.4214	5.3497	5.316	5.7495	5.597	5.0977	4.8257	4.7237	4.5113	4.9186	5.0782
neg_7997	metab_19126	Amphibine H	C33H43N5O6	HMDB0029333	6.86112	640.286	2.17689	1.29339	0.000192	0.001397	neg	6.2075	5.5524	5.7712	5.7136	6.4355	5.681	5.3838	4.4463	4.5527	4.6565	4.1727	4.1322
neg_8007	metab_19136	DG(14:1(9Z)/18:0/0:0)	C35H66O5	HMDB0007042	6.83767	611.49	2.20466	1.36631	9.494e-06	0.0001918	neg	4.6052	5.13	4.8398	4.4419	4.9347	4.7162	4.0949	3.3193	3.3829	3.4029	3.3883	3.3965
neg_8010	metab_19139	9(S)-HpOTrE	C18H30O4	-	6.83767	309.207	1.53049	1.25083	0.001806	0.007027	neg	3.4289	3.5303	3.7494	3.5065	4.2418	4.2213	2.8572	3.4847	3.1198	2.8977	2.8832	2.8914
neg_8013	metab_19142	Cohibin B	C35H64O4	HMDB0031169	6.83002	593.48	2.60485	1.47604	8.793e-05	0.0008227	neg	5.7456	5.9622	5.8711	5.6464	6.3444	5.9065	5.0217	4.6469	4.0825	3.4352	3.4207	3.4289
neg_8128	metab_19257	()-Enterolactone	C18H18O4	-	6.73862	297.113	1.72487	1.25775	0.01645	0.03732	neg	4.887	5.3175	4.8211	4.8573	5.3299	5.9391	5.0356	4.9532	3.5963	2.9593	4.0231	4.1978
neg_8189	metab_19318	PA(18:1(11Z)/18:3(6Z,9Z,12Z))	C39H69O8P	HMDB0114903	6.64648	695.467	1.46487	0.876174	0.01315	0.03145	neg	5.2329	5.3888	5.1097	4.6252	6.0177	4.4034	6.0533	5.8685	5.9064	5.8989	5.6658	5.7359
neg_8304	metab_19433	N-Arachidonoyl tyrosine	C29H41NO4	HMDB0062331;LMFA08020076	6.547	488.277	1.53824	1.207	0.04038	0.07562	neg	4.9741	4.8469	5.5356	4.8316	5.2541	4.5426	4.9283	4.6175	3.3909	2.883	4.7399	4.2793
neg_8337	metab_19466	13-Hydroxy-9-methoxy-10-oxo-11-octadecenoic acid	C19H34O5	HMDB0040901	6.50863	387.239	1.82224	1.23023	2.038e-05	0.0003125	neg	4.6082	4.72	4.6837	4.5772	5.1416	4.4513	4.0319	3.7101	3.752	3.7277	3.6713	4.0144
neg_8368	metab_19497	1-Stearoylglycerophosphoserine	C24H48NO9P	HMDB0061698	6.47052	546.282	1.26398	1.08495	0.001361	0.005701	neg	6.4018	6.1615	6.0901	6.1361	6.4457	6.3145	6.0149	6.0511	5.6504	5.4768	5.7968	5.6181
neg_8369	metab_19498	1-(11Z-eicosenoyl)-glycero-3-phosphate	C23H45O7P	LMGP10050026;HMDB0062305	6.47052	509.289	1.33239	1.11783	0.01172	0.02869	neg	7.2557	7.2769	6.8079	7.5515	7.2744	6.8643	6.5937	6.4017	6.2735	6.7422	7.0149	5.471
neg_8370	metab_19499	PE(18:1(9Z)/0:0)	C23H46NO7P	LMGP02050004	6.47052	478.294	1.51509	1.10314	0.0006504	0.003273	neg	7.4071	7.1464	7.1227	7.0318	7.7286	7.2023	6.894	6.8415	6.4415	6.3289	6.5665	6.4874
neg_8379	metab_19508	LPC(18:1)	C26H52NO7P	-	6.46295	566.347	1.5437	1.11632	0.0006826	0.003396	neg	6.9214	6.4743	6.6811	6.6042	7.0872	6.6541	6.5332	6.141	5.8762	5.9575	5.9523	5.7521
neg_8409	metab_19538	MG(19:0/0:0/0:0)	C22H44O4	HMDB0072839	6.44013	371.317	1.64641	1.15494	0.000155	0.001201	neg	5.8932	6.1413	5.4248	5.7256	6.2782	6.0017	5.2754	5.1231	5.0923	4.9006	5.1836	5.1359
neg_8412	metab_19541	Ac-Ser-Asp-Lys-Pro-OH	C20H33N5O9	HMDB0062552	6.43262	522.193	1.11586	1.07745	0.02219	0.04715	neg	5.2876	5.4306	5.819	4.9867	5.3625	5.1635	5.1463	4.7363	5.0448	4.7493	4.8638	5.2079
neg_8413	metab_19542	Polyporusterone B	C28H44O6	HMDB0038496	6.43262	497.285	1.61606	1.18603	0.0002334	0.001592	neg	5.0109	4.7099	4.6133	5.1024	4.8509	5.3604	4.1856	4.3033	3.8138	4.3595	4.2726	4.0594
neg_8489	metab_19618	Acrimarine J	C35H33NO8	HMDB0040386	6.37198	576.204	1.49345	1.14308	0.004883	0.01482	neg	5.9047	5.4808	5.5007	5.5637	6.3237	5.6408	5.5848	5.2217	4.9183	4.5097	5.032	4.841
neg_8588	metab_19717	Gamma-Tocotrienol	C28H42O2	HMDB0012958;LMPR02020057	6.3112	455.318	1.02365	0.949267	0.002023	0.007631	neg	5.5319	5.6746	5.4011	5.6045	5.782	5.7974	5.8373	5.8872	5.828	6.0051	6.0373	6.0046
neg_8610	metab_19739	Aflatoxin GM1	C17H12O8	HMDB0030477	6.28837	325.036	1.76034	0.806856	0.002018	0.007615	neg	3.1762	3.8373	3.0819	3.6674	4.3667	3.4776	4.3643	4.5247	4.1137	4.5499	4.5891	4.6346
neg_8645	metab_19774	LysoPE(14:1(9Z)/0:0)	C19H38NO7P	HMDB0011501	6.24253	422.232	1.61719	1.15008	0.0006383	0.003228	neg	5.654	5.4259	5.4852	4.9415	5.4634	5.6256	4.9781	4.854	4.4357	4.3984	4.8014	4.8773
neg_8667	metab_19796	Morphine-3-glucuronide	C23H27NO9	HMDB0041936	6.21962	496.142	2.25374	1.37449	0.002464	0.008862	neg	5.7072	5.2787	5.5938	4.8413	5.7336	5.438	4.7327	4.6227	2.8956	2.9156	4.102	4.4442
neg_8681	metab_19810	Sphingosine 1-phosphate (d16:1-P)	C16H34NO5P	HMDB0060061	6.212	396.216	1.93075	1.17983	0.0005465	0.002895	neg	6.9028	6.4937	6.7621	6.099	6.8807	6.5792	5.9725	5.8893	5.2165	5.0242	5.7409	5.8219
neg_8698	metab_19827	Dolicholide	C28H46O6	HMDB0034086	6.19672	477.323	1.1824	0.938311	5.132e-06	0.0001334	neg	5.6018	5.692	5.4979	5.5969	5.5073	5.5055	5.8857	5.848	5.9065	5.9347	6.009	6.0115
neg_8722	metab_19851	13,14-dihydro Prostaglandin F1alpha	C20H38O5	-	6.18147	357.265	1.09491	0.949271	0.0001372	0.001109	neg	6.3484	6.3876	6.1208	6.2379	6.1393	6.268	6.4899	6.4805	6.5974	6.6466	6.597	6.6924
neg_8767	metab_19896	Momorcharaside B	C36H62O10	HMDB0032941	6.14322	635.417	1.10322	0.948767	2.211e-05	0.0003289	neg	5.9436	5.9855	5.8561	6.0276	5.8939	5.849	6.1519	6.1807	6.2039	6.2908	6.3119	6.3369
neg_8887	metab_20016	Coriandrone E	C13H12O5	HMDB0029971	6.08255	247.061	2.28301	0.697745	2.157e-09	1.792e-06	neg	3.0198	3.0358	2.9896	3.0096	2.9448	3.0036	4.4609	4.2139	4.4765	4.3749	4.1224	4.1571
neg_8933	metab_20062	(E,E)-N-4-Methoxystyrylcinnamide	C18H17NO2	HMDB0030194	6.06738	314.095	1.53385	1.15441	0.0004621	0.002565	neg	4.6311	4.9491	5.0539	4.8164	4.823	5.1057	4.589	4.4336	4.2733	3.8378	4.11	4.2082
neg_8943	metab_20072	Parvisoflavone A	C20H16O6	HMDB0034019;LMPK12050311	6.0598	397.093	1.12077	0.941653	0.0006019	0.00309	neg	5.5682	5.6342	5.3975	5.7749	5.6201	5.5065	5.8972	5.7588	5.8613	6.0443	6.0671	5.9536
neg_9390	metab_20519	S-Glutaryldihydrolipoamide	C13H23NO4S2	HMDB0006832	5.77392	366.106	2.43783	1.37403	3.272e-06	0.0001016	neg	5.7094	4.8437	5.5044	5.3856	5.4782	5.9655	4.024	3.8379	3.8706	4.1806	3.9694	4.0543
neg_9443	metab_20572	Ganoderic acid G	C30H44O8	HMDB0035985	5.70262	577.302	2.05358	1.2872	2.062e-05	0.0003148	neg	5.06	5.0373	5.148	4.9144	5.2197	5.0862	4.2988	4.171	3.8079	3.578	4.292	3.52
neg_9446	metab_20575	3,8-Dihydroxy-1-methylanthraquinone-2-carboxylic acid	C16H10O6	HMDB0030830	5.69465	297.041	1.23985	0.909568	0.0008152	0.003874	neg	4.4521	4.5466	4.2168	4.4915	4.3431	3.9585	4.6961	4.7204	4.77	4.7876	4.819	4.803
neg_9450	metab_20579	(E,E)-4,4''-Bi(N-4-hydroxycinnamoylserotonin)	C38H34N4O6	HMDB0041431	5.6867	679.2	1.33296	0.876153	0.007949	0.02139	neg	4.1978	4.5586	4.1782	4.4384	3.5147	4.7522	5.0806	4.823	4.7686	4.9668	4.8356	4.7888
neg_9451	metab_20580	Clausarinol	C24H30O6	HMDB0041407	5.6867	435.182	1.44993	0.874054	0.0001796	0.001332	neg	4.025	4.2247	3.6831	4.1437	3.744	3.7484	4.413	4.4714	4.5359	4.4487	4.5192	4.5764
neg_9480	metab_20609	Blighinone	C16H10O8	HMDB0030643	5.63773	329.031	1.31404	0.912075	1.673e-05	0.0002759	neg	4.722	4.8647	4.555	4.6107	4.6664	4.5896	5.0766	5.0301	5.0201	5.1609	5.2326	5.1903
neg_9529	metab_20658	Cavipetin A	C30H42O8	HMDB0030363	5.572	575.289	1.56527	1.15308	5.111e-05	0.0005738	neg	4.6358	4.8381	4.81	4.7536	4.7487	4.7347	4.3043	4.0787	3.9009	3.9081	4.0917	4.4504
neg_9539	metab_20668	Piperettine	C19H21NO3	HMDB0034371	5.55612	621.294	2.09172	1.29553	0.0002128	0.0015	neg	4.8595	4.9004	4.9059	5.0365	4.9625	4.8718	4.1746	3.3229	4.1232	3.0662	3.9474	4.1627
neg_9587	metab_20716	2-(4-Methyl-5-thiazolyl)ethyl formate	C7H9NO2S	HMDB0032420	5.51005	341.067	1.27859	0.906068	0.001008	0.004535	neg	4.1434	4.3896	3.9632	4.3327	4.2208	4.1292	4.5396	4.7784	4.3254	4.7114	4.7757	4.6544
neg_9721	metab_20850	(1alpha,2alpha,4betaH,6alpha,8R)-p-Menthane-2,6,8,9-tetrol	C10H20O4	HMDB0039053	5.33267	203.129	1.12789	1.09316	0.0001422	0.001135	neg	4.0686	3.878	4.075	3.9628	4.1104	3.7701	3.6635	3.6182	3.679	3.6009	3.5862	3.6839
neg_9795	metab_20924	[3,4-dihydroxy-4-(1-oxo-1H-isochromen-3-yl)butoxy]sulfonic acid	C13H14O8S	HMDB0130088	5.21817	329.031	1.34181	0.912795	2.022e-05	0.000311	neg	4.982	5.1498	4.8584	4.9247	4.9867	4.8042	5.3568	5.3045	5.3618	5.4623	5.5282	5.5299
neg_10116	metab_21245	5,6,8-Trihydroxy-2-methylbenzo[g]chromen-4-one	C14H10O5	HMDB0033911	4.87795	303.051	1.16293	0.911456	0.01239	0.02999	neg	4.1705	4.3748	3.6353	4.2981	4.158	4.3779	4.4316	4.5326	4.42	4.8855	4.5955	4.5786
neg_10148	metab_21277	3,4,5-trihydroxy-6-[4-(4-methyl-3-oxopentyl)phenoxy]oxane-2-carboxylic acid	C18H24O8	HMDB0132962	4.84757	389.125	1.25734	1.08672	1.623e-05	0.000269	neg	5.2315	5.0975	5.3338	5.41	5.3615	5.1418	4.8368	4.8039	4.8268	4.9163	4.8019	4.8703
neg_10199	metab_21328	Methylisopelletierine	C9H17NO	HMDB0030326	4.80063	200.129	1.46621	1.15061	2.521e-05	0.0003569	neg	4.0389	4.0387	4.3891	3.939	4.0323	3.9955	3.58	3.5084	3.5091	3.4097	3.605	3.6204
neg_10226	metab_21355	Withanolide B	C28H38O5	HMDB0030020	4.77713	489.24	2.73238	1.64538	5.098e-07	3.31e-05	neg	4.8092	4.6601	4.9415	4.7954	4.9123	4.1637	3.2221	2.5887	2.8638	2.6721	2.6575	3.1888
neg_10396	metab_21525	Myrigalone G	C17H18O4	HMDB0041168	4.60492	331.119	1.21527	0.927969	1.96e-05	0.0003044	neg	4.7258	4.8142	4.5326	4.8308	4.739	4.7254	5.0307	5.1217	5.0408	5.164	5.0754	5.136
neg_10433	metab_21562	FRAXETIN	C10H8O5	-	4.5738	207.029	1.13648	0.938092	5.349e-05	0.0005898	neg	4.8599	4.9478	4.6759	4.8954	4.9197	4.7925	5.1325	5.1952	5.0769	5.2583	5.1746	5.1795
neg_10783	metab_21912	1-Octen-3-yl glucoside	C14H26O6	HMDB0032959	4.22203	335.172	1.17483	1.07488	0.0001353	0.001104	neg	5.0219	4.9815	5.1115	4.9362	4.8398	4.9093	4.5732	4.4999	4.7003	4.5293	4.6544	4.7714
neg_10866	metab_21995	Cyclomorusin	C25H22O6	LMPK12110913;HMDB0030687	4.13588	439.12	1.4666	0.888377	0.0004241	0.002418	neg	4.5286	5.0015	4.3053	4.4842	4.8981	4.5745	5.1516	5.117	5.2206	5.1833	5.3168	5.2938
neg_11115	metab_22244	1-(4-hydroxy-3-methoxyphenyl)-7-(3-methoxyphenyl)hept-1-ene-3,5-dione	C21H22O5	HMDB0133465	3.85093	335.125	1.42517	1.10126	6.466e-05	0.0006675	neg	5.5085	5.5708	5.6352	5.4525	5.4045	5.5767	5.187	4.9341	4.9879	4.7336	5.1317	5.1303
neg_11226	metab_22355	Methyl (2E,4Z)-decadienoate	C11H18O2	HMDB0034730	3.73252	163.112	1.71299	1.19893	3.136e-06	9.906e-05	neg	4.3141	4.1309	4.3492	4.107	4.2423	4.3145	3.7137	3.4249	3.5911	3.2961	3.5457	3.6611
neg_11234	metab_22363	Tricin 7-diglucuronoside	C29H30O19	HMDB0037460	3.71702	681.133	1.36835	0.878603	0.0197	0.04297	neg	4.8395	4.9389	4.3363	4.8621	5.0372	3.602	5.3326	5.1063	5.0565	5.3366	5.3432	5.2561
neg_11267	metab_22396	Glabrene	C20H18O4	HMDB0029530;LMPK12080060	3.6694	367.119	1.30966	1.14139	0.007783	0.02105	neg	4.3704	4.3467	4.4522	3.981	4.5899	4.9475	4.0445	3.4301	3.9419	4.1788	3.9257	3.8615
neg_11375	metab_22504	(R)-lipoic acid	C8H14O2S2	HMDB0001451	3.54132	227.02	1.22895	0.894958	0.001357	0.005692	neg	3.9701	4.0789	3.6909	4.0091	3.6505	3.6061	4.1629	4.091	4.2445	4.3978	4.3562	4.4506
neg_11445	metab_22574	2-Oxoclopidogrel	C16H16ClNO3S	HMDB0013929	3.4461	374	2.5161	1.59715	3.031e-05	0.0004027	neg	3.8702	4.0197	4.9427	3.9381	4.4818	4.3463	3.3037	2.3996	2.463	2.4829	2.4684	2.908
neg_11524	metab_22653	Doxepin N-oxide glucuronide	C25H30NO8+	HMDB0061139	3.35118	471.188	2.10556	1.44198	0.02398	0.05004	neg	4.6477	3.5189	5.5332	3.7623	5.3143	4.5144	3.5084	3.3969	2.3675	2.3874	2.3729	4.8898
neg_11534	metab_22663	Tyrosyl-Hydroxyproline	C14H18N2O5	HMDB0029106	3.34337	293.115	1.62146	1.16792	1.437e-05	0.0002502	neg	4.7828	4.5196	4.7085	4.7683	4.74	4.5239	4.1453	4.0806	3.9424	3.8803	3.7555	4.209
neg_11563	metab_22692	Ethyl aconitate	C8H10O6	HMDB0040275	3.3125	183.029	1.15169	0.925121	8.647e-05	0.0008121	neg	4.4104	4.531	4.258	4.4842	4.2903	4.3391	4.6141	4.6862	4.7353	4.762	4.7915	4.8587
neg_11709	metab_22838	7-hydroxy-6-(3-oxobut-1-en-1-yl)-2H-chromen-2-one	C13H10O4	HMDB0128952	3.16377	229.051	1.31067	0.900241	0.001109	0.004882	neg	4.7083	4.681	4.2499	4.6637	4.5149	4.0948	4.8867	4.9222	4.9597	4.9674	5.0488	5.1057
neg_11716	metab_22845	2-Benzoxazolol	C7H5NO2	HMDB0032931	3.15588	180.03	1.25748	1.11073	0.0001249	0.00104	neg	4.1409	4.074	4.2931	4.3232	4.087	4.0597	3.9545	3.6412	3.6912	3.6534	3.8312	3.7143
neg_11871	metab_23000	Desmethyldeschlorobenzoyl Indomethacin	C10H9NO3	-	2.94042	190.051	1.60875	1.1334	9.025e-05	0.0008377	neg	5.5363	5.4185	5.9056	5.3984	5.5391	6.0005	4.9899	4.9254	4.9466	4.9563	4.987	5.0123
neg_11878	metab_23007	ESCULETIN	C9H6O4	-	2.93255	177.019	1.0581	0.944124	0.0001068	0.0009377	neg	5.3157	5.3423	5.1895	5.3051	5.0638	5.2126	5.4854	5.4707	5.5158	5.6052	5.6181	5.591
neg_11886	metab_23015	(R)-Pelletierine	C8H15NO	HMDB0030324	2.92348	186.113	1.47892	1.11991	2.724e-06	9.132e-05	neg	5.1426	5.1234	5.1485	4.9768	4.9169	5.0624	4.6448	4.4242	4.4963	4.4142	4.646	4.4939
neg_12001	metab_23130	Lanthionine ketimine	C6H7NO4S	HMDB0004823	2.76312	169.991	2.2125	1.49637	2.118e-06	7.985e-05	neg	3.7321	3.5566	3.8057	3.6495	3.8917	3.6328	2.8427	2.4316	2.358	2.4677	2.0421	2.7401
neg_12007	metab_23136	2,8-Quinolinediol	C9H7NO2	-	2.75507	206.046	1.60411	1.16356	0.00291	0.01006	neg	5.0141	4.7786	5.7337	4.87	5.1773	5.8841	4.5216	4.5268	4.4966	4.4784	4.4982	4.5153
neg_12034	metab_23163	Nigellicine	C13H14N2O3	HMDB0030269	2.71497	245.094	1.26613	1.09783	4.251e-07	3.076e-05	neg	4.4016	4.4038	4.4377	4.305	4.3856	4.4617	4.0768	3.9573	3.93	3.9632	4.0512	4.0629
neg_12116	metab_23245	Erythroskyrin	C26H33NO6	HMDB0030464	2.60225	490.199	2.45079	1.60016	1.398e-06	6.22e-05	neg	4.2371	4.0372	4.3407	4.2648	4.0091	3.6505	2.3181	2.6699	2.3386	2.6701	2.344	2.9963
neg_12146	metab_23275	N-(4-aminobutyl)-3-(4-hydroxy-3-methoxyphenyl)propanimidic acid	C14H22N2O3	HMDB0139570	2.56258	265.156	2.3998	1.55382	4.238e-06	0.0001194	neg	3.8762	3.8548	4.3859	3.6641	3.9317	4.7115	2.6069	2.5639	2.6274	2.6473	2.6328	2.641
neg_12237	metab_23366	4-Phenyl-2-butenal	C10H10O	HMDB0029602	2.4418	291.139	1.48739	1.17255	0.0007198	0.003538	neg	4.2305	4.4062	4.5824	4.3117	4.4246	3.77	3.9336	3.6237	3.5758	3.4884	3.5767	3.7413
neg_12325	metab_23454	Gamma-Glutamylphenylalanine	C14H18N2O5	HMDB0000594	2.29865	293.115	1.17467	1.07812	2.574e-05	0.0003621	neg	4.7482	4.899	4.8734	4.7947	4.9011	4.8479	4.6027	4.3894	4.5398	4.3595	4.487	4.58
neg_12331	metab_23460	Prolyl-Alanine	C8H14N2O3	HMDB0029010	2.29865	185.092	2.69061	1.98766	0.0005276	0.002822	neg	4.0133	4.0133	4.2508	3.879	4.134	3.8721	3.193	1.1105	2.618	1.1882	2.867	1.1823
neg_12543	metab_23672	Hydroxyprolyl-Proline	C10H16N2O4	HMDB0028871	2.126	227.104	1.33762	1.11086	3.672e-06	0.0001098	neg	4.4347	4.3733	4.5049	4.4265	4.6334	4.4386	4.0721	3.956	4.0673	3.9046	4.0338	4.1071
neg_12548	metab_23677	N5-Acetyl-N2-gamma-L-glutamyl-L-ornithine	C12H21N3O6	HMDB0039423	2.11803	284.126	1.9905	1.27843	3.235e-06	0.0001012	neg	4.48	4.2833	4.5586	4.4149	4.6173	4.287	3.5361	3.1979	3.6261	3.2877	3.413	3.7755
neg_12606	metab_23735	N-Methylnicotinium	C11H17N2+	HMDB0001009	2.05325	214.087	3.03024	2.29952	0.0001119	0.000966	neg	4.4492	4.3938	4.5786	4.2243	4.2926	4.0395	3.3734	2.3604	1.0678	1.0861	1.0727	2.3359
neg_12639	metab_23768	Gly-Tyr	C11H14N2O4	-	2.01208	237.088	1.29853	1.12755	0.001312	0.005552	neg	4.1533	4.258	4.3604	4.2411	4.132	4.1016	4.0707	3.7184	3.5801	3.3849	3.939	3.6971
neg_12686	metab_23815	Asparaginyl-Tryptophan	C15H18N4O4	HMDB0028742	1.94807	355.081	1.07028	0.864884	0.03384	0.06595	neg	3.9021	3.8669	4.2315	3.446	2.7416	3.3595	4.1751	3.8065	4.1206	4.1859	4.2437	4.3795
neg_12817	metab_23946	Gravacridonetriol glucoside	C25H29NO11	HMDB0029331	1.72498	554.142	2.24921	1.35089	9.693e-06	0.0001946	neg	5.267	4.8423	4.965	4.9567	5.0829	5.0526	3.7176	3.4787	3.8442	4.0584	3.1409	4.0903
neg_12858	metab_23987	Glutathione episulfonium ion	C12H20N3O6S+	HMDB0060479	1.68548	355.081	1.09118	0.871756	0.04939	0.0889	neg	4.4026	4.492	4.6934	4.0446	2.9713	3.7858	4.7068	4.3233	4.5695	4.7352	4.7978	4.8469
neg_12890	metab_24019	L-Phenylalanine	C9H11NO2	HMDB0000159	1.63762	164.071	1.60204	1.12129	9.261e-08	1.432e-05	neg	5.8318	5.6975	5.9294	5.8752	5.9596	5.8753	5.289	5.1815	5.1862	5.2644	5.1353	5.3046
neg_12970	metab_24099	4-Acetyl-2(3H)-benzoxazolone	C9H7NO3	HMDB0040612	1.46245	222.041	1.47297	1.15199	0.003475	0.01147	neg	5.2527	5.1307	5.3555	5.036	5.3362	4.2684	4.5615	4.2507	4.2587	4.32	4.4533	4.5269
neg_13194	metab_24323	4-Aminosalicylic acid	C7H7NO3	-	0.92165	152.034	1.59317	1.18575	2.167e-05	0.0003253	neg	4.6798	4.661	4.0668	4.5554	4.4256	4.5777	3.8	3.7612	3.7769	3.7759	3.7667	3.8618
neg_13228	metab_24357	Xanthine	C5H4N4O2	HMDB0000292	0.890317	151.025	1.80019	1.14311	9.103e-07	4.737e-05	neg	6.7214	6.3561	6.675	6.5956	6.6908	6.4514	5.7896	5.7768	5.708	5.9046	5.5499	5.8178
neg_13337	metab_24466	Xanthosine	C10H12N4O6	HMDB0000299	0.788367	283.069	1.99519	1.24266	1.25e-05	0.0002289	neg	5.5111	5.1009	5.3066	5.4031	4.8139	5.0843	4.1446	4.1879	4.2352	4.237	3.8741	4.4418
neg_13398	metab_24527	DTMP	C10H15N2O8P	-	0.780733	321.05	1.4592	1.10954	0.000839	0.003962	neg	6.4755	6.1323	6.2542	6.1509	6.4954	5.6836	5.688	5.5273	5.5854	5.5451	5.4272	5.7501
neg_13465	metab_24594	Hydroquinone	C6H6O2	HMDB0002434	0.780733	109.028	1.0833	0.938023	0.000232	0.001587	neg	4.7852	4.8591	4.6282	4.7881	4.6128	4.5693	4.9279	5.0804	4.9444	5.0805	5.016	5.0566
neg_13520	metab_24649	Niacin (Nicotinic acid)	C6H5NO2	-	0.765433	122.024	1.36239	1.08832	1.103e-07	1.49e-05	neg	5.5373	5.5518	5.6422	5.4759	5.5902	5.6256	5.1011	5.0972	5.1863	5.0607	5.0713	5.1885
neg_13571	metab_24700	Deoxyadenosine monophosphate	C10H14N5O6P	HMDB0000905	0.7331	330.062	1.8815	1.20845	4.286e-05	0.0005121	neg	5.661	5.0338	5.4662	5.1064	5.6475	5.0142	4.5481	4.3229	4.2586	4.4358	4.3407	4.5196
neg_13779	metab_24908	N2-Acetyl-L-ornithine	C7H14N2O3	-	0.631017	173.092	1.6146	1.15351	0.000389	0.002275	neg	5.5441	5.0376	5.507	5.6127	5.128	5.0923	4.8473	4.4418	4.5388	4.7799	4.3294	4.7345
neg_13796	metab_24925	Quinic acid	C7H12O6	HMDB0003072	0.623267	191.056	1.28655	0.918867	0.002004	0.007567	neg	5.4386	5.4661	5.1536	5.4626	5.3468	4.8689	5.746	6.0131	5.586	5.7439	5.7033	5.7423
neg_13845	metab_24974	Nepsilon-Acetyl-L-lysine	C8H16N2O3	-	0.615533	187.108	1.40233	1.09894	6.364e-06	0.0001517	neg	5.4064	5.2445	5.5738	5.3073	5.4789	5.314	4.8877	4.8777	4.8581	4.8786	4.8767	5.031
neg_13849	metab_24978	L-Glutamate	C5H9NO4	-	0.615533	146.045	1.43652	1.09769	1.334e-05	0.0002391	neg	6.1604	5.9445	6.2189	6.2327	6.2171	5.9684	5.6619	5.7313	5.5227	5.5383	5.4336	5.5835
neg_13905	metab_25034	Maltose	C12H22O11	-	0.600167	341.109	1.59269	1.11488	5.812e-05	0.0006222	neg	6.2359	5.9403	6.3779	6.0046	6.216	6.3149	5.6672	5.6873	5.4646	5.2874	5.4967	5.6691

## Sheet: MCSvsHCS
ID	Metab ID	Metabolite	Formula	Library ID	Retention time	M/Z	VIP_pred_OPLS-DA	FC(HCS/MCS)	P_value	FDR	mode	H1	H2	H3	H4	H5	H6	M1	M2	M3	M4	M5	M6
neg_9721	metab_20850	(1alpha,2alpha,4betaH,6alpha,8R)-p-Menthane-2,6,8,9-tetrol	C10H20O4	HMDB0039053	5.33267	203.129	1.45585	1.07893	0.001686	0.03285	neg	4.0686	3.878	4.075	3.9628	4.1104	3.7701	3.7583	3.4987	3.7121	3.7817	3.7083	3.6658
pos_6125	metab_6124	(23S,24S)-17,23-Epoxy-24,29-dihydroxy-27-norlanost-8-ene-3,15-dione	C29H44O5	HMDB0035843	7.14635	495.304	1.42656	0.947756	0.00221	0.03696	pos	4.9967	5.1977	5.0613	5.1596	5.2029	5.2937	5.6241	5.5634	5.3139	5.3279	5.4529	5.336
pos_2917	metab_2916	(2E)-1-(4-methoxyphenyl)-3-phenylprop-2-en-1-ol	C16H16O2	HMDB0135612	1.60857	263.103	1.372	1.05467	0.02632	0.1218	pos	5.8713	5.8942	6.2231	5.8176	5.675	6.0594	5.4457	5.8395	5.7255	5.7386	5.6809	5.263
pos_227	metab_226	(3R)-3,4-Dihydroxy-3-(hydroxymethyl)butanenitrile 4-glucoside	C11H19NO8	HMDB0034085	0.779233	316.101	2.11906	1.09419	0.0007836	0.02692	pos	6.8449	6.4717	6.9026	6.6175	6.742	6.6416	6.0809	5.7811	6.5129	6.3022	6.0615	6.0184
neg_5728	metab_16857	(3'x,5'a,9'x,10'b)-O-(3-Hydroxy-6-oxo-7-drimen-11-yl)umbelliferone	C24H28O5	HMDB0039042	5.86642	417.171	1.14142	0.966628	0.01189	0.08286	neg	5.7062	5.9105	5.7996	5.7676	5.6288	5.7733	5.8836	6.1771	5.8795	5.827	5.9929	6.0198
neg_11886	metab_23015	(R)-Pelletierine	C8H15NO	HMDB0030324	2.92348	186.113	1.5848	1.07132	0.002738	0.04086	neg	5.1426	5.1234	5.1485	4.9768	4.9169	5.0624	4.7249	4.806	4.807	4.9418	4.6764	4.394
pos_8544	metab_8543	(S)-(-)-Perillyl alcohol	C10H16O	-	3.79005	135.117	1.47102	1.04946	0.001529	0.0314	pos	6.1165	6.0849	6.1043	5.9821	5.9355	6.0593	5.5067	5.8234	5.8896	5.8524	5.8241	5.6763
[truncated: 257 more rows]
